# Supplementary material for: Mitotic chromosomes scale to nuclear-cytoplasmic ratio and cell size in Xenopus
Source: eLife. 2023 Apr 25;12:e84360. doi: 10.7554/eLife.84360 (PMC10260010; doi:10.7554/eLife.84360)
Supplement: Figure 1—source data 1. [file elife-84360-fig1-data1.zip › Figure 1-Source Data/Figure 1-Source Data 1.csv]

Date	Stage	Timepoint_number	Image_number	Index_chrom_number	Cell_cycle_stage	Cell_area_um2	Spindle_length_um	Spindle_width_um	Chromosome_volume_um3	Spindle_volume_um3	Cell_diameter_um	Nuclear_area_um2	Nuclear_volume_um3	Nuclear_diameter_um
3/14/22	5	1	1	1	mitotic	617065.54	42.3	22.8	3241.99	4041.44	886.3815472
3/14/22	5	1	1	2	mitotic	573897.13	43.1	24.7	2928.73	6032.93	854.8149042
3/14/22	5	1	3	1	mitotic	709690.73	37.8	20.2	4654.72	3057.75	950.5820859
3/14/22	5	2	1	1	mitotic	673586.38	48.2	25.3	5397.67	4152.95	926.0868295
3/14/22	5	2	5	1	mitotic	609510.33	40.9	20.1	5283.19	3090.01	880.9385081
3/14/22	8	1	1	1	mitotic	145042.32	42.4	20.6	2122.25	3217.62	429.7366839
3/14/22	8	1	2	1	mitotic	126551.47	41.4	19.3	4552.75	1670.18	401.4104334
3/14/22	8	2	1	3	mitotic	28262.39	46.9		3018.9		189.6965803
3/14/22	8	2	1	4	mitotic	22745.85	40.1	22.8	2343.59	1374.5	170.1790695
3/14/22	8	2	1	6	mitotic	22212.14	37.7	17.3	2558	1495.82	168.1706723
3/14/22	8	2	1	8	mitotic	21803.39	36.9	17.3	2740.88	2125.76	166.6161407
3/14/22	8	2	3	1	mitotic	14294.49	39.6	17.9	1452.97		134.9085243
3/14/22	8	2	3	2	mitotic	18174.08	34.8	19.6	1517.58		152.1182348
3/14/22	8	2	4	2	mitotic	33834.95	40.5	19.1	2084.15		207.5572122
3/14/22	8	2	4	3	mitotic	28182.95	42.6	19.6	1872.37		189.4297929
3/14/22	8	2	4	4	mitotic	29757.6	40.9	22.1	1722.15		194.6498217
3/14/22	8	2	4	5	mitotic	23457.44	44.9	17.1	1844.84		172.8205434
3/14/22	8	2	4	6	mitotic	24579.74	44	18.8	2618.42		176.9064639
3/14/22	8	2	4	8	mitotic	23683.61	38.1	18.1	1726.11		173.6516882
3/14/22	8	2	6	1	mitotic	19675.16	46.6		3723.42		158.2756828
3/14/22	8	2	7	3	mitotic	20975.39	40.2	24.1	3580.97		163.4218346
3/14/22	8	3	1	1	mitotic	22572.6	40.7	22.5	1325.58		169.5297229
3/14/22	8	3	1	2	mitotic	10281.75	35.6	19.6	2847.97	1843.89	114.4164791
3/14/22	8	3	1	3	mitotic	19195.56	39.2	16.2	2735.36	2842.02	156.3347245
3/14/22	8	3	1	4	mitotic	25966.76	34	18.9	1150.31		181.8293312
3/14/22	8	3	1	5	mitotic	15982.81	43.8	22.5	2395.73	2493.03	142.653236
3/14/22	8	3	1	6	mitotic	30707.06	35.3	16.1	1118.8	932.34	197.7307338
3/14/22	8	3	1	7	mitotic	21658.17	42.3	17.4	2563.06	3004.28	166.060346
3/14/22	8	3	1	8	mitotic	23914.46	41.7	16.5	1814.68	3693.79	174.4959488
3/14/22	8	3	1	9	mitotic	28197.74	36.2	15.9	3129.97	2129.5	189.4794913
3/14/22	8	3	1	10	mitotic	22515.76	45.5		3233.41		169.3161422
3/14/22	8	3	1	11	mitotic	25120.85	35.2		2179.29		178.8431145
3/14/22	8	3	3	1	mitotic	31404.66	42.9	19.6	1852.65	982.54	199.9641343
3/14/22	8	3	4	1	mitotic	50964.2	34.9	18.7	1389.28	2194.13	254.7344398
3/14/22	8	3	5	1	mitotic	48165.25	38.2	20.6	1723.84	1286.09	247.6406691
3/14/22	8	3	6	1	mitotic	33281.78	44.3	16.7	1423.11	1579.4	205.8535363
3/14/22	8	3	6	2	mitotic	19920.8	35.8	15.2	1281.89	1509.7	159.2606365
3/14/22	8	3	6	3	mitotic	15154.8	41.1	17.8	1270.69	1342.71	138.9089293
3/14/22	8	3	6	4	mitotic	25605.11	40.4	18.5	1354.98	1935.56	180.5586846
3/14/22	9	1	1	1	mitotic	10521.55	38.4	17.5	1553.76	1492.03	115.7430496
3/14/22	9	1	1	2	mitotic	7382.37	30.1	17.5	1590.33	1696.72	96.95114965
3/14/22	9	1	1	3	mitotic	7505.38	35.7	17	1737.34	1153.5	97.75554518
3/14/22	9	1	1	4	mitotic	6854.11	29.4	16.8	1659.27	1028.72	93.41800627
3/14/22	9	1	1	5	mitotic	22953.32	32.5	17.4	2105.42	1159.8	170.9534285
3/14/22	9	1	1	6	mitotic	11113.65	34.4	16.4	2120.88	1224.7	118.955196
3/14/22	9	1	1	7	mitotic	10821.3	45		2150.19		117.3801818
3/14/22	9	1	1	8	mitotic	9961.37	32.1	19.3	2044.08	1459.04	112.6197594
3/14/22	9	1	1	9	mitotic	7948.78	34.5	16	2095.31		100.601695
3/14/22	9	1	1	10	mitotic	7580.91	43.8		2715.17		98.24619279
3/14/22	9	1	1	11	mitotic	12310.7	39.5	19	2241.54	1258.23	125.1977239
3/14/22	9	1	1	12	mitotic	12039.37	44.5	19.6	2114.3	1360.42	123.8103468
3/14/22	9	1	1	13	mitotic	7373.42	39.6	18.2	2303.72	1210.22	96.89236257
3/14/22	9	1	1	14	mitotic	9542.5	38.9	19.1	2307.45		110.226532
3/14/22	9	1	1	15	mitotic	10673.76	42.6	16.3	2317.15		116.5772419
3/14/22	9	1	2	1	mitotic	4512.18	36.8	16.2	2389.06	909.29	75.79634562
3/14/22	9	1	2	2	mitotic	11992.26	36.3	15.3	2878.29	1992.42	123.5678747
3/14/22	9	1	3	5	mitotic	10280.97	30.7	17.7	2661.42		114.4121391
3/14/22	9	1	3	6	mitotic	8785.35	33.3	15.9	3106.61		105.7632026
3/14/22	9	1	3	7	mitotic	4940.4	33.7	15.8	2314.33	1778.48	79.31149127
3/14/22	9	1	3	8	mitotic	6946.76	35.1	15.9	1621.03	640.13	94.0472729
3/14/22	9	1	3	9	mitotic	5389.63	34.9	19.1	1699.54		82.83894041
3/14/22	9	1	3	10	mitotic	7649.03	28	19.6	1390.54		98.68661244
3/14/22	9	1	3	11	mitotic	8974.93	34.8	16.4	1917.17	439.39	106.8982497
3/14/22	9	1	3	13	mitotic	4982.05	31.6	16.3	2043.42	744.37	79.64510703
3/14/22	9	1	3	14	mitotic	6154.96	35.6	18.4	1699.54		88.52535495
3/14/22	9	1	3	15	mitotic	4654.27	27.2	16.1	2178.36	832.1	76.98052102
3/14/22	9	1	4	1	mitotic	5337.86	31.7		1469.36	904.94	82.44012637
3/14/22	9	1	4	2	mitotic	5462.82	28.1		1816.71	694.08	83.39951109
3/14/22	9	1	4	4	mitotic	5107.01	32.2		1586.36	747.86	80.63775225
3/14/22	9	1	4	5	mitotic	4854.76	29.8		1577.12	593.72	78.6210685
3/14/22	9	1	4	8	mitotic	4853.98	31.3		1758.37	826.83	78.61475234
3/14/22	9	1	4	9	mitotic	4248.25	30.8		2118.68	863.03	73.54617526
3/14/22	9	1	4	10	mitotic	2949.21	27.4		2307.19	1845.97	61.27846928
3/14/22	9	1	4	11	mitotic	2864.74	26.9		2301.5		60.39453827
3/14/22	9	1	4	13	mitotic	4271.22	31.8		1839.12	847.72	73.74473682
5/26/22	3	3	1	1	mitotic	410217.48	44.9	28.2	7413.51		722.7067991
5/26/22	3	3	1	2	mitotic	360671.05	43.8	22.6	7704.49		677.6582055
5/26/22	3	3	2	1	mitotic	406187.62	45.1	24	6551.42		719.1482047
5/26/22	3	3	2	2	mitotic	364398.83	45.8	19.1	6750.01		681.1512317
5/26/22	3	3	3	1	mitotic	330945.37	42.6	21.9	7601.01		649.1322918
5/26/22	3	3	3	2	mitotic	310730.67	46.9	18.2	8038.98		628.9948941
5/26/22	3	3	3	3	mitotic	407445.79	39.1	23.6	7426.57		720.2611278
5/26/22	3	3	3	4	mitotic	438912.34	45.9	25.3	7129.28		747.5563845
5/26/22	3	3	4	1	mitotic	393244.73	46.5	21.2	5109.06		707.5978667
1/20/00	5	1	1	1	mitotic	370594.66	41.5	20.8	4305.63	5451.28	686.9175905
5/26/22	5	1	1	2	mitotic	402000.49	44.3	18	4353.24	4465.85	715.431982
5/26/22	5	1	1	3	mitotic	391165.96	42.3	17.6	4472.53	3346.83	705.7251369
5/26/22	5	1	1	4	mitotic	390222.33	43.3	18.7	4460.18	2709.68	704.8733942
5/26/22	5	1	3	1	mitotic	216751.43	42.2	24.9	4794.39		525.3346477
5/26/22	5	1	3	2	mitotic	250097.44	43.4	18.3	5040.45		564.2995221
5/26/22	5	1	4	1	mitotic	235622.33	39.9	17.3	4556.12	6064.25	547.7259061
5/26/22	5	1	4	2	mitotic	248787.89	50.6	21.9	3390.49	4011.87	562.820202
5/26/22	5	1	5	1	mitotic	271243.32	45.9	17.3	5580.75	3380.22	587.6714399
5/26/22	6	1	1	1	mitotic	161911.52	37	25.2	3883.89	2617.85	454.039811
5/26/22	6	1	1	2	mitotic	226282.64	35.7	21.9	3789.38		536.7606595
5/26/22	6	1	2	1	mitotic	215015.62	40		4257.02		523.2269012
5/26/22	6	1	2	2	mitotic	178483.71	36.3		4488.94		476.7100981
5/26/22	6	2	4	1	mitotic	137258.21	38.4		2487.48		418.0461467
5/26/22	6	2	7	1	mitotic	106068.82	41.1		4750.51		367.492879
5/26/22	6	3	2	2	mitotic	109239.15	34.1		5428.74		372.9445074
5/26/22	6	3	2	3	mitotic	124584.7	36.7		5349.01		398.2790061
5/26/22	6	3	2	1	mitotic	194728.89	39.2	21	4611.15		497.9322477
5/26/22	6	3	2	2	mitotic	187137.86	42.1	26.6	5489.59		488.1304371
5/26/22	6	3	2	3	mitotic	156445.21	41.7	19.9	5071.43		446.3095652
5/26/22	6	3	2	4	mitotic	102381.53	46.2	19.6	6446.68	4129.21	361.0487677
5/26/22	6	3	2	5	mitotic	269474.41	36.9	16.9	5988.87	3905.97	585.7520594
5/26/22	6	3	3	1	mitotic	140539.09	36.8	20.6	5230.32	5764.49	423.0129158
5/26/22	6	3	3	2	mitotic	268231.82	38.1	23.6	4186.29	3643.62	584.4000003
5/26/22	6	3	4	1	mitotic	138380.9	39.7	19.3	4410.2	2944.78	419.7523486
5/26/22	6	3	6	1	mitotic	132737.85	37.9	21.9	4157.67	3162.86	411.1047065
5/26/22	6	3	6	2	mitotic	169291.56	37.3	22.3	4774.92	6720.21	464.2722356
5/26/22	6	3	6	3	mitotic	280730.93	35.7	21.2	4741.98	1686.4	597.860955
5/26/22	6	3	9	1	mitotic	253741.14	41.9	16.4	3009.21	1571.14	568.3953321
5/26/22	6	3	9	2	mitotic	261458.29	43.3	26.4	3631.81	2830.29	576.9740325
5/26/22	6	3	10	1	mitotic	262138.76	39.3	21.6	4515.24	1771.74	577.7243594
5/26/22	6	3	10	2	mitotic	227372.64	38.1	21.3	4049.12	1757.05	538.0518903
5/26/22	6	3	11	1	mitotic	130014.42	33.5	19.5	4413.67	1975.09	406.865458
5/26/22	6	3	11	2	mitotic	148919.58	35.4	18.3	4451.74	3276.33	435.4426463
5/26/22	6	3	11	3	mitotic	159584.39	36.6	19.3	4293.68	1278.7	450.7650786
5/26/22	6	3	11	4	mitotic	126669.7	34.2	18.7	4636.32		401.5978974
5/26/22	6	3	11	5	mitotic	196089.82	35.5	17.9	4107.26	2317.84	499.6692037
5/26/22	6	3	14	1	mitotic	206436.98	38	24.6	3858.15	3393.63	512.6828712
5/26/22	6	3	14	2	mitotic	200504.3	37.3	22.2	3842.77	1566.07	505.2623117
5/26/22	7	1	1	1	mitotic	66867.21	41	18.6	3166.04		291.7841257
5/26/22	7	1	1	2	mitotic	76660.41	42.3	22.4	3095.31		312.4212949
5/26/22	7	1	2	1	mitotic	80979.12	39.1	21.2	2424.47		321.1009466
5/26/22	7	1	2	2	mitotic	65047.7	40.1	22.9	3423.38		287.7869072
5/26/22	7	1	3	1	mitotic	89019.77	39.9	19.4	2390.16	3244.77	336.6652513
5/26/22	7	1	3	2	mitotic	70323.65	37.4	21.1	3290.55	3863.9	299.2304331
5/26/22	7	1	4	1	mitotic	51565.64	35.6	22.4	2753.68	1989.08	256.2331204
5/26/22	7	1	4	2	mitotic	65208.47	36.1	21.7	4516.43	1150.83	288.1423306
5/26/22	7	1	4	3	mitotic	61729.44	35.3	20.7	4690.54		280.3504309
5/26/22	7	1	5	1	mitotic	59221.29	40.8	17.6	3890.63	5223.01	274.5958636
5/26/22	7	1	5	2	mitotic	58853.81	37.9	22.2	2162.65	5035.07	273.7425766
5/26/22	7	1	5	3	mitotic	71543.67	40.9	19.6	2528.28	5049.1	301.8148933
5/26/22	7	2	3	1	mitotic	89478.34	38.5	18.6	2529.34	2385.62	337.5312739
5/26/22	7	2	3	2	mitotic	89411	44	17.1	1642.59	2529.19	337.4042397
5/26/22	7	2	4	1	mitotic	45785.57	38.9	19.9	2581.78	3304.96	241.4456425
5/26/22	7	2	4	2	mitotic	40525.18	40.3	22.2	2664.1	2396.25	227.1525077
5/26/22	7	2	4	3	mitotic	43433.13	37.8		3114.27		235.1611759
5/26/22	7	2	4	4	mitotic	61118.66	36	21.2	3399.63	2738.75	278.9600237
5/26/22	7	2	6	1	mitotic	98965.96	30.5	17.9	2488.75	1259.36	354.9751736
5/26/22	7	2	6	2	mitotic	93672.87	34.5	21.1	2251.19	1917.18	345.3519978
5/26/22	7	2	7	1	mitotic	75751.82	37.6		2301.02		310.5643457
5/26/22	7	2	11	1	mitotic	74121.89	41.7	16.6	2393.35	3141.88	307.2050154
5/26/22	7	2	11	2	mitotic	93206.9	36.1	16.7	1888.26	1848.34	344.4919606
5/26/22	7	3	1	1	mitotic	124504.11	40	16.6	1698.3	3275.4	398.1501681
5/26/22	7	3	2	1	mitotic	97572.71	37.3	21.5	3923.8	2644.88	352.4676338
5/26/22	7	3	4	1	mitotic	137771.67	36.8	21	2011.06	2122.93	418.8273372
5/26/22	7	3	5	1	mitotic	77476.74	38.4	19	1538.23	1208.32	314.0803228
5/26/22	7	3	5	2	mitotic	67100	36.2	20.6	2156.06	3754.61	292.2915898
5/26/22	7	3	7	1	mitotic	73111.7	34.2		1723.13		305.1044209
5/26/22	7	3	9	1	mitotic	72367.78	37.5		1313.09		303.5482157
5/26/22	8	1	1	1	mitotic	20480.59	37.2	23.7	2966.96	1951.62	161.4828074
5/26/22	8	1	1	2	mitotic	20532.36	37.9	21.2	3062.9	3516.26	161.6867734
5/26/22	8	1	1	3	mitotic	16074.29	41.6	22.3	3117.72	2228.6	143.060902
5/26/22	8	1	1	4	mitotic	32328.82	42.3	21.9	2959.04	2059.98	202.8850218
5/26/22	8	1	1	5	mitotic	23804.68	41.5		2891.1		174.0949739
5/26/22	8	1	2	1	mitotic	13850.7	38.8	14.9	2521.5	2871.22	132.7978123
5/26/22	8	1	2	2	mitotic	19922.75	39.6	18.8	1897.65	2511.54	159.2684311
5/26/22	8	1	2	3	mitotic	48282.04	43.5	20.3	2446	1014.9	247.940724
5/26/22	8	1	5	1	mitotic	51355.04	38.8	15	1366.96		255.7093423
5/26/22	8	1	5	2	mitotic	48365.35	39.5	18.2	3619.74		248.154541
5/26/22	8	1	5	3	mitotic	43263.79	35	17.6	2445.25		234.7022971
5/26/22	8	1	7	1	mitotic	55724.75	38.9	19.2	3054.51		266.3662053
5/26/22	8	1	7	2	mitotic	57483.14	36.3	16.9	3503.17	5473.89	270.5361473
5/26/22	8	1	7	3	mitotic	46999.35	40.9	21.2	3356.81	2250.6	244.6250825
5/26/22	8	1	8	1	mitotic	51770.41	36.6	19.1	3612.17	1791.33	256.7413743
5/26/22	8	3	2	1	mitotic	67881.68	38.6	14	1314.42	1289.66	293.9891824
5/26/22	8	3	2	2	mitotic	68351.93	36.1	16.7	2407.62	2987.58	295.0057292
5/26/22	8	3	5	1	mitotic	45150.64	37.2	19.8	1576.92	2193.34	239.7656779
5/26/22	8	3	5	2	mitotic	54837.96	35.4	19.7	2002.75	1328.36	264.2382622
5/26/22	8	3	6	1	mitotic	15329.2	34.5	22.3	3212.74	4543.31	139.7059184
5/26/22	8	3	6	2	mitotic	17462.47	36.8	18.7	2915.67		149.1103865
5/26/22	8	3	6	3	mitotic	19682.17	35.9	19.5	2905.31	1527.54	158.303876
5/26/22	8	3	6	4	mitotic	21045.05	32.1	17.3	3199.85	4577.13	163.6929744
5/26/22	8	3	6	5	mitotic	19620.66	34.8	20.1	2459.9		158.0563197
5/26/22	8	3	6	6	mitotic	15526.96	33	19.4	2918.21	1852.38	140.6041944
5/26/22	8	3	6	7	mitotic	16733.74	34.6	21.1	3391.42	2468.92	145.9659532
5/26/22	8	3	6	8	mitotic	24098.2	32.1	18.5	3585.66	3463.97	175.1650113
5/26/22	8	3	6	9	mitotic	20272.71	31.5	20.7	3216.26	2739.76	160.661184
5/26/22	8	3	7	1	mitotic	15178.16	36.2	16.3	3195.65	3117.46	139.015947
5/26/22	8	3	7	2	mitotic	8051.55	36.3	18.6	2794.58		101.2499474
5/26/22	8	3	7	3	mitotic	10185.99	33.7	18.9	3907.39		113.8824186
5/26/22	8	3	7	4	mitotic	15263.8	35	15.7	3129.04	2372.64	139.4075814
5/26/22	8	3	7	5	mitotic	15796.34	38.8	17.6	3256.11	3249.2	141.8186333
5/26/22	8	3	7	6	mitotic	12662.61	39.3	17.2	3603.85	2889.17	126.9745478
5/26/22	8	3	7	7	mitotic	24576.63	34.8	14.2	2087.93	2007.03	176.8952718
5/26/22	8	3	7	8	mitotic	10992.58	36.2	16.6	2994.07	2562	118.305484
5/26/22	9	1	1	1	mitotic	5446.46	30.4	14.7	2722.44	1438.44	83.27453543
5/26/22	9	1	1	3	mitotic	5432.06	31.8	16	2699.42	1434.34	83.164377
5/26/22	9	1	1	5	mitotic	9461.14	35.4	14.5	2132.82		109.7556267
5/26/22	9	1	4	1	mitotic	4368.54	33.9	15.9	1309.12	1683	74.58014401
5/26/22	9	1	4	2	mitotic	4911.2	30.7	14.9	1446.49	1940.01	79.07676051
5/26/22	9	1	4	3	mitotic	3102.2	30.4	16.3	1694.56		62.84778211
5/26/22	9	1	4	4	mitotic	4275.5	34.1	15.7	1023.9	2221.85	73.78167573
5/26/22	9	1	4	5	mitotic	6346.49	34.6	17.1	1489.7	2216.62	89.89216895
5/26/22	9	1	4	6	mitotic	7838.61	31.3	13.4	782.02	1903.99	99.90209321
5/26/22	9	1	4	7	mitotic	4156.38	30.3	14.2	1078.71	1303.69	72.74659703
5/26/22	9	1	5	1	mitotic	4188.69	32.8	13.6	1287.31	1639.34	73.02880082
5/26/22	9	1	5	2	mitotic	5309.44	35.6	17	1563.84	1116.19	82.22036833
5/26/22	9	1	5	3	mitotic	6189.61	29.3	16.4	1566.98	1073.34	88.77418667
5/26/22	9	1	5	4	mitotic	4609.89	30.7	17.3	1505.56	1308.18	76.61262458
5/26/22	9	1	5	5	mitotic	4386.06	27.9	15.5	1820.35	1256.1	74.72954595
5/26/22	9	1	6	1	mitotic	15586.91	32.3	14.5	1001.08	1761.97	140.8753711
5/26/22	9	1	6	2	mitotic	5443.74	32.1	14.6	857.89		83.25373889
5/26/22	9	1	6	3	mitotic	4256.04	30.3	15.7	1289.42	825.1	73.61357505
5/26/22	9	1	6	4	mitotic	5763.73	26.1	14.1	819.8		85.66568135
10/20/22	3	1	1	1	mitotic	866588.41	46.7	21.8	3954.4		1050.416409
10/20/22	3	1	2	1	mitotic	785399.46	45.8	19.9	3080.03		1000.000825
10/20/22	3	1	4	1	mitotic	863439.88	51.5	24.2	3546.22		1048.506461
10/20/22	5	1	1	1	mitotic	217748	40	21.9	2030.34	2458.23	526.5409427
10/20/22	5	1	2	1	mitotic	186343.73	44.4	16.3	2299.71	3068.74	487.0936316
10/20/22	5	1	3	1	mitotic	305000.41	43.7	19.1	1728.86	4748.45	623.1681821
10/20/22	5	1	3	2	mitotic	343997.27	43.1	22.1	1531.53	5197.77	661.80883
10/20/22	5	1	4	1	mitotic	201681.49	41.6	17.4	1328.95	3578.21	506.7433754
10/20/22	5	1	5	1	mitotic	241959.86	44.5	19.5	1184.59	4459.01	555.0431172
10/20/22	5	1	6	1	mitotic	562796.33	42.4	27.3	2682.41	4448.52	846.507261
10/20/22	5	2	1	1	mitotic	159118.8	42	21.1	2101.61	2888.62	450.1070411
10/20/22	5	2	1	2	mitotic	193827.31	38.3	19.2	1758.87	3594.89	496.778216
10/20/22	5	2	1	3	mitotic	222846.05	39.6	20.8	1729.56	3225.19	532.6691311
10/20/22	5	2	2	1	mitotic	312110.29	48.4	15.9	1992.89	2165.83	630.3896918
10/20/22	5	2	2	2	mitotic	313195.61	43.2	14.3	2247.04	1864.64	631.4847867
10/20/22	5	2	3	1	mitotic	338857.17	45.4	21.9	2258.68	2744.99	656.8457573
10/20/22	5	2	3	2	mitotic	377056.77	47.9	24.1	1929.02	1023.07	692.8806464
10/20/22	6	1	1	1	mitotic	329258.998	43.1	20.2	3560.99	2613.08	647.4763136
10/20/22	6	1	1	2	mitotic	334807.064	42.6	25.5	3252.69	3105.25	652.9085646
10/20/22	6	1	2	1	mitotic	437310.05	47.7	17.4	2842.29	2591.04	746.1906251
10/20/22	6	1	2	2	mitotic	401028.839	44.5	24.3	2975.74	3519.97	714.5668453
10/20/22	6	1	3	1	mitotic	581520.857	49.3	22.6	2182.32	3141.16	860.4739108
10/20/22	6	1	4	1	mitotic	405757.853	47.3	17.9	3261.4	3121.4	718.7676565
10/20/22	6	1	4	2	mitotic	199552.889	46.9	22.4	2212.47	3936.13	504.0621287
10/20/22	6	1	5	1	mitotic	211441.604	52.5	19.1	2536.13	2945.01	518.8601079
10/20/22	6	1	5	2	mitotic	181497.926	47.2	18.5	2816.67	3119.04	480.7185629
10/20/22	6	1	5	3	mitotic	178282.445	49.6	21.2	3434.63	3202.97	476.4412441
10/20/22	7	2	1	1	mitotic	180179.03	43.4	16.5	1633.05	3797.37	478.9687528
10/20/22	7	2	2	1	mitotic	172099.07	41.9	14.4	1585.59	2362.72	468.1061221
10/20/22	7	2	3	1	mitotic	217998.69	40.5	17.2	1532.2	3253.26	526.8439549
10/20/22	7	2	4	1	mitotic	219356.51	44.8	16.2	1611.17	2226.89	528.4821501
10/20/22	7	2	4	2	mitotic	122314.4	39.7	20.4	923.43	2285.28	394.6334134
10/20/22	7	3	2	1	mitotic	59840.64	44.6	18.4	1080.32	2802	276.0280225
10/20/22	7	3	2	2	mitotic	49551.1	42.3	19.8	1293.83	1642.67	251.1780643
10/20/22	7	3	2	3	mitotic	87035.98	39.1	18.9	1177.48	2006.02	332.892853
10/20/22	8	1	1	1	mitotic	70167.55	38.4	14.5	655.28	2109.5	298.8981422
10/20/22	8	1	1	2	mitotic	59220.9	39.6	15.1	446.22	2201	274.5949594
10/20/22	8	1	4	1	mitotic	28344.5	36.7	16.6	871.62	2807.02	189.9719408
10/20/22	8	1	4	2	mitotic	33869.21	40.1	13.4	1269.93	1831.94	207.6622679
10/20/22	8	1	4	3	mitotic	19853.45	37	17.9	1137.53	2286.5	158.9911873
10/20/22	8	1	4	4	mitotic	18441.13	44.7	16.1	948.41	2009.03	153.2317721
10/20/22	8	1	4	5	mitotic	57557.88	40.9	16.5	985.03	1506.69	270.7119667
10/20/22	8	1	5	1	mitotic	34256.94	39.2	13	486.5	2517.06	208.8475298
10/20/22	8	1	5	2	mitotic	21209.72	41	13.9	840.47	2278.16	164.3321461
10/20/22	8	1	5	3	mitotic	22172.02	34.9	15.1	797.94	2732.66	168.0187271
10/20/22	8	1	5	4	mitotic	22363.55	38.1	16.8	894.24	2201.38	168.7428701
10/20/22	8	1	6	1	mitotic	130701.12	37	17.3	964.62	2837.98	407.9385181
10/20/22	8	1	6	2	mitotic	128405.9	34.7	18.8	893.29	1893.92	404.3407841
10/20/22	8	2	2	1	mitotic	76539.34	37.5	16.6	776.46	2402.46	312.1744935
10/20/22	8	2	2	2	mitotic	71009.96	35.6	18.6	1193.99	1937.76	300.6870286
10/20/22	8	2	4	1	mitotic	33487.71	40.9	14.6	833.498	2940.06	206.4894105
10/20/22	8	2	4	2	mitotic	20094.81	41.5	17.6	1355.86	3228.78	159.9547021
10/20/22	8	2	4	3	mitotic	17538	35.3	16.7	972.794	1042.66	149.4325103
10/20/22	8	2	4	4	mitotic	12008.61	30.9	14.8	740.312	2789.26	123.652081
10/20/22	8	2	4	5	mitotic	16258.03	38	16.8	1262.37	2400.18	143.8762201
10/20/22	8	2	5	1	mitotic	30231.75	40.7	18.2	1526.45	1648.31	196.1944434
10/20/22	8	2	5	2	mitotic	20960.57	32.9	15.8	1616.56	2226.64	163.3640922
10/20/22	8	2	5	3	mitotic	29000.06	34.9	17.1	1654.73	1222.2	192.1562468
10/20/22	8	2	5	4	mitotic	27025.61	35.1	20.4	1779.06	1598.6	185.4995293
10/20/22	8	2	5	5	mitotic	28419.24	35.3	16.7	1579.66	2015.96	190.222239
10/20/22	8	2	5	6	mitotic	16318.76	37.3	15.1	1409.49	2098.91	144.1446862
10/20/22	9	1	1	1	mitotic	8445.5	28.9	14.8	1047.05	528.37	103.6973701
10/20/22	9	1	1	2	mitotic	9521.48	28.7	15.8	1001.66	663.69	110.1050628
10/20/22	9	1	1	3	mitotic	11068.88	25.7	13.2	943.82	936.07	118.7153559
10/20/22	9	1	1	4	mitotic	10151.73	31.1	12.6	934.56	1401.92	113.6907388
10/20/22	9	1	2	1	mitotic	4853.59	28.2	13.9	551.986	1115.57	78.61159407
10/20/22	9	1	2	2	mitotic	3957.84	29.4	14.5	493.936	797.86	70.98787502
10/20/22	9	1	2	3	mitotic	6106.3	30.9	13.9	606.319	1592.56	88.17472785
10/20/22	9	1	2	4	mitotic	4398.9	28.3	14	941.837	845.54	74.83884976
10/20/22	9	1	2	5	mitotic	4147.43	31	13.6	671.217	964.78	72.66823161
10/20/22	9	1	2	6	mitotic	3649.92	27.4	14.6	637.152	1148.25	68.17053967
10/20/22	9	1	2	7	mitotic	5318.39	30.4	15	610.324	1216.15	82.28963764
10/20/22	9	1	2	8	mitotic	3907.24	30	17.5	906.354	1258.3	70.53263414
10/20/22	9	2	2	1	mitotic	3807.97	26.8	13.4	591.029	921.03	69.63086951
10/20/22	9	2	2	2	mitotic	3200.69	26.4	14.2	527.208	1091.19	63.83764625
10/20/22	9	2	2	3	mitotic	2264.85	25.8	14	711.185	539.82	53.70006129
10/20/22	9	2	2	4	mitotic	4407.86	28.1	15	693.035	664.49	74.9150296
10/20/22	9	2	2	5	mitotic	2767.42	25.4	15.7	444.743	943.35	59.35982295
10/20/22	9	2	2	6	mitotic	2511.27	25	14.9	801.552	665.4	56.54598369
10/20/22	9	2	2	7	mitotic	2869.02	22.1	16	828.354	604.7	60.43963698
10/20/22	9	3	2	1	mitotic	6502.59	32.9	14	698.25	1519.34	90.99095961
10/20/22	9	3	2	3	mitotic	7444.66	27.3	14.9	970.22	1076.54	97.35931136
10/20/22	9	3	2	4	mitotic	6729.93	29.3	17	811.86	1304.59	92.56788325
10/20/22	9	3	2	5	mitotic	6775.09	30.6	13.9	1120	1298.23	92.87794414
10/20/22	9	3	2	6	mitotic	9926.73	30.4	13.5	1170.72	1630.11	112.423775
10/20/22	9	3	2	7	mitotic	6055.69	26.1	15.6	683.09	1573.79	87.80856438
10/20/22	9	3	2	8	mitotic	5979.39	30.6	15.5	1245.28	1717.92	87.25362916
10/20/22	9	3	2	9	mitotic	7530.3	28.6	17	807.18	1094.62	97.91769883
	7				interphasic	64308.92					286.1479688	577.4	10437.07897	13.55699555
	7				interphasic	35011.74					211.1358139	360.61	5151.342774	10.71381016
	7				interphasic	33654.75					207.0037646	541.96	9491.058525	13.13435289
	7				interphasic	39441.77					224.0955628	339.97	4715.466818	10.40268292
	7				interphasic	21069.79					163.7891627	390.84	5812.491184	11.153844
	7				interphasic	12776.74					127.5454845	242.84	2846.715962	8.791949315
	7				interphasic	23547.18					173.1508035	432.15	6757.959368	11.72849595
	7				interphasic	66390.26					290.7416455	833.79	18111.2666	16.29121236
	7				interphasic	40036.35					225.7783516	496.1	8312.231706	12.56636521
	7				interphasic	31924.25					201.6115511	604.5	11180.42359	13.87149329
	7				interphasic	34638.62					210.0077636	434.61	6815.74561	11.76183062
	7				interphasic	38586.6					221.652848	314.75	4200.61045	10.00939742
	7				interphasic	34645.92					210.0298917	339.77	4711.306357	10.39962259
	7				interphasic	109136.41					372.769088	1111.02	27857.78714	18.80554838
	7				interphasic	60332.8					277.1607959	1106.85	27701.09613	18.77022369
	7				interphasic	25817.16					181.304796	417.94	6427.390815	11.53405539
	7				interphasic	34757.44					210.3676474	480.47	7922.517629	12.36682461
	7				interphasic	14156.65					134.2564956	258.47	3125.928316	9.07047718
	7				interphasic	23575.32					173.2542343	355.4	5040.109077	10.63613339
	7				interphasic	30952.24					198.5185532	410.64	6259.731094	11.43288116
	7				interphasic	34226.94					208.7560622	481.51	7948.254539	12.38020167
	7				interphasic	36398.95					215.2779193	512.78	8734.949878	12.77587349
	7				interphasic	36012.29					214.1314356	487.77	8103.757358	12.46041786
	7				interphasic	86405.3					331.6845562	878.6	19590.72907	16.72324927
	7				interphasic	39516.27					224.3071056	450.24	7186.706582	11.97145952
	7				interphasic	50880.97					254.5263505	506.53	8575.739072	12.69777566
	7				interphasic	29779.73					194.7221864	326.22	4432.305383	10.1901448
	7				interphasic	21092					163.8754664	330.29	4515.511345	10.25351512
	7				interphasic	16631.96					145.5213702	277.23	3472.355147	9.393883635
	7				interphasic	30221.64					196.1616353	445.03	7062.325541	11.90199347
	7				interphasic	44064.58					236.864446	522.16	8975.718008	12.89219493
	7				interphasic	33664.13					207.0326099	531.54	9218.658527	13.00747619
	7				interphasic	41920.71					231.0305298	716.01	14412.60327	15.09678978
	7				interphasic	62393.29					281.8538702	1054.74	25768.07198	18.32305022
	7				interphasic	18895.69					155.1087997	307.46	4055.521747	9.892803324
	7				interphasic	62234.42					281.4948038	604.5	11180.42359	13.87149329
	7				interphasic	28320.6					189.891832	413.77	6331.437138	11.47637058
	7				interphasic	16638.21					145.5487098	351.23	4951.664436	10.57355103
	7				interphasic	11500					121.0051849	245.97	2901.930533	8.848428262
	7				interphasic	29278.42					193.0762599	500	8410.44174	12.61566261
	7				interphasic	42209.4					231.8246692	668.07	12989.62924	14.58263644
	7				interphasic	42459.54					232.5105705	431.61	6745.29655	11.7211659
	7				interphasic	137625.86					418.6056466	1196.48	31133.07124	19.51541474
	7				interphasic	27344.03					186.5891216	314.75	4200.61045	10.00939742
	7				interphasic	22659.19					169.8545753	386.667	5719.650126	11.09413939
	7				interphasic	59169.67					274.4761623	705.59	14099.1336	14.98653638
	7				interphasic	30870.95					198.2576968	752.49	15527.97773	15.47659543
	7				interphasic	42678.41					233.1090717	427.32	6644.979261	11.66276899
	7				interphasic	82692.87					324.4808656	1568.56	46732.12224	22.34475677
	7				interphasic	29874.57					195.0320074	473.17	7742.649553	12.27251762
	7				interphasic	47673					246.3719725	671.2	13081.02338	14.61675736
	7				interphasic	23064.62					171.3674014	386.67	5719.716691	11.09418243
	7				interphasic	25100.1					178.7692364	402.3	6070.002209	11.31618607
	7				interphasic	40000					225.6758334	738.94	15110.45579	15.33661981
	7				interphasic	42685.7					233.1289798	445.03	7062.325541	11.90199347
	7				interphasic	33629.74					206.9268345	741.03	15174.60817	15.35829336
	7				interphasic	49791.65					251.7870088	1087.05	26961.1294	18.60157955
	7				interphasic	29841.22					194.9231166	316.84	4242.51911	10.04257459
	7				interphasic	25552.43					180.3728481	459.62	7412.456844	12.09551941
	7				interphasic	25808.82					181.2755092	472.13	7717.136748	12.25902307
	7				interphasic	34991.94					211.0761042	503.4	8496.373918	12.65848319
	7				interphasic	34756.26					210.3640764	490	8159.394291	12.48886881
	7				interphasic	28384					190.1042641	551.34	9738.522077	13.24752704
	7				interphasic	21997.37					167.3556732	389.8	5789.306629	11.13899428
	7				interphasic	51005.85					254.8385081	952.6	22117.1756	17.41327073
	7				interphasic	46474.22					243.2546294	649.31	12446.34794	14.37643183
	7				interphasic	50934					254.6589542	873.39	19416.7314	16.67359204
	7				interphasic	27705.69					187.8190089	402	6063.213763	11.31196598
	7				interphasic	113941.74					380.8872919	832.84	18080.32211	16.2819288
	7				interphasic	49746					251.6715606	816.07	17536.98455	16.11716938
	7				interphasic	25996					181.9316773	587	10698.45224	13.66923199
	7				interphasic	30915					198.3990941	1072	26403.1643	18.47236309
	7				interphasic	30692					197.6822402	1155	29528.1866	19.17414714
	7				interphasic	22665.45					169.8780364	371.04	5376.44116	10.86764465
	7				interphasic	23702.47					173.7208166	692.04	13694.95459	14.84193969
	7				interphasic	31302					199.6370312	447.12	7112.134239	11.92990848
	7				interphasic	40621.04					227.4210071	490	8159.394291	12.48886881
	7				interphasic	62896.69					282.9886092	723.31	14633.57724	15.17355343
	7				interphasic	22709.22					170.0419858	380.42	5581.601313	11.00415589
	7				interphasic	24222					175.6143737	291.83	3750.236902	9.638069002
	6.5				interphasic	37479					218.4484948	387.03	5727.706362	11.09934571
	6.5				interphasic	38700.54					221.9798593	384.95	5681.595176	11.06948015
	6.5				interphasic	74526.97					308.0433173	847.93	18573.92988	16.42877055
	6.5				interphasic	75828.5					310.7214908	608.63	11295.19761	13.9187983
	6.5				interphasic	37859.12					219.5534757	462.98	7493.887104	12.13965037
	6.5				interphasic	37706.18					219.1095604	362.06	5182.444035	10.73532847
	6.5				interphasic	108595					371.8433116	1200	31270.56076	19.54410048
	6.5				interphasic	17317.4					148.4897252	207.04	2241.017195	8.11805881
	6.5				interphasic	55274.37					265.2876056	428.64	6675.792736	11.68076837
	6.5				interphasic	34433.08					209.3837604	535.81	9329.965168	13.05961792
	6.5				interphasic	29262.29					193.023068	388.07	5750.808503	11.1142484
	6.5				interphasic	20674.83					162.24676	431.77	6749.047671	11.72333824
	6.5				interphasic	28442.46					190.2999338	372.46	5407.334782	10.88842046
	6.5				interphasic	55221.31					265.1602451	665.86	12925.22732	14.55849652
	6.5				interphasic	39629.88					224.6293177	407.84	6195.816223	11.39383623
	6.5				interphasic	18398.43					153.054267	289.23	3700.230739	9.595038738
	6.5				interphasic	69186.6					296.8014742	1659.44	50851.77676	22.98295363
	6.5				interphasic	44728.88					238.643204	466.1	7569.766001	12.18048595
	6.5				interphasic	55046.52					264.7402615	644.01	12294.26916	14.31763772
	6.5				interphasic	29000					192.156048	358.94	5115.600109	10.68897332
	6.5				interphasic	60898.77					278.4577566	605.51	11208.45571	13.88307672
	6.5				interphasic	28228.13					189.5815692	367.26	5294.491374	10.81214543
	6.5				interphasic	67662.41					293.5139794	500	8410.44174	12.61566261
	6.5				interphasic	40499.65					227.0809458	316.28	4231.276397	10.03369577
	6.5				interphasic	55941.27					266.8831901	654.41	12593.27511	14.43278118
	6.5				interphasic	14970					138.059393	226.81	2569.550149	8.496815008
	6.5				interphasic	74352.49					307.6825158	628.4	11849.99221	14.14305245
	6.5				interphasic	90000					338.5137501	1588.69	47634.60224	22.48767958
	6.5				interphasic	25741.58					181.0392156	300.68	3922.117612	9.78311896
	6.5				interphasic	33266					205.8047295	335.01	4612.649514	10.32651902
	6.5				interphasic	67411.68					292.9696516	565.98	10128.97333	13.42225873
	6.5				interphasic	45821.3					241.5398335	583.66	10607.27178	13.6302879
	6.5				interphasic	61474.11					279.7700267	650.25	12473.38541	14.38683438
	6.5				interphasic	61513.65					279.8599859	1211.03	31702.69284	19.63371645
	6.5				interphasic	65481.48					288.744887	527.74	9119.978602	12.96089732
	6.5				interphasic	21899.38					166.9825039	281.95	3561.409794	9.473514259
	6.5				interphasic	67381.51					292.9040852	626.32	11791.20582	14.11962634
	6.5				interphasic	72293.23					303.3918246	587.83	10721.15118	13.67889251
	6.5				interphasic	93614.15					345.2437367	1096.58	27316.45144	18.68294021
	6.5				interphasic	94145.8					346.2226964	847.93	18573.92988	16.42877055
	6.5				interphasic	72278.67					303.3612712	423.44	6554.681924	11.60970018
	6.5				interphasic	62172.22					281.3540991	622.16	11673.92582	14.07265713
	6.5				interphasic	49527.2					251.1174816	534.77	9302.814348	13.04693749
	6.5				interphasic	66624.09					291.2531992	500.35	8419.274249	12.62007732
	6.5				interphasic	74074.4					307.1065863	541.01	9466.114194	13.12283626
	6.5				interphasic	58383.09					272.6456655	483.79	8004.775035	12.40947782
	6.5				interphasic	40293.65					226.50269	300.64	3921.334988	9.782468205
	6.5				interphasic	49172.43					250.2164711	391.19	5820.300622	11.15883705
	6.5				interphasic	50030.76					252.3908518	626.32	11791.20582	14.11962634
	6.5				interphasic	31032.01					198.7741992	501.47	8447.559036	12.63419402
	6.5				interphasic	40134.47					226.054848	355.82	5049.046068	10.64241625
	6				interphasic	89382.51					337.35048	999.18	23759.06791	17.83392475
	6				interphasic	146799.7					432.3322602	900	20310.82501	16.92568751
	6				interphasic	126937.99					402.0229702	1618.46	48979.77162	22.69739673
	6				interphasic	104169.27					364.187361	1118.87	28153.55516	18.87186748
	6				interphasic	113140					379.5448881	753.55	15560.79967	15.4874922
	6				interphasic	127028.54					402.1663343	1082.44	26789.8048	18.56209453
	6				interphasic	159773.4					451.0319402	1296.85	35131.63968	20.31748449
	6				interphasic	124854.29					398.7096931	1021.03	24542.65567	18.02786574
	6				interphasic	151010					438.4882024	1166.75	29979.9231	19.27143118
	6				interphasic	103970.48					363.8396991	723.36	14635.09463	15.17407787
	6				interphasic	89029.43					336.6835174	690.06	13636.22257	14.82069229
	6				interphasic	91752.43					341.7935374	622.4	11680.68134	14.07537116
	6				interphasic	117921.47					387.4819722	905.5	20497.29173	16.97732611
	6				interphasic	158750.29					449.585528	995.01	23610.48827	17.79667159
	6				interphasic	148988.55					435.5434692	1364.5	37916.13931	20.84067752
	6				interphasic	167721.01					462.1136466	1066.83	26212.39055	18.42776535
	6				interphasic	111200.97					376.2784506	800.38	17033.66658	15.96148072
	6				interphasic	96694.19					350.8772812	585.97	10670.30598	13.65723413
	6				interphasic	172150.69					468.1763195	1392.6	39093.3949	21.05417649
	6				interphasic	125312.25					399.4402485	638.02	12123.14332	14.25089729
	6				interphasic	101235.23					359.0218631	736.89	15047.61928	15.31533127
	6				interphasic	98554.1					354.2357653	871.16	19342.41467	16.65229235
	6				interphasic	120000					390.8820095	1091.81	27138.41015	18.64226158
	6				interphasic	134683.68					414.1069758	973.16	22837.05905	17.6001832
	6				interphasic	130000					406.8428945	927.36	21244.00228	17.18103187
	6				interphasic	95211.13					348.1760701	860.88	19001.05556	16.55374927
	6				interphasic	114592.5					381.9734317	893.19	20080.73378	16.86153039
	6				interphasic	147542.71					433.4249796	1100.78	27473.53831	18.71868469
	6				interphasic	90125.04					338.7488227	614.92	11470.74771	13.99053663
	6				interphasic	90027.07					338.564655	747.28	15366.99107	15.42292488
	6				interphasic	148797.56					435.2642158	1169.39	30081.7338	19.29322155
	5				interphasic	244942.53					558.4536824	1272.57	34149.65507	20.12639093
	5				interphasic	216229					524.7011659	1160.01	29720.51974	19.21568763
	5				interphasic	157117.7					447.267782	918.21	20930.36624	17.09606155
	5				interphasic	95635.32					348.950815	815.03	17503.47153	16.10689624
	5				interphasic	134232.35					413.4125496	631.59	11940.3393	14.17890479
	5				interphasic	204028.62					509.6835364	1442.45	41211.17074	21.42769459
	5				interphasic	146674.53					432.147905	726.44	14728.66637	15.20634847
	5				interphasic	242211.88					555.3321023	1333.02	36611.60755	20.59886998
	5				interphasic	92537.81					343.2532579	662.86	12837.9748	14.52566319
	5				interphasic	88834.75					336.3152043	750.41	15463.63961	15.45519077
	5				interphasic	129598.58					406.2142747	1109.98	27818.68076	18.7967446
	5				interphasic	64648.69					286.9028906	480.43	7921.528304	12.36630982
	5				interphasic	53226.85					260.3277363	400.58	6031.116167	11.29196946
	5				interphasic	68089.6					294.4390791	500	8410.44174	12.61566261
	5				interphasic	102436.94					361.1464562	674.32	13172.33786	14.65069017
	5				interphasic	98865.2					354.7944225	639.09	12153.65302	14.26284211
	5				interphasic	68737.37					295.836336	583.65	10606.99917	13.63017113
	5				interphasic	93247.57					344.5671104	677.45	13264.15753	14.68465295
	5				interphasic	64031.68					285.5305012	512.78	8734.949878	12.77587349
	5				interphasic	54987.18					264.5975284	401.26	6046.47976	11.30154967
	5				interphasic	66160.97					290.2391485	611.79	11383.2785	13.95488464
	5				interphasic	249954.63					564.1383867	1533.13	45157.74773	22.09095824
	5				interphasic	63861.8					285.1514846	700.34	13942.06805	14.93067801
	5				interphasic	178474.11					476.6972777	919.25	20965.93611	17.10574064
	5				interphasic	70392.43					299.3767284	656.61	12656.83269	14.45702094
	5				interphasic	197642.86					501.6440023	1367.45	38039.16574	20.86319376
	5				interphasic	166087.16					459.8573039	900.02	20311.50204	16.92587557
	5				interphasic	76274.8					311.6345482	751.45	15495.79754	15.4658968
	5				interphasic	53285.22					260.4704383	585.74	10664.02426	13.65455355
	4				interphasic	247951.46					561.8732989	1106.85	27701.09613	18.77022369
	4				interphasic	171920.54					467.86326	903.62	20433.49013	16.95969278
	4				interphasic	264621.98					580.4542784	1118.32	28132.79866	18.86722852
	4				interphasic	271712.29					588.1792519	1140.2	28962.45388	19.05090371
	4				interphasic	260803.24					576.2508122	956.77	22262.56109	17.45134235
	4				interphasic	359585.06					676.6372131	1565.43	46592.31386	22.32245159
	3				interphasic	520722.66					814.2509948	1041.19	25273.11554	18.20497378
	3				interphasic	658270.35					915.4975919	1907.29	62659.78464	24.63958731
	3				interphasic	304248					622.3990561	1421.61	40321.29806	21.2723416
	3				interphasic	563136.34					846.7629285	1580.03	47245.64689	22.4263053
	3				interphasic	620740.57					889.0171206	1192.31	30970.45458	19.48137727
	8.5				interphasic	5081.38					80.43515374	334.11	4594.074269	10.31263866
	8.5				interphasic	5978.58					87.24771904	444.439	7048.262056	11.89408792
	8.5				interphasic	5115.73					80.70656563	361.171	5163.368343	10.72214064
	8.5				interphasic	6222.14					89.00716095	520.42	8930.890566	12.8706966
	8.5				interphasic	6997.57					94.39058661	306.007	4026.807252	9.869399847
	8.5				interphasic	3852.15					70.03363272	230.026	2624.394938	8.556842284
	8.5				interphasic	5895.32					86.63806642	302.884	3965.320529	9.818908879
	8.5				interphasic	4884.66					78.86280666	383.029	5639.119335	11.04182582
	8.5				interphasic	8147.7					101.8527066	426.744	6631.54828	11.65490601
	8.5				interphasic	4884.66					78.86280666	429.867	6704.477846	11.69747476
	8.5				interphasic	3388.97					65.68843597	371.58	5388.182485	10.87554999
	8.5				interphasic	14512.4					135.9329304	974.226	22874.59291	17.60982019
	8.5				interphasic	7225.51					95.91561428	514.175	8770.618796	12.79323984
	8.5				interphasic	6285.63					89.46011782	594.32	10899.19238	13.75419687
	8.5				interphasic	7418.07					97.18528731	377.825	5524.58725	10.96655975
	8.5				interphasic	14512.4					135.9329304	1032.51	24957.73678	18.12893104
	8.5				interphasic	6731.11					92.57599814	642.198	12242.41855	14.29748133
	8.5				interphasic	3426.45					66.05067477	260.21	3157.546641	9.100956844
	8.5				interphasic	4424.61					75.05723431	541.237	9472.072586	13.12558905
	8.5				interphasic	4696.27					77.32707596	296.639	3843.316699	9.717156288
	8.5				interphasic	5911.97					86.76032498	839.958	18312.60621	16.35135882
	8.5				interphasic	5040.79					80.11325212	369.498	5342.96019	10.84503879
	8.5				interphasic	5017.89					79.93107017	349.722	4919.808861	10.55082793
	8.5				interphasic	4047.83					71.79037001	398.642	5987.401473	11.26462115
	8.5				interphasic	3217.24					64.00247802	499.603	8400.426893	12.6106532
	8.5				interphasic	5597.64					84.42237029	497.522	8347.996047	12.58436217
	8.5				interphasic	11913.5					123.161436	451.725	7222.291118	11.99118565
	8.5				interphasic	4484.98					75.56754524	507.93	8611.317399	12.71531126
	8.5				interphasic	10390.7					115.0210856	401.764	6057.875299	11.30864506
	8.5				interphasic	7179.71					95.61114314	459.01	7397.705207	12.08749026
	8.5				interphasic	7508.62					97.77664297	444.439	7048.262056	11.89408792
	8.5				interphasic	3294.26					64.76404946	424.663	6583.099745	11.62645394
	8.5				interphasic	7273.39					96.23288301	431.949	6753.245061	11.72576808
	8.5				interphasic	3399.38					65.78924717	519.379	8904.107181	12.85781748
	8.5				interphasic	5808.93					86.00092667	426.744	6631.54828	11.65490601
	8.5				interphasic	9643.38					110.8076385	893.041	20075.70925	16.86012393
	8.5				interphasic	10399					115.0670154	372.621	5410.841232	10.89077353
	8.5				interphasic	4659.84					77.02657048	370.539	5365.555456	10.8603051
	8.5				interphasic	16613.9					145.4423407	579.748	10500.8073	13.58453238
	8.5				interphasic	15855.1					142.0821604	568.299	10191.28949	13.44972825
	8.5				interphasic	6151.36					88.49946218	385.111	5685.159921	11.07179473
	8.5				interphasic	4339.26					74.32978829	649.484	12451.35127	14.37835798
	8.5				interphasic	6678.03					92.21025907	541.237	9472.072586	13.12558905
	8.5				interphasic	6949.69					94.06710441	541.237	9472.072586	13.12558905
	8.5				interphasic	16099.7					143.1739316	933.633	21459.91962	17.2390433
	8.5				interphasic	7790.69					99.59625791	697.363	13853.26533	14.8989106
	8.5				interphasic	5376.98					82.74166766	288.313	3682.647393	9.579816189
	8.5				interphasic	5715.25					85.30464412	411.132	6270.984418	11.43972815
	8.5				interphasic	2467.83					56.05478343	360.131	5141.082353	10.70669219
	8.5				interphasic	16935.5					146.8432781	338.273	4680.204208	10.37668734
	8.5				interphasic	6236.71					89.1113113	503.767	8505.666938	12.66309664
	8.5				interphasic	5772.5					85.73083035	420.499	6486.512379	11.56931238
	8.5				interphasic	7304.61					96.43919489	431.949	6753.245061	11.72576808
	8.5				interphasic	5332.22					82.39656161	467.337	7599.920508	12.19663836
	8.5				interphasic	10503.1					115.6415248	410.091	6247.181987	11.42523608
	8.5				interphasic	47575.8					246.1206816	1500	43701.93722	21.85096861
	8.5				interphasic	17628.7					149.8184166	824.345	17804.39876	16.19867782
	8.5				interphasic	18054.4					151.6165428	795.202	16868.63712	15.90976612
	8.5				interphasic	8212.23					102.2552492	550.604	9719.028226	13.23868183
	8.5				interphasic	5562.25					84.15507506	473.582	7752.764308	12.27785944
	8.5				interphasic	3936.46					70.79587939	428.826	6680.138454	11.68330241
	8.5				interphasic	3096.5					62.79001712	295.599	3823.122739	9.700107424
	8.5				interphasic	4209.16					73.20702809	338.273	4680.204208	10.37668734
	8.5				interphasic	4225.81					73.35167619	250.842	2988.57516	8.935630278
	8.5				interphasic	7328.55					96.59709967	460.051	7422.885626	12.10118926
	8.5				interphasic	3250.54					64.33285374	326.824	4444.620774	10.19957402
	8.5				interphasic	2634.37					57.915318	292.476	3762.696176	9.648730604
	8.5				interphasic	3463.92					66.41084191	342.436	4766.865776	10.44034311
	8.5				interphasic	2084.8					51.52135288	314.334	4192.285383	10.0027806
	8.5				interphasic	4527.65					75.92616825	401.764	6057.875299	11.30864506
	8.5				interphasic	8892.94					106.4088477	670.301	13054.75126	14.60696529
	8.5				interphasic	5796.44					85.90842	387.192	5731.302926	11.10166841
	8.5				interphasic	6279.39					89.41570144	579.748	10500.8073	13.58453238
	8.5				interphasic	10112.8					113.4725379	526.665	9092.126868	12.94769
	8.5				interphasic	5252.08					81.77503255	552.686	9774.206177	13.26368794
	8.5				interphasic	22504					169.2719195	1287.52	34753.19812	20.24426696
	8.5				interphasic	21984.6					167.3070892	604.728	11186.74959	13.87410901
	8.5				interphasic	6815.42					93.1539707	708.812	14195.81701	15.0207146
	8.5				interphasic	18056.5					151.6253601	589.115	10756.32514	13.69383542
	8.5				interphasic	8969.96					106.8686474	525.624	9065.183103	12.93488754
	8.5				interphasic	15233.7					139.2700587	457.97	7372.577474	12.07378891
	8.5				interphasic	6850.81					93.39551491	375.743	5478.985462	10.93630246
	8.5				interphasic	6214.86					88.95507584	658.852	12721.71328	14.48168171
	8.5				interphasic	6000.44					87.4070792	352.845	4985.856236	10.59783241
	8.5				interphasic	6323.1					89.72636717	208.168	2259.356458	8.140143266
	8.5				interphasic	4511					75.78643405	246.679	2914.486641	8.861171729
	8.5				interphasic	4636.94					76.83707031	427.785	6655.828586	11.66911285
	8.5				interphasic	3366.08					65.46622157	238.352	2768.165176	8.710327089
	8.5				interphasic	3998.91					71.35524051	304.966	4006.276647	9.852598274
	8.5				interphasic	7485.72					97.62742814	630.749	11916.49832	14.16946161
	8.5				interphasic	10882					117.7089322	466.296	7574.541253	12.18304669
	8.5				interphasic	9997.27					112.8225133	372.621	5410.841232	10.89077353
	8.5				interphasic	15889.5					142.2362111	614.096	11447.69903	13.98115975
	8.5				interphasic	14148.1					134.2159469	547.482	9636.483185	13.20109591
	8.5				interphasic	28080.8					189.0861841	523.542	9011.375602	12.90924453
	8.5				interphasic	18738.2					154.4610541	618.259	11564.30323	14.02846934
	8.5				interphasic	15152.5					138.898388	442.357	6998.793122	11.86619595
	8.5				interphasic	11328.5					120.0995178	482.95	7983.936164	12.39869991
	8.5				interphasic	7032.96					94.62897436	376.784	5501.770607	10.95144156
	8.5				interphasic	6398.04					90.25650966	208.168	2259.356458	8.140143266
	8.5				interphasic	25810.7					181.2821114	346.6	4854.076738	10.50362826
	8.5				interphasic	1018.98					36.01951737	459.01	7397.705207	12.08749026
	8.5				interphasic	11923.9					123.2151817	508.971	8637.804237	12.72833458
	8.5				interphasic	14458.3					135.6793253	508.971	8637.804237	12.72833458
	8.5				interphasic	17168.7					147.8508295	763.977	15884.89053	15.59427561
	8.5				interphasic	3646.06					68.13448301	480.868	7932.36366	12.37194562
	8.5				interphasic	4326.77					74.22273685	309.129	4088.588698	9.919617775
	8.5				interphasic	1620.59					45.42465491	278.945	3504.625948	9.422895054
	8.5				interphasic	9950.43					112.5579005	489.195	8139.295473	12.47860588
	8.5				interphasic	10108.6					113.4489721	364.294	5230.483397	10.76839736
	8.5				interphasic	30770.4					197.9345601	1415.54	40063.3277	21.22687863
	8.5				interphasic	22805.8					170.4031878	442.357	6998.793122	11.86619595
	8.5				interphasic	22386.4					168.8290548	701.526	13977.4986	14.94331493
	9				interphasic	2727					58.92473367	432.989	6777.649333	11.73987561
	9				interphasic	1375.99					41.85647956	327.865	4465.873188	10.21580495
	9				interphasic	10545.8					115.8763548	389.274	5777.592361	11.13147621
	9				interphasic	1592.49					45.0291155	302.884	3965.320529	9.818908879
	9				interphasic	5058.48					80.25370255	283.108	3583.372965	9.492948712
	9				interphasic	2995.54					61.75791436	374.702	5456.231858	10.92114238
	9				interphasic	9978.53					112.7167201	440.275	6949.440468	11.83823826
	9				interphasic	3653.35					68.20256367	345.559	4832.224613	10.48784277
	9				interphasic	1496.73					43.65427612	161.33	1541.475054	7.166096144
	9				interphasic	2205.54					52.99227062	409.05	6223.409748	11.41072561
	9				interphasic	1267.74					40.17632015	268.537	3310.320164	9.245430326
	9				interphasic	9396.7					109.3812142	502.726	8479.315996	12.65000616
	9				interphasic	7523.19					97.87146168	383.029	5639.119335	11.04182582
	9				interphasic	5807.89					85.99322775	490.236	8165.289747	12.49187597
	9				interphasic	51723.5					256.6250292	279.986	3524.262708	9.440461418
	9				interphasic	4899.23					78.98033537	532.91	9254.321967	13.02422825
	9				interphasic	2385.61					55.11309273	268.537	3310.320164	9.245430326
	9				interphasic	8219.51					102.3005629	625.545	11769.32717	14.11088792
	9				interphasic	7024.63					94.57291739	295.599	3823.122739	9.700107424
	9				interphasic	6016.05					87.52069906	380.947	5593.203709	11.01177534
	9				interphasic	3532.61					67.06607748	283.108	3583.372965	9.492948712
	9				interphasic	5442.55					83.24463877	238.352	2768.165176	8.710327089
	9				interphasic	3374.4					65.54707865	339.314	4701.825084	10.39264166
	9				interphasic	5355.12					82.5733041	500.644	8426.695945	12.62378448
	9				interphasic	6867.46					93.50893884	398.642	5987.401473	11.26462115
	9				interphasic	4076.97					72.04831314	386.152	5708.226968	11.08674881
	9				interphasic	1787.12					47.70148693	269.578	3329.587793	9.263333228
	9				interphasic	1960.94					49.96745294	299.762	3904.169522	9.768173222
	9				interphasic	1635.16					45.62839438	256.047	3082.075959	9.027861952
	9				interphasic	1609.14					45.26390042	440.275	6949.440468	11.83823826
	9				interphasic	4271.61					73.74810351	422.581	6534.746578	11.59791835
	9				interphasic	3742.86					69.03301647	235.23	2713.95638	8.653093928
	9				interphasic	6409.49					90.33723557	486.072	8061.478627	12.43871066
	9				interphasic	6534.39					91.21317749	326.824	4444.620774	10.19957402
	9				interphasic	4367.36					74.57007079	257.087	3100.872967	9.046177851
	9				interphasic	3624.2					67.92992535	294.558	3802.944907	9.683012106
	9				interphasic	2211.78					53.06718157	299.762	3904.169522	9.768173222
	9				interphasic	2379.36					55.04085068	212.331	2327.469014	8.221134742
	9				interphasic	4331.98					74.26741037	316.415	4233.985784	10.03583692
	9				interphasic	2555.26					57.03909255	276.863	3465.462319	9.387663715
	9				interphasic	3581.53					67.52885033	320.579	4317.838606	10.10165655
	9				interphasic	5995.24					87.36919736	451.725	7222.291118	11.99118565
	9				interphasic	10899.7					117.8046224	410.091	6247.181987	11.42523608
	9				interphasic	6081.63					87.99643068	334.11	4594.074269	10.31263866
	9				interphasic	7839.61					99.90846544	379.907	5570.314856	10.99673378
	9				interphasic	7367.07					96.85063166	260.21	3157.546641	9.100956844
	9				interphasic	5605.96					84.48508719	337.232	4658.616575	10.36070845
	9				interphasic	3820.92					69.74916803	283.108	3583.372965	9.492948712
	9				interphasic	2715.55					58.80089834	324.742	4402.217459	10.16703443
	9				interphasic	1982.8					50.2451925	177.984	1786.221221	7.526889582
	9				interphasic	2694.73					58.5750527	194.637	2042.687369	7.871142313
	9				interphasic	3382.73					65.62793312	276.863	3465.462319	9.387663715
	9				interphasic	2106.66					51.79075998	434.03	6802.10644	11.75397975
	9				interphasic	7805.26					99.68934591	316.415	4233.985784	10.03583692
	9				interphasic	2818.59					59.90609525	240.434	2804.514067	8.748286642
	9				interphasic	1698.65					46.50578838	323.701	4381.066666	10.15072551
	9				interphasic	4815.97					78.30634361	271.659	3368.216095	9.299018517
	9				interphasic	2755.1					59.22754654	284.149	3603.155442	9.510385684
	9				interphasic	7224.47					95.90871125	324.742	4402.217459	10.16703443
	9				interphasic	12253.8					124.9080571	685.914	13513.51416	14.77610257
	9				interphasic	8020.71					101.0558516	244.597	2877.666688	8.823697821
	9				interphasic	4958.56					79.45712477	284.149	3603.155442	9.510385684
	9				interphasic	2729.08					58.9472016	239.393	2786.319864	8.729327499
	9				interphasic	2824.84					59.97247698	262.292	3195.518729	9.137293728
	9				interphasic	5535.19					83.95012088	579.748	10500.8073	13.58453238
	9				interphasic	3119.4					63.02176954	273.741	3407.011303	9.334584434
	9				interphasic	2182.64					52.71644487	272.7	3387.595187	9.316818446
	9				interphasic	3983.29					71.21574507	159.249	1511.746149	7.1197283
	9				interphasic	3383.77					65.6380208	227.944	2588.844993	8.518029625
	9				interphasic	6456.33					90.66672306	519.379	8904.107181	12.85781748
	9				interphasic	3974.97					71.14133112	269.578	3329.587793	9.263333228
	9				interphasic	1874.55					48.85438761	296.639	3843.316699	9.717156288
	9				interphasic	2758.23					59.26118046	391.356	5824.005749	11.16120441
	9				interphasic	2490.73					56.31426046	352.845	4985.856236	10.59783241
	9				interphasic	5084.5					80.45984381	290.394	3722.590448	9.614326866
	9				interphasic	6208.61					88.91033556	366.376	5275.387009	10.7991251
	9				interphasic	2106.66					51.79075998	504.807	8532.019768	12.67616104
	9				interphasic	2317.95					54.32592017	252.924	3025.860225	8.972636717
	9				interphasic	2389.77					55.1611246	193.596	2026.321582	7.850065014
	9				interphasic	4221.65					73.31556263	377.825	5524.58725	10.96655975
	9				interphasic	2494.89					56.36126868	417.377	6414.407844	11.52628411
	9				interphasic	1648.69					45.81677973	459.01	7397.705207	12.08749026
	9				interphasic	1855.82					48.60970491	253.965	3044.560464	8.991082818
	9				interphasic	2329.4					54.45993202	258.128	3119.726162	9.064474298
	9				interphasic	1474.87					43.33431443	261.251	3176.513771	9.119143385
	9				interphasic	10836.2					117.4609652	714.016	14352.4392	15.07575377
	9				interphasic	4552.63					76.13533049	264.373	3233.623476	9.17346933
	9				interphasic	4234.14					73.42393674	302.884	3965.320529	9.818908879
	9				interphasic	1126.19					37.86699939	193.596	2026.321582	7.850065014
	9				interphasic	3394.18					65.73890932	421.54	6510.614589	11.58362419
	9				interphasic	4299.71					73.99027506	332.028	4551.199409	10.28045694
	9				interphasic	2455.34					55.91275332	282.068	3563.645777	9.47549645
	9				interphasic	5932.79					86.91296128	366.376	5275.387009	10.7991251
	9				interphasic	2692.65					58.55244197	172.779	1708.44198	7.416014012
	9				interphasic	3151.66					63.34680847	464.215	7523.892028	12.15583086
	9				interphasic	3875.05					70.24148986	247.72	2932.955051	8.87984938
	9				interphasic	3539.9					67.1352416	245.638	2896.057159	8.842454627
	9				interphasic	1340.6					41.31470602	255.006	3063.299068	9.009491153
	9				interphasic	5135.5					80.86236258	363.253	5208.079618	10.75300056
	9				interphasic	2056.7					51.17295938	434.03	6802.10644	11.75397975
	9				interphasic	3229.73					64.1265932	318.497	4275.843677	10.06880052
	9				interphasic	4550.55					76.11793619	303.925	3985.781053	9.835768
	9				interphasic	3862.56					70.12819787	361.171	5163.368343	10.72214064
	9				interphasic	5106.36					80.63262046	403.846	6105.02545	11.33790873
	9				interphasic	2161.82					52.46441377	339.314	4701.825084	10.39264166
	9				interphasic	2581.28					57.32876915	284.149	3603.155442	9.510385684
	9				interphasic	5132.38					80.83779546	343.477	4788.619082	10.4562003
	9				interphasic	6410.53					90.3445643	372.621	5410.841232	10.89077353
	9				interphasic	2347.09					54.66633153	340.355	4723.479151	10.40857153
	9				interphasic	2900.82					60.77366812	405.928	6152.297298	11.36709706
	9				interphasic	1902.66					49.21932499	257.087	3100.872967	9.046177851
	9				interphasic	2779.04					59.4843141	348.681	4897.858392	10.53511317
	9				interphasic	1749.65					47.19876661	307.048	4047.372808	9.886172866
	9				interphasic	2677.04					58.38247332	268.537	3310.320164	9.245430326
	9				interphasic	3197.46					63.805427	316.415	4233.985784	10.03583692
	9				interphasic	4437.1					75.16309722	510.012	8664.318175	12.74134458
	9				interphasic	4628.62					76.7681055	320.579	4317.838606	10.10165655
	9				interphasic	3983.29					71.21574507	326.824	4444.620774	10.19957402
	9				interphasic	2616.67					57.72042723	336.191	4637.062235	10.34470487
	9				interphasic	2563.59					57.13198898	314.334	4192.285383	10.0027806
	9				interphasic	2741.57					59.0819375	313.293	4171.476846	9.986203441
	9				interphasic	1228.19					39.54465927	241.475	2822.747701	8.767204786
	9				interphasic	1667.43					46.07643448	266.455	3271.896909	9.209520114
	9				interphasic	1705.94					46.60547467	392.397	5847.258823	11.17603885
	9				interphasic	20256.8					160.5981283	840.999	18346.66028	16.3614882
	9				interphasic	5078.26					80.4104561	287.272	3662.720231	9.562505823
	9				interphasic	2684.33					58.46191159	270.618	3348.874098	9.281184449
	9				interphasic	3841.74					69.93893972	343.477	4788.619082	10.4562003
	9				interphasic	5574.74					84.24950694	401.764	6057.875299	11.30864506
	9				interphasic	5529.98					83.91060253	442.357	6998.793122	11.86619595
	9				interphasic	4654.64					76.98358081	406.968	6175.955998	11.38164917
	9				interphasic	4911.72					79.08094674	287.272	3662.720231	9.562505823
	9				interphasic	2476.16					56.14930838	386.152	5708.226968	11.08674881
	9				interphasic	2243.01					53.44051863	339.314	4701.825084	10.39264166
	9				interphasic	2138.93					52.18592013	414.254	6342.549513	11.48308075
	9				interphasic	2304.42					54.16713645	483.991	8009.764163	12.41205544
	9				interphasic	1947.41					49.79477304	374.702	5456.231858	10.92114238
	9				interphasic	1852.7					48.56882647	403.846	6105.02545	11.33790873
	9				interphasic	2748.86					59.16043657	278.945	3504.625948	9.422895054
	9				interphasic	2826.92					59.99455253	299.762	3904.169522	9.768173222
	9				interphasic	1739.24					47.05814643	343.477	4788.619082	10.4562003
	9				interphasic	2095.21					51.6498231	260.21	3157.546641	9.100956844
	9				interphasic	14661.3					136.6284997	717.139	14446.70525	15.10868735
	10.5				interphasic	1567.5					44.67441087	184.229	1881.051961	7.65780073
	10.5				interphasic	1623.71					45.46836022	197.76	2092.047208	7.934038259
	10.5				interphasic	2039.01					50.95241078	184.229	1881.051961	7.65780073
	10.5				interphasic	1188.64					38.90274351	194.637	2042.687369	7.871142313
	10.5				interphasic	1439.48					42.81124689	160.289	1526.579336	7.142938705
	10.5				interphasic	1935.96					49.64817045	132.187	1143.26503	6.486634638
	10.5				interphasic	1670.55					46.11952213	77.0222	508.4961619	4.951457131
	10.5				interphasic	1244.84					39.8118012	116.574	946.8176567	6.091523346
	10.5				interphasic	3120.44					63.03227431	387.192	5731.302926	11.10166841
	10.5				interphasic	1056.45					36.6757947	151.963	1409.19336	6.954949693
	10.5				interphasic	1747.57					47.1707031	142.595	1280.914809	6.737165444
	10.5				interphasic	1818.35					48.11647458	248.761	2951.462307	8.898487826
	10.5				interphasic	1283.36					40.42307141	78.063	518.8378564	4.984799359
	10.5				interphasic	1405.13					42.29736495	90.5531	648.2145635	5.368793808
	10.5				interphasic	1484.24					43.47175016	190.474	1977.503922	7.786511238
	10.5				interphasic	1096					37.35599739	96.7981	716.4139759	5.550837071
	10.5				interphasic	1049.17					36.54920975	161.33	1541.475054	7.166096144
	10.5				interphasic	901.367					33.8770735	140.513	1252.963903	6.687800613
	10.5				interphasic	901.367					33.8770735	140.513	1252.963903	6.687800613
	10.5				interphasic	1523.79					44.04713028	231.066	2642.213272	8.576164187
	10.5				interphasic	851.407					32.92483958	124.901	1050.056514	6.305332909
	10.5				interphasic	1119.94					37.76177824	131.146	1129.786481	6.461042357
	10.5				interphasic	2904.98					60.81722957	166.534	1616.658055	7.280756732
	10.5				interphasic	1083.51					37.14253329	223.781	2518.248684	8.439887715
	10.5				interphasic	1586.24					44.94066639	187.351	1929.069273	7.722413838
	10.5				interphasic	2641.65					57.99528639	267.496	3291.089846	9.227492688
	10.5				interphasic	967.981					35.10657613	144.677	1309.070519	6.786171189
	10.5				interphasic	2194.09					52.85453767	201.923	2158.452448	8.017112145
	10.5				interphasic	1790.24					47.74310801	257.087	3100.872967	9.046177851
	10.5				interphasic	2275.28					53.82356799	227.944	2588.844993	8.518029625
	10.5				interphasic	1691.36					46.40588795	206.086	2225.545795	8.099333998
	10.5				interphasic	1341.64					41.33072831	174.861	1739.415104	7.460561977
	10.5				interphasic	1822.51					48.17148329	265.414	3252.741428	9.191512396
	10.5				interphasic	1946.37					49.781475	105.125	810.8169397	5.784663066
	10.5				interphasic	1072.07					36.94593237	134.268	1170.368381	6.537494306
	10.5				interphasic	1314.58					40.91179831	185.27	1897.018003	7.679405746
	10.5				interphasic	1287.52					40.48853392	119.697	985.1190077	6.172579562
	10.5				interphasic	1002.33					35.72402823	181.106	1833.424617	7.592616825
	10.5				interphasic	1268.78					40.19279624	134.268	1170.368381	6.537494306
	10.5				interphasic	1777.75					47.5762714	168.616	1647.069686	7.326127201
	10.5				interphasic	1326.03					41.08958303	120.737	997.9858212	6.19933712
	10.5				interphasic	1268.78					40.19279624	184.229	1881.051961	7.65780073
	10.5				interphasic	1081.43					37.10686514	216.495	2396.269203	8.301355239
	10.5				interphasic	2895.62					60.71917235	159.249	1511.746149	7.1197283
	10.5				interphasic	949.246					34.76517719	289.353	3702.591369	9.597078748
	10.5				interphasic	1025.23					36.12981288	210.25	2293.336626	8.180748961
	10.5				interphasic	1692.41					46.42029015	102.002	774.9556182	5.698091348
	10.5				interphasic	1968.23					50.0602464	171.739	1693.039906	7.393660903
	10.5				interphasic	1568.55					44.68937108	98.8798	739.6481396	5.610206581
	10.5				interphasic	1072.07					36.94593237	138.432	1225.232591	6.63809266
	10.5				interphasic	1773.59					47.52057369	131.146	1129.786481	6.461042357
	10.5				interphasic	1348.93					41.44286451	234.189	2695.960585	8.633925755
	10.5				interphasic	2972.64					61.52140116	264.373	3233.623476	9.17346933
	10.5				interphasic	1618.51					45.39549466	221.699	2483.18686	8.400534713
	10.5				interphasic	1192.8					38.97075992	175.902	1754.971089	7.482736505
	10.5				interphasic	1454.05					43.02736292	327.865	4465.873188	10.21580495
	10.5				interphasic	2463.67					56.00751797	167.575	1631.840255	7.303477198
	10.5				interphasic	2289.85					53.99562548	260.21	3157.546641	9.100956844
	10.5				interphasic	1874.55					48.85438761	233.148	2678.004742	8.614714931
	10.5				interphasic	1526.91					44.09220105	199.841	2125.155394	7.975673386
	10.5				interphasic	1856.86					48.62332343	200.882	2141.782352	7.996419609
	10.5				interphasic	1497.77					43.66944003	205.045	2208.704294	8.07885206
	10.5				interphasic	1525.87					44.07718258	138.432	1225.232591	6.63809266
	10.5				interphasic	963.818					35.03100329	183.188	1865.130964	7.636134587
	10.5				interphasic	1310.42					40.84701414	180.065	1817.639526	7.570764139
	10.5				interphasic	1100.17					37.42699494	227.944	2588.844993	8.518029625
	10.5				interphasic	1088.72					37.23172514	116.574	946.8176567	6.091523346
	10.5				interphasic	1928.68					49.55473383	160.289	1526.579336	7.142938705
	10.5				interphasic	1039.8					36.38563561	201.923	2158.452448	8.017112145
	10.5				interphasic	880.551					33.48361322	97.839	728.0007187	5.580602204
	10.5				interphasic	1367.66					41.72959137	81.1855	550.2771824	5.083517214
	10.5				interphasic	2261.75					53.66329789	402.805	6081.435143	11.32328635
	10.5				interphasic	958.614					34.93630279	161.33	1541.475054	7.166096144
	10.5				interphasic	1025.23					36.12981288	163.412	1571.410744	7.212187957
	10.5				interphasic	1652.85					45.87454612	222.74	2500.697289	8.420234204
	10.5				interphasic	1333.32					41.20237554	157.167	1482.196712	7.073033994
	10.5				interphasic	1800.65					47.88171662	155.085	1452.842353	7.026029369
	10.5				interphasic	1464.46					43.18111142	208.168	2259.356458	8.140143266
	10.5				interphasic	1594.57					45.05851286	186.31	1913.013563	7.700929483
	10.5				interphasic	725.465					30.3922807	226.903	2571.130719	8.498556825
	10.5				interphasic	1513.38					43.89641514	210.25	2293.336626	8.180748961
	10.5				interphasic	1101.21					37.44468078	141.554	1266.913662	6.712528408
	10.5				interphasic	798.324					31.88193354	171.739	1693.039906	7.393660903
	10.5				interphasic	681.75					29.46236684	144.677	1309.070519	6.786171189
	10.5				interphasic	1696.57					46.47730645	209.209	2276.325406	8.16047137
	10.5				interphasic	2408.5					55.3768674	242.516	2841.02068	8.786082196
	10.5				interphasic	1196.97					39.03882091	168.616	1647.069686	7.326127201
	10.5				interphasic	793.12					31.77784995	163.412	1571.410744	7.212187957
	10.5				interphasic	1431.15					42.68719684	148.84	1365.976703	6.883112919
	10.5				interphasic	1787.12					47.70148693	126.982	1076.408317	6.357643114
	10.5				interphasic	1261.5					40.07732134	146.758	1337.415885	6.834802285
	10.5				interphasic	2336.69					54.5450833	230.026	2624.394938	8.556842284
	10.5				interphasic	1463.42					43.16577596	284.149	3603.155442	9.510385684
	10.5				interphasic	1498.81					43.68459868	122.819	1023.910828	6.252559629
	10.5				interphasic	2040.05					50.9654033	253.965	3044.560464	8.991082818
	10.5				interphasic	1938.04					49.67483435	209.209	2276.325406	8.16047137
	10.5				interphasic	1903.7					49.23277487	197.76	2092.047208	7.934038259
	12				interphasic	1234.44					39.6451488	246.679	2914.486641	8.861171729
	12				interphasic	3632.53					68.00794691	378.866	5547.435347	10.98165713
	12				interphasic	1916.19					49.39401667	155.085	1452.842353	7.026029369
	12				interphasic	1440.52					42.82670929	419.458	6462.439985	11.55498283
	12				interphasic	3246.38					64.29167437	81.1855	550.2771824	5.083517214
	12				interphasic	1084.56					37.16052584	202.964	2175.16557	8.037751411
	12				interphasic	2440.77					55.7466132	86.3897	604.0275522	5.243919867
	12				interphasic	2511.55					56.54913597	214.413	2361.7856	8.261342362
	12				interphasic	3946.86					70.88933791	114.492	921.5661474	6.036881272
	12				interphasic	604.728					27.74821802	184.229	1881.051961	7.65780073
	12				interphasic	2223.23					53.20436404	231.066	2642.213272	8.576164187
	12				interphasic	2461.59					55.98387027	265.414	3252.741428	9.191512396
	12				interphasic	3215.15					63.98168583	454.847	7297.2933	12.03255155
	12				interphasic	2354.38					54.75116181	214.413	2361.7856	8.261342362
	12				interphasic	3509.71					66.84834749	311.211	4129.963457	9.952966291
	12				interphasic	744.201					30.78223745	425.704	6607.320851	11.6406955
	12				interphasic	1360.38					41.6183807	232.107	2660.088942	8.595461172
	12				interphasic	4183.14					72.98040332	246.679	2914.486641	8.861171729
	12				interphasic	2361.67					54.83586085	230.026	2624.394938	8.556842284
	12				interphasic	2204.5					52.97977516	158.208	1496.947126	7.096419553
	12				interphasic	2541.73					56.88788226	220.658	2465.717494	8.380788917
	12				interphasic	3127.72					63.10575876	309.129	4088.588698	9.919617775
	12				interphasic	4506.84					75.75148124	388.233	5754.432128	11.1165823
	12				interphasic	3430.61					66.09075816	231.066	2642.213272	8.576164187
	12				interphasic	3394.18					65.73890932	350.763	4941.792023	10.56651932
	12				interphasic	2304.42					54.16713645	199.841	2125.155394	7.975673386
	12				interphasic	2992.41					61.72564091	230.026	2624.394938	8.556842284
	12				interphasic	2385.61					55.11309273	198.8	2108.571685	7.954873058
	12				interphasic	2469.91					56.07840122	115.533	934.163461	6.064263853
	12				interphasic	2838.37					60.11592906	245.638	2896.057159	8.842454627
	12				interphasic	3864.64					70.14707745	290.394	3722.590448	9.614326866
	12				interphasic	738.996					30.67440188	136.35	1197.695764	6.587985503
	12				interphasic	3143.34					63.26313927	380.947	5593.203709	11.01177534
	12				interphasic	738.996					30.67440188	140.513	1252.963903	6.687800613
	12				interphasic	3148.54					63.31544548	362.212	5185.707918	10.73758169
	12				interphasic	2470.95					56.09020639	323.701	4381.066666	10.15072551
	12				interphasic	3042.38					62.23888275	219.617	2448.289288	8.360996488
	12				interphasic	2180.56					52.69132017	249.802	2970.008327	8.917087315
	12				interphasic	1616.42					45.36617534	301.844	3944.91474	9.802036997
	12				interphasic	2677.04					58.38247332	109.288	859.4537637	5.898088745
	12				interphasic	2920.6					60.98051668	199.841	2125.155394	7.975673386
	12				interphasic	2584.41					57.36351638	379.907	5570.314856	10.99673378
	12				interphasic	4359.04					74.49900741	264.373	3233.623476	9.17346933
	12				interphasic	2647.9					58.0638527	134.268	1170.368381	6.537494306
	12				interphasic	2347.09					54.66633153	133.228	1156.796758	6.512126344
	12				interphasic	694.24					29.73102456	192.555	2009.999737	7.82893097
	12				interphasic	3088.17					62.70550347	222.74	2500.697289	8.420234204
	12				interphasic	1078.31					37.05329855	146.758	1337.415885	6.834802285
	12				interphasic	2682.24					58.43914815	236.271	2731.992038	8.672219734
	12				interphasic	2678.08					58.39381269	256.047	3082.075959	9.027861952
	12				interphasic	3872.97					70.22263566	251.883	3007.198431	8.954152615
	12				interphasic	1955.74					49.90115737	189.433	1961.314576	7.765204226
	12				interphasic	2369.99					54.9323674	298.721	3883.849852	9.751197235
	12				interphasic	6324.14					89.7337458	341.396	4745.166359	10.42447706
	12				interphasic	2084.8					51.52135288	219.617	2448.289288	8.360996488
	12				interphasic	4277.85					73.80194975	340.355	4723.479151	10.40857153
	12				interphasic	1679.92					46.24868188	249.802	2970.008327	8.917087315
	12				interphasic	2467.83					56.05478343	154.044	1438.238735	7.002408736
	12				interphasic	3053.82					62.35578872	255.006	3063.299068	9.009491153
	12				interphasic	2549.02					56.96940463	164.453	1586.450409	7.235123752
	12				interphasic	2022.35					50.74382714	233.148	2678.004742	8.614714931
	12				interphasic	3507.63					66.828536	269.578	3329.587793	9.263333228
	12				interphasic	2032.76					50.87426085	192.555	2009.999737	7.82893097
	12				interphasic	3433.73					66.12080476	268.537	3310.320164	9.245430326
	12				interphasic	2476.16					56.14930838	172.779	1708.44198	7.416014012
	12				interphasic	3423.32					66.02049983	233.148	2678.004742	8.614714931
	12				interphasic	2105.62					51.77797457	227.944	2588.844993	8.518029625
	12				interphasic	1739.24					47.05814643	93.6756	682.0300744	5.460574107
	12				interphasic	3184.97					63.68068587	253.965	3044.560464	8.991082818
	12				interphasic	1422.83					42.56293483	191.515	1993.737569	7.807760105
	12				interphasic	826.427					32.43824189	142.595	1280.914809	6.737165444
	12				interphasic	711.935					30.10753718	137.391	1211.438097	6.613086539
	12				interphasic	2478.24					56.17288643	302.884	3965.320529	9.818908879
	12				interphasic	3548.22					67.21409091	185.27	1897.018003	7.679405746
	12				interphasic	2836.29					60.0938981	227.944	2588.844993	8.518029625
	12				interphasic	2837.33					60.10491459	312.252	4150.702851	9.969598717
	12				interphasic	2496.98					56.38487101	227.944	2588.844993	8.518029625
	12				interphasic	2605.22					57.59400252	222.74	2500.697289	8.420234204
	12				interphasic	3209.95					63.92992473	284.149	3603.155442	9.510385684
	12				interphasic	2142.05					52.22396736	207.127	2242.429885	8.11976427
	12				interphasic	3165.19					63.48263601	265.414	3252.741428	9.191512396
	12				interphasic	3471.2					66.48059196	397.601	5963.963849	11.24990351
	12				interphasic	1230.27					39.57813051	105.125	810.8169397	5.784663066
	12				interphasic	3129.81					63.12683945	246.679	2914.486641	8.861171729
	12				interphasic	3489.94					66.65980511	440.275	6949.440468	11.83823826
	12				interphasic	3684.57					68.49335902	353.886	5007.937189	10.61345431
	12				interphasic	1125.15					37.84951088	148.84	1365.976703	6.883112919
	12				interphasic	2212.83					53.07977639	176.943	1770.573173	7.504845514
	12				interphasic	3577.37					67.48962106	405.928	6152.297298	11.36709706
	12				interphasic	2824.84					59.97247698	319.538	4296.82404	10.08524191
	12				interphasic	1403.05					42.26604717	163.412	1571.410744	7.212187957
	12				interphasic	1499.85					43.69975207	184.229	1881.051961	7.65780073
	12				interphasic	1909.94					49.31339713	269.578	3329.587793	9.263333228
	12				interphasic	2260.7					53.65084006	183.188	1865.130964	7.636134587
	12				interphasic	3269.28					64.51803297	333.069	4572.620088	10.29656037
	12				interphasic	1615.38					45.35157876	180.065	1817.639526	7.570764139
	12				interphasic	4236.22					73.44196909	318.497	4275.843677	10.06880052
	12				interphasic	2684.33					58.46191159	291.435	3742.625405	9.631544096
	12				interphasic	436.112					23.56427475	116.574	946.8176567	6.091523346
	12				interphasic	1345.81					41.39490925	163.412	1571.410744	7.212187957
	12				interphasic	3122.52					63.05327861	214.413	2361.7856	8.261342362
	12				interphasic	2590.65					57.43272609	208.168	2259.356458	8.140143266
	12				interphasic	2507.38					56.50217137	191.515	1993.737569	7.807760105
	12				interphasic	2755.1					59.22754654	233.148	2678.004742	8.614714931
	12				interphasic	3153.75					63.36780897	271.659	3368.216095	9.299018517
