# Supplementary material for: Mitotic chromosomes scale to nuclear-cytoplasmic ratio and cell size in Xenopus
Source: eLife. 2023 Apr 25;12:e84360. doi: 10.7554/eLife.84360 (PMC10260010; doi:10.7554/eLife.84360)
Supplement: Figure 2—source data 1. [file elife-84360-fig2-data1.zip › Figure 2-Source Data/Figure 2 -Source Data 1.csv]

Date	Sample_type	Length_in_microns
4/12/22	Replicated_sperm	14.411196
4/12/22	Replicated_sperm	20.24946
4/12/22	Replicated_sperm	8.44992
4/12/22	Replicated_sperm	12.423024
4/12/22	Replicated_sperm	12.497328
4/12/22	Replicated_sperm	18.8784
4/12/22	Replicated_sperm	12.361572
4/12/22	Replicated_sperm	14.559048
4/12/22	Replicated_sperm	13.382604
4/12/22	Replicated_sperm	12.0285
4/12/22	Replicated_sperm	17.671392
4/12/22	Replicated_sperm	18.240012
4/12/22	Replicated_sperm	14.827104
4/12/22	Replicated_sperm	12.842064
4/12/22	Replicated_sperm	17.502048
4/12/22	Replicated_sperm	17.015184
4/12/22	Replicated_sperm	18.545436
4/12/22	Replicated_sperm	18.67698
4/12/22	Replicated_sperm	19.269252
4/12/22	Replicated_sperm	15.025176
4/12/22	Replicated_sperm	17.864604
4/12/22	Replicated_sperm	13.8564
4/12/22	Replicated_sperm	16.567524
4/12/22	Replicated_sperm	19.506312
4/12/22	Replicated_sperm	17.784792
4/12/22	Replicated_sperm	13.794948
4/12/22	Replicated_sperm	23.857308
4/12/22	Replicated_sperm	21.143916
4/12/22	Replicated_sperm	17.296308
4/12/22	Replicated_sperm	16.673796
4/12/22	Replicated_sperm	16.553484
4/12/22	Replicated_sperm	16.738812
4/12/22	Replicated_sperm	15.5844
4/12/22	Replicated_sperm	12.994776
4/12/22	Replicated_sperm	14.894388
4/12/22	Replicated_sperm	10.419516
4/12/22	Replicated_sperm	13.09608
4/12/22	Replicated_sperm	17.091648
4/12/22	Replicated_sperm	13.103316
4/12/22	Replicated_sperm	12.67596
4/12/22	Replicated_sperm	17.850132
4/12/22	Replicated_sperm	16.187256
4/12/22	Replicated_sperm	11.12994
4/12/22	Replicated_sperm	10.572444
4/12/22	Replicated_sperm	14.188068
4/12/22	Replicated_sperm	13.056228
4/12/22	Replicated_sperm	18.705708
4/12/22	Replicated_sperm	18.854748
4/12/22	Replicated_sperm	15.601356
4/12/22	Replicated_sperm	20.588796
4/12/22	Replicated_sperm	19.118052
4/12/22	Replicated_sperm	12.795948
4/12/22	Replicated_sperm	14.216796
4/12/22	Replicated_sperm	22.320036
4/12/22	Replicated_sperm	24.767316
4/12/22	Replicated_sperm	14.022072
4/12/22	Replicated_sperm	19.15758
4/12/22	Replicated_sperm	15.107472
4/12/22	Replicated_sperm	17.048664
4/12/22	Replicated_sperm	14.186124
4/12/22	Replicated_sperm	20.385108
4/12/22	Replicated_sperm	17.804016
4/12/22	Replicated_sperm	18.39348
4/12/22	Replicated_sperm	18.998712
4/12/22	Replicated_sperm	15.010704
4/12/22	Replicated_sperm	19.223136
4/12/22	Replicated_sperm	17.49168
4/12/22	Replicated_sperm	18.488736
4/12/22	Replicated_sperm	21.126312
4/12/22	Replicated_sperm	15.228216
4/12/22	Replicated_sperm	16.342128
4/12/22	Replicated_sperm	16.654896
4/12/22	Replicated_sperm	13.8807
4/12/22	Replicated_sperm	22.159332
4/12/22	Replicated_sperm	11.012652
4/12/22	Replicated_sperm	14.227812
4/12/22	Replicated_sperm	10.96308
4/12/22	Replicated_sperm	14.452884
4/12/22	Replicated_sperm	17.667288
4/12/22	Replicated_sperm	17.917848
4/12/22	Replicated_sperm	9.776484
4/12/22	Replicated_sperm	14.468328
4/12/22	Replicated_sperm	16.659648
4/12/22	Replicated_sperm	26.374788
4/12/22	Replicated_sperm	16.779528
4/12/22	Replicated_sperm	20.2743
4/12/22	Replicated_sperm	12.481668
4/12/22	Replicated_sperm	16.134984
4/12/22	Replicated_sperm	16.054416
4/12/22	Replicated_sperm	14.960484
4/12/22	Replicated_sperm	14.762844
4/12/22	Replicated_sperm	17.668584
4/12/22	Replicated_sperm	13.05342
4/12/22	Replicated_sperm	9.372348
4/12/22	Replicated_sperm	16.905672
4/12/22	Replicated_sperm	9.950688
4/12/22	Replicated_sperm	10.78056
4/12/22	Replicated_sperm	12.865716
4/12/22	Replicated_sperm	15.929352
4/12/22	Replicated_sperm	15.349608
4/12/22	Replicated_sperm	23.104116
4/12/22	Replicated_sperm	20.807172
4/12/22	Replicated_sperm	15.354684
4/12/22	Replicated_sperm	18.812196
4/12/22	Replicated_sperm	21.183984
4/12/22	Replicated_sperm	20.871324
4/12/22	Replicated_sperm	19.753956
4/12/22	Replicated_sperm	18.671688
4/12/22	Replicated_sperm	16.512552
4/12/22	Replicated_sperm	14.494788
4/12/22	Replicated_sperm	18.457524
4/12/22	Replicated_sperm	18.7866
4/12/22	Replicated_sperm	10.953252
4/12/22	Replicated_sperm	22.617144
4/12/22	Replicated_sperm	20.047932
4/12/22	Replicated_sperm	16.21566
4/12/22	Replicated_sperm	17.147268
4/12/22	Replicated_sperm	20.361348
4/12/22	Replicated_sperm	21.099744
4/12/22	Replicated_sperm	22.231152
4/12/22	Replicated_sperm	16.297848
4/12/22	Replicated_sperm	15.088464
4/12/22	Replicated_sperm	16.837416
4/12/22	Replicated_sperm	13.972716
4/12/22	Replicated_sperm	19.047096
4/12/22	Replicated_sperm	12.5442
4/12/22	Replicated_sperm	22.441212
4/12/22	Replicated_sperm	13.619232
4/12/22	Replicated_sperm	16.343208
4/12/22	Replicated_sperm	12.757392
4/12/22	Replicated_sperm	16.518276
4/12/22	Replicated_sperm	19.711512
4/12/22	Replicated_sperm	18.848052
4/12/22	Replicated_sperm	14.763384
4/12/22	Replicated_sperm	14.991372
4/12/22	Replicated_sperm	11.59002
4/12/22	Replicated_sperm	16.302276
4/12/22	Replicated_sperm	16.310592
4/12/22	Replicated_sperm	17.748828
4/12/22	Replicated_sperm	13.805748
4/12/22	Replicated_sperm	15.387084
4/12/22	Replicated_sperm	13.221036
4/12/22	Replicated_sperm	15.941448
4/12/22	Replicated_sperm	15.7005
4/12/22	Replicated_sperm	14.274792
4/12/22	Replicated_sperm	9.749592
4/12/22	Replicated_sperm	18.776016
4/12/22	Replicated_sperm	14.950008
4/12/22	Replicated_sperm	19.511172
4/12/22	Replicated_sperm	14.268636
4/12/22	Replicated_sperm	14.526648
4/12/22	Replicated_sperm	12.510504
4/12/22	Replicated_sperm	13.559292
4/12/22	Replicated_sperm	27.398412
4/12/22	Replicated_sperm	20.82726
4/12/22	Replicated_sperm	13.796136
4/12/22	Replicated_sperm	16.87122
4/12/22	Replicated_sperm	26.302752
4/12/22	Replicated_sperm	15.207696
4/12/22	Replicated_sperm	16.316424
4/12/22	Replicated_sperm	15.102612
4/12/22	Replicated_sperm	15.900084
4/12/22	Replicated_sperm	15.953004
4/12/22	Replicated_sperm	15.556536
4/12/22	Replicated_sperm	23.924808
4/12/22	Replicated_sperm	13.086468
4/12/22	Replicated_sperm	18.72612
4/12/22	Replicated_sperm	26.5437
4/12/22	Replicated_sperm	14.693724
4/12/22	Replicated_sperm	13.206888
4/12/22	Replicated_sperm	20.63988
4/12/22	Replicated_sperm	14.156748
4/12/22	Replicated_sperm	14.791356
4/12/22	Replicated_sperm	15.724152
4/12/22	Replicated_sperm	21.087324
4/12/22	Replicated_sperm	17.04834
4/12/22	Replicated_sperm	14.359464
4/12/22	Replicated_sperm	14.457852
4/12/22	Replicated_sperm	18.743292
4/12/22	Replicated_sperm	19.864224
4/12/22	Replicated_sperm	23.692608
4/12/22	Replicated_sperm	27.475632
4/12/22	Replicated_sperm	15.992208
4/12/22	Replicated_sperm	13.470732
4/12/22	Replicated_sperm	16.892928
4/12/22	Replicated_sperm	18.832176
4/12/22	Replicated_sperm	12.854268
4/12/22	Replicated_sperm	22.614336
4/12/22	Replicated_sperm	16.505424
4/12/22	Replicated_sperm	15.781392
4/12/22	Replicated_sperm	18.3249
4/12/22	Replicated_sperm	12.725856
4/12/22	Replicated_sperm	18.618012
4/12/22	Replicated_sperm	14.112144
4/12/22	Replicated_sperm	22.836168
4/12/22	Replicated_sperm	17.450856
4/12/22	Replicated_sperm	14.358924
4/12/22	Replicated_sperm	11.786472
4/12/22	Replicated_sperm	21.628404
4/12/22	Replicated_sperm	18.81198
4/12/22	Replicated_sperm	13.697316
4/12/22	Replicated_sperm	25.491456
4/12/22	Replicated_sperm	14.765868
4/12/22	Replicated_sperm	12.578868
4/12/22	Replicated_sperm	37.508616
4/12/22	Replicated_sperm	22.986612
4/12/22	Replicated_sperm	14.795352
4/12/22	Replicated_sperm	14.602032
4/12/22	Replicated_sperm	19.266336
4/12/22	Replicated_sperm	15.044076
4/12/22	Replicated_sperm	13.499352
4/12/22	Replicated_sperm	15.396048
4/12/22	Replicated_sperm	16.238988
4/12/22	Replicated_sperm	10.496196
4/12/22	Replicated_sperm	14.983596
4/12/22	Replicated_sperm	15.666048
4/12/22	Replicated_sperm	19.459008
4/12/22	Replicated_sperm	18.269928
4/12/22	Replicated_sperm	24.88428
4/12/22	Replicated_sperm	19.677168
4/12/22	Replicated_sperm	11.079612
4/12/22	Replicated_sperm	15.719832
4/12/22	Replicated_sperm	18.346068
4/12/22	Replicated_sperm	20.6847
4/12/22	Replicated_sperm	12.730176
4/12/22	Replicated_sperm	11.961108
4/12/22	Replicated_sperm	9.608652
4/12/22	Replicated_sperm	29.343816
4/12/22	Replicated_sperm	18.704736
4/12/22	Replicated_sperm	12.51882
4/12/22	Replicated_sperm	20.935692
4/12/22	Replicated_sperm	17.436384
4/12/22	Replicated_sperm	15.6168
4/12/22	Replicated_sperm	20.701764
4/12/22	Replicated_sperm	12.336732
4/12/22	Replicated_sperm	16.72812
4/12/22	Replicated_sperm	23.285016
4/12/22	Replicated_sperm	18.315828
4/12/22	Replicated_sperm	10.215504
4/12/22	Replicated_sperm	18.17748
4/12/22	Replicated_sperm	19.189656
4/12/22	Replicated_sperm	15.183936
4/12/22	Replicated_sperm	22.49856
4/12/22	Replicated_sperm	18.7704
4/12/22	Replicated_sperm	16.061436
4/12/22	Replicated_sperm	18.55872
4/12/22	Replicated_sperm	16.423992
4/12/22	Replicated_sperm	23.159196
4/12/22	Replicated_sperm	19.300248
4/12/22	Replicated_sperm	16.126776
4/12/22	Replicated_sperm	14.410548
4/12/22	Replicated_sperm	26.959284
4/12/22	Replicated_sperm	20.637072
4/12/22	Replicated_sperm	20.794968
4/12/22	Replicated_sperm	17.4366
4/12/22	Replicated_sperm	16.34526
4/12/22	Replicated_sperm	13.118652
4/12/22	Replicated_sperm	15.96834
4/12/22	Replicated_sperm	19.166544
4/12/22	Replicated_sperm	20.942172
4/12/22	Replicated_sperm	16.053012
4/12/22	Replicated_sperm	24.182172
4/12/22	Replicated_sperm	10.180404
4/12/22	Replicated_sperm	16.391592
4/12/22	Replicated_sperm	24.480684
4/12/22	Replicated_sperm	12.805992
4/12/22	Replicated_sperm	12.780072
4/12/22	Replicated_sperm	12.452292
4/12/22	Replicated_sperm	18.824832
4/12/22	Replicated_sperm	13.325688
4/12/22	Replicated_sperm	19.73322
4/12/22	Replicated_sperm	13.174704
4/12/22	Replicated_sperm	15.5763
4/12/22	Replicated_sperm	14.121
4/12/22	Replicated_sperm	19.653624
4/12/22	Replicated_sperm	16.532748
4/12/22	Replicated_sperm	13.761144
4/12/22	Replicated_sperm	17.30106
4/12/22	Replicated_sperm	14.681304
4/12/22	Replicated_sperm	16.563096
4/12/22	Replicated_sperm	13.844736
4/12/22	Replicated_sperm	12.88224
4/12/22	Replicated_sperm	14.257404
4/12/22	Replicated_sperm	9.90522
4/12/22	Replicated_sperm	12.547872
4/12/22	Replicated_sperm	13.21272
4/12/22	Replicated_sperm	15.380604
4/12/22	Replicated_sperm	16.236936
4/12/22	Replicated_sperm	15.511176
4/12/22	Replicated_sperm	13.816548
4/12/22	Replicated_sperm	13.421052
4/12/22	Replicated_sperm	29.564676
4/12/22	Replicated_sperm	13.409712
4/12/22	Replicated_sperm	14.108904
4/12/22	Replicated_sperm	13.372344
4/12/22	Replicated_sperm	23.8383
4/12/22	Replicated_sperm	12.12192
4/12/22	Replicated_sperm	17.28648
4/12/22	Replicated_sperm	16.467192
4/12/22	Replicated_sperm	14.167008
4/12/22	Replicated_sperm	23.751144
4/12/22	Replicated_sperm	12.77262
4/12/22	Replicated_sperm	9.621504
4/12/22	Replicated_sperm	15.612804
4/12/22	Replicated_sperm	29.802708
4/12/22	Replicated_sperm	16.57692
4/12/22	Replicated_sperm	11.629224
4/12/22	Replicated_sperm	13.729284
4/12/22	Replicated_sperm	12.347424
4/12/22	Replicated_sperm	10.999692
4/12/22	Replicated_sperm	11.974716
4/12/22	Replicated_sperm	17.187444
4/12/22	Replicated_sperm	15.304464
4/12/22	Replicated_sperm	16.492032
4/12/22	Replicated_sperm	20.066616
4/12/22	Replicated_sperm	16.563528
4/12/22	Replicated_sperm	15.948684
4/12/22	Replicated_sperm	11.756988
4/12/22	Replicated_sperm	14.5044
4/12/22	Replicated_sperm	10.771164
4/12/22	Replicated_sperm	9.799056
4/12/22	Replicated_sperm	13.535964
4/12/22	Replicated_sperm	12.150324
4/12/22	Replicated_sperm	10.102536
4/12/22	Replicated_sperm	18.14292
4/12/22	Replicated_sperm	18.656352
4/12/22	Replicated_sperm	10.162476
4/12/22	Replicated_sperm	14.572764
4/12/22	Replicated_sperm	11.601684
4/12/22	Replicated_sperm	17.474184
4/12/22	Replicated_sperm	14.629032
4/12/22	Replicated_sperm	21.869784
4/12/22	Replicated_sperm	13.98816
4/12/22	Replicated_sperm	13.435848
4/12/22	Replicated_sperm	14.097888
4/12/22	Replicated_sperm	9.185832
4/12/22	Replicated_sperm	13.904136
4/12/22	Replicated_sperm	10.954116
4/12/22	Replicated_sperm	10.422972
4/12/22	Replicated_sperm	14.749884
4/12/22	Replicated_sperm	12.224844
4/12/22	Replicated_sperm	24.083676
4/12/22	Replicated_sperm	31.529844
4/12/22	Replicated_sperm	12.701988
4/12/22	Replicated_sperm	19.752444
4/12/22	Replicated_sperm	16.355844
4/12/22	Replicated_sperm	15.17184
4/12/22	Replicated_sperm	11.963376
4/12/22	Replicated_sperm	14.686812
4/12/22	Replicated_sperm	9.922932
4/12/22	Replicated_sperm	22.966092
4/12/22	Replicated_sperm	13.409172
4/12/22	Replicated_sperm	13.985028
4/12/22	Replicated_sperm	14.03244
4/12/22	Replicated_sperm	20.829096
4/12/22	Replicated_sperm	23.997708
4/12/22	Replicated_sperm	20.835792
4/12/22	Replicated_sperm	11.731176
4/12/22	Replicated_sperm	12.500892
4/12/22	Replicated_sperm	10.520064
4/12/22	Replicated_sperm	14.87214
4/12/22	Replicated_sperm	16.350984
4/12/22	Replicated_sperm	10.52946
4/12/22	Replicated_sperm	25.945596
4/12/22	Replicated_sperm	20.1366
4/12/22	Replicated_sperm	11.918772
4/12/22	Replicated_sperm	16.882884
4/12/22	Replicated_sperm	14.015592
4/12/22	Replicated_sperm	21.06864
4/12/22	Replicated_sperm	13.919256
4/12/22	Replicated_sperm	16.237476
4/12/22	Replicated_sperm	13.11228
4/12/22	Replicated_sperm	18.198648
4/12/22	Replicated_sperm	11.63322
4/12/22	Replicated_sperm	16.010676
4/12/22	Replicated_sperm	11.969208
4/12/22	Replicated_sperm	21.788568
4/12/22	Replicated_sperm	11.571984
4/12/22	Replicated_sperm	21.828744
4/12/22	Replicated_sperm	10.564128
4/12/22	Stage_8	15.372504
4/12/22	Stage_8	8.263404
4/12/22	Stage_8	8.886132
4/12/22	Stage_8	10.084068
4/12/22	Stage_8	7.996536
4/12/22	Stage_8	15.451344
4/12/22	Stage_8	10.025964
4/12/22	Stage_8	7.859592
4/12/22	Stage_8	8.105508
4/12/22	Stage_8	10.178676
4/12/22	Stage_8	10.009224
4/12/22	Stage_8	8.34408
4/12/22	Stage_8	5.883408
4/12/22	Stage_8	6.82452
4/12/22	Stage_8	7.583976
4/12/22	Stage_8	10.542528
4/12/22	Stage_8	11.435688
4/12/22	Stage_8	10.915128
4/12/22	Stage_8	9.02556
4/12/22	Stage_8	10.302444
4/12/22	Stage_8	9.261432
4/12/22	Stage_8	6.33474
4/12/22	Stage_8	5.880924
4/12/22	Stage_8	13.08366
4/12/22	Stage_8	14.53356
4/12/22	Stage_8	10.581192
4/12/22	Stage_8	9.52722
4/12/22	Stage_8	9.699588
4/12/22	Stage_8	9.726264
4/12/22	Stage_8	7.890588
4/12/22	Stage_8	7.382232
4/12/22	Stage_8	7.405884
4/12/22	Stage_8	11.527488
4/12/22	Stage_8	11.004984
4/12/22	Stage_8	7.626852
4/12/22	Stage_8	7.9812
4/12/22	Stage_8	9.37332
4/12/22	Stage_8	8.785152
4/12/22	Stage_8	8.649828
4/12/22	Stage_8	0.108
4/12/22	Stage_8	5.547204
4/12/22	Stage_8	9.91008
4/12/22	Stage_8	5.735556
4/12/22	Stage_8	7.614972
4/12/22	Stage_8	10.28268
4/12/22	Stage_8	6.851412
4/12/22	Stage_8	6.8607
4/12/22	Stage_8	7.591644
4/12/22	Stage_8	10.572228
4/12/22	Stage_8	11.252736
4/12/22	Stage_8	12.4173
4/12/22	Stage_8	6.981228
4/12/22	Stage_8	10.644804
4/12/22	Stage_8	15.224976
4/12/22	Stage_8	5.667948
4/12/22	Stage_8	7.480836
4/12/22	Stage_8	8.234568
4/12/22	Stage_8	8.12268
4/12/22	Stage_8	5.65164
4/12/22	Stage_8	10.789416
4/12/22	Stage_8	10.39446
4/12/22	Stage_8	13.148568
4/12/22	Stage_8	9.995724
4/12/22	Stage_8	6.317352
4/12/22	Stage_8	7.7409
4/12/22	Stage_8	5.531112
4/12/22	Stage_8	10.123704
4/12/22	Stage_8	4.847796
4/12/22	Stage_8	10.12986
4/12/22	Stage_8	6.681204
4/12/22	Stage_8	10.374804
4/12/22	Stage_8	5.009796
4/12/22	Stage_8	8.42562
4/12/22	Stage_8	4.99446
4/12/22	Stage_8	9.890532
4/12/22	Stage_8	4.597668
4/12/22	Stage_8	7.309224
4/12/22	Stage_8	8.309628
4/12/22	Stage_8	6.075972
4/12/22	Stage_8	6.804216
4/12/22	Stage_8	8.120304
4/12/22	Stage_8	12.449376
4/12/22	Stage_8	9.407232
4/12/22	Stage_8	11.334168
4/12/22	Stage_8	8.48178
4/12/22	Stage_8	9.728748
4/12/22	Stage_8	4.901148
4/12/22	Stage_8	7.886484
4/12/22	Stage_8	14.328036
4/12/22	Stage_8	7.44336
4/12/22	Stage_8	6.246936
4/12/22	Stage_8	4.034448
4/12/22	Stage_8	5.497848
4/12/22	Stage_8	6.122952
4/12/22	Stage_8	11.084796
4/12/22	Stage_8	7.791552
4/12/22	Stage_8	9.4986
4/12/22	Stage_8	6.140556
4/12/22	Stage_8	10.311948
4/12/22	Stage_8	8.61894
4/12/22	Stage_8	6.875604
4/12/22	Stage_8	12.338028
4/12/22	Stage_8	13.310244
4/12/22	Stage_8	11.013624
4/12/22	Stage_8	5.642028
4/12/22	Stage_8	10.844712
4/12/22	Stage_8	6.250716
4/12/22	Stage_8	11.374452
4/12/22	Stage_8	5.965272
4/12/22	Stage_8	9.62388
4/12/22	Stage_8	16.690644
4/12/22	Stage_8	9.204732
4/12/22	Stage_8	12.524004
4/12/22	Stage_8	6.775164
4/12/22	Stage_8	7.883784
4/12/22	Stage_8	8.566884
4/12/22	Stage_8	10.400616
4/12/22	Stage_8	10.152756
4/12/22	Stage_8	6.360876
4/12/22	Stage_8	7.638732
4/12/22	Stage_8	4.309416
4/12/22	Stage_8	5.093496
4/12/22	Stage_8	6.912864
4/12/22	Stage_8	6.386688
4/12/22	Stage_8	6.884892
4/12/22	Stage_8	11.546712
4/12/22	Stage_8	9.758556
4/12/22	Stage_8	10.01268
4/12/22	Stage_8	8.575632
4/12/22	Stage_8	13.087116
4/12/22	Stage_8	8.032932
4/12/22	Stage_8	14.540148
4/12/22	Stage_8	9.668376
4/12/22	Stage_8	8.013384
4/12/22	Stage_8	9.835884
4/12/22	Stage_8	10.631952
4/12/22	Stage_8	7.95582
4/12/22	Stage_8	8.471628
4/12/22	Stage_8	5.454324
4/12/22	Stage_8	8.854488
4/12/22	Stage_8	7.142796
4/12/22	Stage_8	5.050512
4/12/22	Stage_8	7.79112
4/12/22	Stage_8	9.37008
4/12/22	Stage_8	7.906896
4/12/22	Stage_8	11.317428
4/12/22	Stage_8	12.065436
4/12/22	Stage_8	9.529272
4/12/22	Stage_8	8.249472
4/12/22	Stage_8	10.607544
4/12/22	Stage_8	7.60644
4/12/22	Stage_8	5.237892
4/12/22	Stage_8	7.265592
4/12/22	Stage_8	3.881736
4/12/22	Stage_8	6.818472
4/12/22	Stage_8	9.252144
4/12/22	Stage_8	7.775568
4/12/22	Stage_8	8.777376
4/12/22	Stage_8	10.236348
4/12/22	Stage_8	8.462556
4/12/22	Stage_8	10.248444
4/12/22	Stage_8	10.859724
4/12/22	Stage_8	10.168848
4/12/22	Stage_8	11.52306
4/12/22	Stage_8	8.389008
4/12/22	Stage_8	12.347964
4/12/22	Stage_8	10.291968
4/12/22	Stage_8	15.39
4/12/22	Stage_8	11.861856
4/12/22	Stage_8	8.90514
4/12/22	Stage_8	13.89258
4/12/22	Stage_8	8.7561
4/12/22	Stage_8	6.62094
4/12/22	Stage_8	5.973912
4/12/22	Stage_8	4.41396
4/12/22	Stage_8	6.764256
4/12/22	Stage_8	7.105212
4/12/22	Stage_8	8.28522
4/12/22	Stage_8	9.729504
4/12/22	Stage_8	5.403996
4/12/22	Stage_8	9.114552
4/12/22	Stage_8	6.857244
4/12/22	Stage_8	6.911784
4/12/22	Stage_8	10.616076
4/12/22	Stage_8	7.318404
4/12/22	Stage_8	13.749048
4/12/22	Stage_8	7.327584
4/12/22	Stage_8	8.29116
4/12/22	Stage_8	11.77146
4/12/22	Stage_8	9.681984
4/12/22	Stage_8	6.85638
4/12/22	Stage_8	6.082344
4/12/22	Stage_8	9.453996
4/12/22	Stage_8	6.144768
4/12/22	Stage_8	11.886696
4/12/22	Stage_8	7.9974
4/12/22	Stage_8	6.883488
4/12/22	Stage_8	7.181568
4/12/22	Stage_8	5.639328
4/12/22	Stage_8	7.452756
4/12/22	Stage_8	7.771896
4/12/22	Stage_8	4.63536
4/12/22	Stage_8	7.599852
4/12/22	Stage_8	9.999936
4/12/22	Stage_8	5.278932
4/12/22	Stage_8	5.896908
4/12/22	Stage_8	12.991212
4/12/22	Stage_8	14.647932
4/12/22	Stage_8	15.243876
4/12/22	Stage_8	10.320048
4/12/22	Stage_8	10.157832
4/12/22	Stage_8	7.526196
4/12/22	Stage_8	8.204976
4/12/22	Stage_8	12.548736
4/12/22	Stage_8	10.165068
4/12/22	Stage_8	8.612352
4/12/22	Stage_3	8.410176
4/12/22	Stage_3	18.489384
4/12/22	Stage_3	22.833468
4/12/22	Stage_3	15.262452
4/12/22	Stage_3	17.099208
4/12/22	Stage_3	18.11808
4/12/22	Stage_3	7.107264
4/12/22	Stage_3	9.38358
4/12/22	Stage_3	9.41058
4/12/22	Stage_3	10.041624
4/12/22	Stage_3	17.397396
4/12/22	Stage_3	25.071984
4/12/22	Stage_3	22.403628
4/12/22	Stage_3	22.422636
4/12/22	Stage_3	16.501752
4/12/22	Stage_3	10.606896
4/12/22	Stage_3	23.01264
4/12/22	Stage_3	17.506044
4/12/22	Stage_3	19.60578
4/12/22	Stage_3	16.54074
4/12/22	Stage_3	18.390996
4/12/22	Stage_3	9.731772
4/12/22	Stage_3	14.532048
4/12/22	Stage_3	12.958272
4/12/22	Stage_3	28.093932
4/12/22	Stage_3	12.427884
4/12/22	Stage_3	12.99024
4/12/22	Stage_3	17.569872
4/12/22	Stage_3	16.68006
4/12/22	Stage_3	15.680196
4/12/22	Stage_3	17.774208
4/12/22	Stage_3	21.413052
4/12/22	Stage_3	19.100016
4/12/22	Stage_3	15.70104
4/12/22	Stage_3	16.71732
4/12/22	Stage_3	16.994016
4/12/22	Stage_3	17.493732
4/12/22	Stage_3	25.29144
4/12/22	Stage_3	11.73204
4/12/22	Stage_3	11.621772
4/12/22	Stage_3	17.501292
4/12/22	Stage_3	16.80534
4/12/22	Stage_3	16.497
4/12/22	Stage_3	21.392856
4/12/22	Stage_3	22.344336
4/12/22	Stage_3	12.10788
4/12/22	Stage_8	13.033548
4/12/22	Stage_8	4.611384
4/12/22	Stage_8	8.930196
4/12/22	Stage_8	6.436692
4/12/22	Stage_8	9.201384
4/12/22	Stage_8	4.245696
4/12/22	Stage_8	11.351556
4/12/22	Stage_8	6.849792
4/12/22	Stage_8	7.306092
4/12/22	Stage_8	6.788556
4/12/22	Stage_8	6.949368
4/12/22	Stage_8	6.59664
4/12/22	Stage_8	11.894904
4/12/22	Stage_8	6.591888
4/12/22	Stage_8	4.817124
4/12/22	Stage_8	10.585728
4/12/22	Stage_8	6.173064
4/12/22	Stage_8	8.481672
4/12/22	Stage_8	6.021108
4/12/22	Stage_8	10.94742
4/12/22	Stage_8	12.88548
4/12/22	Stage_8	7.232436
4/12/22	Stage_8	14.228028
4/12/22	Stage_8	7.271208
4/12/22	Stage_8	7.488936
4/12/22	Stage_8	10.80702
4/12/22	Stage_8	8.890776
4/12/22	Stage_8	9.890424
4/12/22	Stage_8	7.200468
4/12/22	Stage_8	11.95992
4/12/22	Stage_8	7.526088
4/12/22	Stage_8	5.521716
4/12/22	Stage_8	5.806296
4/12/22	Stage_8	8.720892
4/12/22	Stage_8	6.49998
4/12/22	Stage_8	14.356548
4/12/22	Stage_8	7.144632
4/12/22	Stage_8	4.989924
4/12/22	Stage_8	9.119952
4/12/22	Stage_8	4.937976
4/12/22	Stage_8	10.133208
4/12/22	Stage_8	7.06806
4/12/22	Stage_8	8.879868
4/12/22	Stage_8	8.07786
4/12/22	Stage_8	7.902468
4/12/22	Stage_8	6.940944
4/12/22	Stage_8	6.470172
4/12/22	Stage_8	8.843364
4/12/22	Stage_8	6.799248
4/12/22	Stage_8	6.326208
4/12/22	Stage_8	10.310004
4/12/22	Stage_8	13.290264
4/12/22	Stage_8	8.719272
4/12/22	Stage_8	4.052916
4/12/22	Stage_8	6.613272
4/12/22	Stage_8	10.854108
4/12/22	Stage_8	8.005716
4/12/22	Stage_8	8.485992
4/12/22	Stage_8	8.204436
4/12/22	Stage_8	10.190448
4/12/22	Stage_8	5.85684
4/12/22	Stage_8	5.522796
4/12/22	Stage_8	8.946396
4/12/22	Stage_8	17.942796
4/12/22	Stage_8	6.06258
4/12/22	Stage_8	7.91748
4/12/22	Stage_8	11.439576
4/12/22	Stage_8	9.142632
4/12/22	Stage_8	4.87512
4/12/22	Stage_8	10.364436
4/12/22	Stage_8	9.769464
4/12/22	Stage_8	12.935916
4/12/22	Stage_8	11.298636
4/12/22	Stage_8	13.883724
4/12/22	Stage_8	8.863992
4/12/22	Stage_8	8.275824
4/12/22	Stage_8	6.599988
4/12/22	Stage_8	12.03282
4/12/22	Stage_8	7.738416
4/12/22	Stage_8	5.035392
4/12/22	Stage_8	10.034064
4/12/22	Stage_8	6.967836
4/12/22	Stage_8	6.427296
4/12/22	Stage_8	13.947984
4/12/22	Stage_8	5.284548
4/12/22	Stage_8	4.653828
4/12/22	Stage_8	11.536776
4/12/22	Stage_8	8.703936
4/12/22	Stage_8	11.015892
4/12/22	Stage_8	6.119712
4/12/22	Stage_8	6.021432
4/12/22	Stage_8	5.98212
4/12/22	Stage_8	7.873308
4/12/22	Stage_8	5.92272
4/12/22	Stage_8	6.86016
4/12/22	Stage_8	7.936056
4/12/22	Stage_8	6.533352
4/12/22	Stage_8	10.695996
4/12/22	Stage_8	10.055232
4/12/22	Stage_8	13.245336
4/12/22	Stage_8	10.674612
4/12/22	Stage_8	11.868552
4/12/22	Stage_8	6.47568
4/12/22	Stage_8	10.76058
4/12/22	Stage_8	6.08742
4/12/22	Stage_8	10.576008
4/12/22	Stage_8	6.886728
4/12/22	Stage_8	18.195084
4/12/22	Stage_8	8.732664
4/12/22	Stage_8	7.174872
4/12/22	Stage_8	7.858296
4/12/22	Stage_8	9.520524
4/12/22	Stage_8	4.092444
4/12/22	Stage_8	12.512988
4/12/22	Stage_8	7.323804
4/12/22	Stage_8	10.87506
4/12/22	Stage_8	5.411448
4/12/22	Stage_8	17.022204
4/12/22	Stage_8	7.276392
4/12/22	Stage_8	9.8469
4/12/22	Stage_8	10.268748
4/12/22	Stage_8	10.609596
4/12/22	Stage_8	10.807884
4/12/22	Stage_8	8.894124
4/12/22	Stage_8	11.9691
4/12/22	Stage_8	8.282304
4/12/22	Stage_8	11.52468
4/12/22	Stage_8	14.004684
4/12/22	Stage_8	9.363168
4/12/22	Stage_8	7.46874
4/12/22	Stage_8	10.80216
4/12/22	Stage_8	10.603548
4/12/22	Stage_8	8.271504
4/12/22	Stage_8	8.631144
4/12/22	Stage_8	14.278248
4/12/22	Stage_8	11.136744
4/12/22	Stage_8	12.309948
4/12/22	Stage_8	5.531544
4/12/22	Stage_8	8.11566
4/12/22	Stage_8	5.665248
4/12/22	Stage_8	9.941508
4/12/22	Stage_8	9.24966
4/12/22	Stage_8	6.852168
4/12/22	Stage_8	7.188264
4/12/22	Stage_8	12.013488
4/12/22	Stage_8	13.42494
4/12/22	Stage_8	5.82282
4/12/22	Stage_8	15.347772
4/12/22	Stage_8	7.38234
4/12/22	Stage_8	8.148924
4/12/22	Stage_8	12.840228
4/12/22	Stage_8	6.766632
4/12/22	Stage_8	6.484104
4/12/22	Stage_8	9.954684
4/12/22	Stage_8	5.561244
4/12/22	Stage_8	17.15958
4/12/22	Stage_8	7.228764
4/12/22	Stage_8	10.01322
4/12/22	Stage_8	9.14328
4/12/22	Stage_8	5.947452
4/12/22	Stage_8	10.59156
4/12/22	Stage_8	9.166608
4/12/22	Stage_8	9.465876
4/12/22	Stage_8	6.295644
4/12/22	Stage_8	6.87096
4/12/22	Stage_8	9.376884
4/12/22	Stage_8	7.258248
4/12/22	Stage_8	6.8067
4/12/22	Stage_8	8.201628
4/12/22	Stage_8	9.783828
4/12/22	Stage_8	14.609052
4/12/22	Stage_8	8.858268
4/12/22	Stage_8	9.913644
4/12/22	Stage_8	19.23696
4/12/22	Stage_8	10.032336
4/12/22	Stage_8	9.662868
4/12/22	Stage_8	10.8864
4/12/22	Stage_8	11.439252
4/12/22	Stage_8	10.259028
4/12/22	Stage_8	8.539992
4/12/22	Stage_8	8.812152
4/12/22	Stage_8	6.056208
4/12/22	Stage_8	8.555112
4/12/22	Stage_8	7.46874
4/12/22	Stage_8	7.392708
4/12/22	Stage_8	7.723512
4/12/22	Stage_8	4.98204
4/12/22	Stage_8	7.55514
4/12/22	Stage_8	5.687712
4/12/22	Stage_8	6.777432
4/12/22	Stage_8	11.49336
4/12/22	Stage_8	8.821656
4/12/22	Stage_8	7.732044
4/12/22	Stage_8	13.376988
4/12/22	Stage_8	10.8729
4/12/22	Stage_8	11.20338
4/12/22	Stage_8	11.224332
4/12/22	Stage_8	7.880652
4/12/22	Stage_8	6.975936
4/12/22	Stage_8	10.29726
4/12/22	Stage_8	15.44778
4/12/22	Stage_8	11.206944
4/12/22	Stage_8	13.973904
4/12/22	Stage_8	10.207404
4/12/22	Stage_8	7.592076
4/12/22	Stage_8	8.003124
4/12/22	Stage_8	5.07546
4/12/22	Stage_8	7.387308
4/12/22	Stage_8	14.012028
4/12/22	Stage_8	7.071516
4/12/22	Stage_8	7.2252
4/12/22	Stage_8	7.808184
4/12/22	Stage_8_CSF	13.3515
4/12/22	Stage_8_CSF	5.897448
4/12/22	Stage_8_CSF	9.8766
4/12/22	Stage_8_CSF	8.270532
4/12/22	Stage_8_CSF	6.287328
4/12/22	Stage_8_CSF	7.154784
4/12/22	Stage_8_CSF	7.512696
4/12/22	Stage_8_CSF	9.484776
4/12/22	Stage_8_CSF	7.057044
4/12/22	Stage_8_CSF	9.695916
4/12/22	Stage_8_CSF	7.594236
4/12/22	Stage_8_CSF	12.203568
4/12/22	Stage_8_CSF	7.27542
4/12/22	Stage_8_CSF	6.892128
4/12/22	Stage_8_CSF	6.840612
4/12/22	Stage_8_CSF	5.678316
4/12/22	Stage_8_CSF	11.565072
4/12/22	Stage_8_CSF	6.16572
4/12/22	Stage_8_CSF	10.995588
4/12/22	Stage_8_CSF	7.763364
4/12/22	Stage_8_CSF	6.271776
4/12/22	Stage_8_CSF	6.62364
4/12/22	Stage_8_CSF	5.961168
4/12/22	Stage_8_CSF	9.370188
4/12/22	Stage_8_CSF	8.659872
4/12/22	Stage_8_CSF	6.160212
4/12/22	Stage_8_CSF	8.209944
4/12/22	Stage_8_CSF	6.20568
4/12/22	Stage_8_CSF	5.59386
4/12/22	Stage_8_CSF	7.896528
4/12/22	Stage_8_CSF	8.664408
4/12/22	Stage_8_CSF	5.314896
4/12/22	Stage_8_CSF	10.775592
4/12/22	Stage_8_CSF	7.943292
4/12/22	Stage_8_CSF	5.14782
4/12/22	Stage_8_CSF	9.537696
4/12/22	Stage_8_CSF	7.5033
4/12/22	Stage_8_CSF	8.017596
4/12/22	Stage_8_CSF	10.841796
4/12/22	Stage_8_CSF	6.465528
4/12/22	Stage_8_CSF	11.504808
4/12/22	Stage_8_CSF	8.503488
4/12/22	Stage_8_CSF	9.789444
4/12/22	Stage_8_CSF	10.416384
4/12/22	Stage_8_CSF	3.793176
4/12/22	Stage_8_CSF	17.742672
4/12/22	Stage_8_CSF	9.647208
4/12/22	Stage_8_CSF	9.43866
4/12/22	Stage_8_CSF	6.923448
4/12/22	Stage_8_CSF	7.028856
4/12/22	Stage_8_CSF	8.839908
4/12/22	Stage_8_CSF	7.89858
4/12/22	Stage_8_CSF	6.014628
4/12/22	Stage_8_CSF	8.35758
4/12/22	Stage_8_CSF	9.808668
4/12/22	Stage_8_CSF	7.405236
4/12/22	Stage_8_CSF	9.390492
4/12/22	Stage_8_CSF	8.861616
4/12/22	Stage_8_CSF	10.668888
4/12/22	Stage_8_CSF	4.315464
4/12/22	Stage_8_CSF	8.43588
4/12/22	Stage_8_CSF	13.027176
4/12/22	Stage_8_CSF	9.826056
4/12/22	Stage_8_CSF	8.570664
4/12/22	Stage_8_CSF	12.347532
4/12/22	Stage_8_CSF	13.381416
4/12/22	Stage_8_CSF	6.4638
4/12/22	Stage_8_CSF	5.955012
4/12/22	Stage_8_CSF	6.52914
4/12/22	Stage_8_CSF	7.299504
4/12/22	Stage_8_CSF	6.84882
4/12/22	Stage_8_CSF	11.760012
4/12/22	Stage_8_CSF	5.380776
4/12/22	Stage_8_CSF	4.702536
4/12/22	Stage_8_CSF	5.931468
4/12/22	Stage_8_CSF	15.506856
4/12/22	Stage_8_CSF	7.988652
4/12/22	Stage_8_CSF	10.407852
4/12/22	Stage_8_CSF	9.167796
4/12/22	Stage_8_CSF	10.273824
4/12/22	Stage_8_CSF	7.989732
4/12/22	Stage_8_CSF	5.27742
4/12/22	Stage_8_CSF	4.052052
4/12/22	Stage_8_CSF	6.221232
4/12/22	Stage_8_CSF	5.566752
4/12/22	Stage_8_CSF	11.033712
4/12/22	Stage_8_CSF	7.590996
4/12/22	Stage_8_CSF	4.966488
4/12/22	Stage_8_CSF	10.852704
4/12/22	Stage_8_CSF	7.652772
4/12/22	Stage_8_CSF	4.938408
4/12/22	Stage_8_CSF	11.012436
4/12/22	Stage_8_CSF	5.422788
4/12/22	Stage_8_CSF	7.636788
4/12/22	Stage_8_CSF	17.905428
4/12/22	Stage_8_CSF	5.090472
4/12/22	Stage_8_CSF	7.386552
4/12/22	Stage_8_CSF	7.261164
4/12/22	Stage_8_CSF	5.902848
4/12/22	Stage_8_CSF	9.39924
4/12/22	Stage_8_CSF	8.994024
4/12/22	Stage_8_CSF	8.146872
4/12/22	Stage_8_CSF	7.627824
4/12/22	Stage_8_CSF	8.751564
4/12/22	Stage_8_CSF	5.718384
4/12/22	Stage_8_CSF	5.463612
4/12/22	Stage_8_CSF	6.253308
4/12/22	Stage_8_CSF	8.090496
4/12/22	Stage_8_CSF	10.867392
4/12/22	Stage_8_CSF	7.828488
4/12/22	Stage_8_CSF	8.193852
4/12/22	Stage_8_CSF	11.748564
4/12/22	Stage_8_CSF	8.556948
4/12/22	Stage_8_CSF	11.777184
4/12/22	Stage_8_CSF	7.525224
4/12/22	Stage_8_CSF	6.732936
4/12/22	Stage_8_CSF	7.25652
4/12/22	Stage_8_CSF	7.651044
4/12/22	Stage_8_CSF	7.166124
4/12/22	Stage_8_CSF	6.606144
4/12/22	Stage_8_CSF	9.82962
4/12/22	Stage_8_CSF	8.439984
4/12/22	Stage_8_CSF	4.300128
4/12/22	Stage_8_CSF	15.910992
4/12/22	Stage_8_CSF	7.83054
4/12/22	Stage_8_CSF	6.806916
4/12/22	Stage_8_CSF	14.055012
4/12/22	Stage_8_CSF	5.116284
4/12/22	Stage_8_CSF	9.1962
4/12/22	Stage_8_CSF	5.881464
4/12/22	Stage_8_CSF	5.579496
4/12/22	Stage_8_CSF	6.088716
4/12/22	Stage_8_CSF	9.232488
4/12/22	Stage_8_CSF	11.1051
4/12/22	Stage_8_CSF	8.96022
4/12/22	Stage_8_CSF	7.849656
4/12/22	Stage_8_CSF	5.575392
4/12/22	Stage_8_CSF	10.145088
4/12/22	Stage_8_CSF	12.817764
4/12/22	Stage_8_CSF	8.252496
4/12/22	Stage_8_CSF	5.091768
4/12/22	Stage_8_CSF	6.366276
4/12/22	Stage_8_CSF	5.392764
4/12/22	Stage_8_CSF	8.25552
4/12/22	Stage_8_CSF	8.31546
4/12/22	Stage_8_CSF	9.226332
4/12/22	Stage_8_CSF	7.41798
4/12/22	Stage_8_CSF	5.632848
4/12/22	Stage_8_CSF	10.1061
4/12/22	Stage_8_CSF	11.527056
4/12/22	Stage_8_CSF	4.591512
4/12/22	Stage_8_CSF	7.22844
4/12/22	Stage_8_CSF	7.254468
4/12/22	Stage_8_CSF	7.013844
4/12/22	Stage_8_CSF	6.933168
4/12/22	Stage_8_CSF	13.356252
4/12/22	Stage_8_CSF	9.404532
4/12/22	Stage_8_CSF	4.973292
4/12/22	Stage_8_CSF	4.875336
4/12/22	Stage_8_CSF	7.6302
4/12/22	Stage_8_CSF	11.934216
4/12/22	Stage_8_CSF	7.13664
4/12/22	Stage_8_CSF	8.508888
4/12/22	Stage_8_CSF	7.775568
4/12/22	Stage_8_CSF	10.783692
4/12/22	Stage_8_CSF	7.46442
4/12/22	Stage_8_CSF	6.597396
4/12/22	Stage_8_CSF	4.889268
4/12/22	Stage_8_CSF	6.777432
4/12/22	Stage_8_CSF	6.065604
4/12/22	Stage_8_CSF	5.458428
4/12/22	Stage_8_CSF	6.656904
4/12/22	Stage_8_CSF	9.303012
4/12/22	Stage_8_CSF	8.88948
4/12/22	Stage_8_CSF	7.177896
4/12/22	Stage_8_CSF	8.184564
4/12/22	Stage_8_CSF	5.744196
4/12/22	Stage_8_CSF	5.692788
4/12/22	Stage_8_CSF	10.599552
4/12/22	Stage_8_CSF	12.621528
4/12/22	Stage_8_CSF	4.291596
4/12/22	Stage_8_CSF	5.913648
4/12/22	Stage_8_CSF	10.883592
4/12/22	Stage_8_CSF	7.501788
4/12/22	Stage_8_CSF	6.176088
4/12/22	Stage_8_CSF	13.268448
4/12/22	Stage_8_CSF	11.20122
4/12/22	Stage_8_CSF	3.224556
4/12/22	Stage_8_CSF	7.844472
4/12/22	Stage_8_CSF	7.809048
4/12/22	Stage_8_CSF	6.059772
4/12/22	Stage_8_CSF	13.582404
4/12/22	Stage_8_CSF	10.668348
4/12/22	Stage_8_CSF	8.570016
4/12/22	Stage_8_CSF	7.867908
4/12/22	Stage_8_CSF	6.765336
4/12/22	Stage_8_CSF	9.25452
4/12/22	Stage_8_CSF	12.54258
4/12/22	Stage_8_CSF	11.058012
4/12/22	Stage_8_CSF	5.1192
4/12/22	Stage_8_CSF	9.018756
4/12/22	Stage_8_CSF	5.347188
4/12/22	Stage_8_CSF	6.9768
4/12/22	Stage_8_CSF	5.757588
4/12/22	Stage_8_CSF	5.359932
4/12/22	Stage_8_CSF	9.227412
4/12/22	Stage_8_CSF	6.41952
4/12/22	Stage_8_CSF	10.098324
4/12/22	Stage_8_CSF	6.175224
4/12/22	Stage_8_CSF	7.507728
4/12/22	Stage_8_CSF	6.694704
4/12/22	Stage_8_CSF	8.347644
4/12/22	Stage_8_CSF	11.773836
4/12/22	Stage_8_CSF	5.236596
4/12/22	Stage_8_CSF	7.635384
4/12/22	Stage_8_CSF	9.2097
4/12/22	Stage_8_CSF	9.76914
4/12/22	Stage_8_CSF	6.230628
4/12/22	Stage_8_CSF	10.435068
4/12/22	Stage_8_CSF	11.087928
4/12/22	Stage_8_CSF	8.7183
4/12/22	Stage_8_CSF	8.77608
4/12/22	Stage_8_CSF	8.585568
4/12/22	Stage_8_CSF	6.27372
4/12/22	Stage_8_CSF	7.586892
4/12/22	Stage_8_CSF	6.13872
4/12/22	Stage_8_CSF	7.919856
4/12/22	Stage_8_CSF	10.976688
4/12/22	Stage_8_CSF	12.234888
4/12/22	Stage_8_CSF	8.953416
4/12/22	Stage_8_CSF	11.293776
4/12/22	Stage_8_CSF	9.9225
4/12/22	Stage_8_CSF	5.685768
4/12/22	Stage_8_CSF	6.577956
4/12/22	Stage_8_CSF	11.22228
4/12/22	Stage_8_CSF	9.895824
4/12/22	Stage_8_CSF	10.899144
4/12/22	Stage_8_CSF	8.78256
4/12/22	Stage_8_CSF	8.831268
4/12/22	Stage_8_CSF	9.692676
4/12/22	Stage_8_CSF	7.61724
4/12/22	Stage_8_CSF	8.71344
4/12/22	Stage_8_CSF	8.256708
4/12/22	Stage_8_CSF	6.479352
4/12/22	Stage_8_CSF	6.926796
4/12/22	Stage_8_CSF	6.58854
4/12/22	Stage_8_CSF	6.333336
4/12/22	Stage_8_CSF	5.908572
4/12/22	Stage_8_CSF	8.304552
4/12/22	Stage_8_CSF	8.94834
4/12/22	Stage_8_CSF	6.900984
4/12/22	Stage_8_CSF	5.677452
4/12/22	Stage_8_CSF	9.06174
4/12/22	Stage_8_CSF	6.073056
4/12/22	Stage_8_CSF	5.235624
4/12/22	Stage_8_CSF	8.007228
4/12/22	Stage_8_CSF	9.572472
4/12/22	Stage_8_CSF	9.287244
4/12/22	Stage_3	13.00752
4/12/22	Stage_3	21.469968
4/12/22	Stage_3	19.856988
4/12/22	Stage_3	17.38368
4/12/22	Stage_3	12.775104
4/12/22	Stage_3	9.999396
4/12/22	Stage_3	14.445
4/12/22	Stage_3	7.005636
4/12/22	Stage_3	16.197732
4/12/22	Stage_3	15.377472
4/12/22	Stage_3	17.652384
4/12/22	Stage_3	11.195172
4/12/22	Stage_3	12.14352
4/12/22	Stage_3	12.265992
4/12/22	Stage_3	7.47036
4/12/22	Stage_3	13.233996
4/12/22	Stage_3	17.033112
4/12/22	Stage_3	18.400716
4/12/22	Stage_3	14.005008
4/12/22	Stage_3	13.635216
4/12/22	Stage_3	22.175316
4/12/22	Stage_3	21.221784
4/12/22	Stage_3	25.812756
4/12/22	Stage_3	12.495492
4/12/22	Stage_3	23.395068
4/12/22	Stage_3	33.420276
4/12/22	Stage_3	14.311728
4/12/22	Stage_3	20.431764
4/12/22	Stage_3	20.723904
4/12/22	Stage_3	30.781404
4/12/22	Stage_3	10.323936
4/12/22	Stage_3	10.797516
4/12/22	Stage_3	8.167608
4/12/22	Stage_3	11.211912
4/12/22	Stage_3	6.736932
4/12/22	Stage_3	16.785468
4/12/22	Stage_3	9.79992
4/12/22	Stage_3	29.435076
4/12/22	Stage_3	16.483068
4/12/22	Stage_3	17.426016
4/12/22	Stage_3	16.41168
4/12/22	Stage_3	29.301804
4/12/22	Stage_3	19.675656
4/12/22	Stage_3	17.306676
4/12/22	Stage_3	17.272008
4/12/22	Stage_3	22.221108
4/12/22	Stage_3	24.114456
4/12/22	Stage_3	18.78174
4/12/22	Stage_3	19.794888
4/12/22	Stage_3	8.789796
4/12/22	Stage_3	12.3282
4/12/22	Stage_3	20.655216
4/12/22	Stage_3	9.463392
4/12/22	Stage_3	16.133364
4/12/22	Stage_3	10.62288
4/12/22	Stage_3	15.957108
4/12/22	Stage_3	11.3967
4/12/22	Stage_3	9.097812
4/12/22	Stage_3	20.321712
4/12/22	Stage_3	15.161688
4/12/22	Stage_3	9.956628
4/12/22	Stage_3	15.239664
4/12/22	Stage_3	9.7686
4/12/22	Stage_3	17.403876
4/12/22	Stage_3	16.782984
4/12/22	Stage_3	13.118544
4/12/22	Stage_3	17.770212
4/12/22	Stage_3	24.48792
4/12/22	Stage_3	13.522032
4/12/22	Stage_3	27.222588
4/12/22	Stage_3	13.72032
4/12/22	Stage_3	14.715432
4/12/22	Stage_3	25.547292
4/12/22	Stage_3	9.626472
4/12/22	Stage_3	7.514856
4/12/22	Stage_3	8.640324
4/12/22	Stage_3	9.282384
4/12/22	Stage_3	15.252948
4/12/22	Stage_3	14.761548
4/12/22	Stage_3	15.71832
4/12/22	Stage_3	11.462148
4/12/22	Stage_3	13.86234
4/12/22	Stage_3	22.679028
4/12/22	Stage_3	15.598548
4/12/22	Stage_3	19.771236
4/12/22	Stage_3	10.096704
4/12/22	Stage_3	15.2766
4/12/22	Stage_3	12.503592
4/12/22	Stage_3	16.651008
4/12/22	Stage_3	8.327664
4/12/22	Stage_3	16.907076
4/12/22	Stage_3	20.090916
4/12/22	Stage_3	10.631196
4/12/22	Stage_3	12.173112
4/12/22	Stage_3	17.294904
4/12/22	Stage_3	17.6148
4/12/22	Stage_3	11.570796
4/12/22	Stage_3	21.357864
4/12/22	Stage_3	15.614964
4/12/22	Stage_3	12.98052
4/12/22	Stage_3	19.539036
4/12/22	Stage_3	9.854028
4/12/22	Stage_3	13.231944
4/12/22	Stage_3	7.959168
4/12/22	Stage_3	12.792924
4/12/22	Stage_3	17.721504
4/12/22	Stage_3	15.765624
4/12/22	Stage_3	16.14276
4/12/22	Stage_3	28.73826
4/12/22	Stage_3	20.728224
4/12/22	Stage_3	19.417968
4/12/22	Stage_3	21.387024
4/12/22	Stage_3	14.489928
4/12/22	Stage_3	23.300784
4/12/22	Stage_3	11.82276
4/12/22	Stage_3	23.1147
4/12/22	Stage_3	15.583428
4/12/22	Stage_3	18.716832
4/12/22	Stage_3	15.861744
4/12/22	Stage_3	16.908696
4/12/22	Stage_3	12.202488
4/12/22	Stage_3	16.35984
4/12/22	Stage_3	31.813776
4/12/22	Stage_3	8.315568
4/12/22	Stage_3	9.79614
4/12/22	Stage_3	17.5014
4/12/22	Stage_3	15.322716
4/12/22	Stage_3	8.501004
4/12/22	Stage_3	14.152752
4/12/22	Stage_3	20.116188
4/12/22	Stage_3	8.97912
4/12/22	Stage_3	10.80756
4/12/22	Stage_3	13.169088
4/12/22	Stage_3	19.76346
4/12/22	Stage_3	9.613944
4/12/22	Stage_3	12.671748
4/12/22	Stage_3	10.764576
4/12/22	Stage_3	19.677492
4/12/22	Stage_3	15.62382
4/12/22	Stage_3	15.166008
4/12/22	Stage_3	19.408788
4/12/22	Stage_3	10.660896
4/12/22	Stage_3	17.884368
4/12/22	Stage_3	25.737264
4/12/22	Stage_3	16.484256
4/12/22	Stage_3	19.93356
4/12/22	Stage_3	13.013028
4/12/22	Stage_3	8.989164
4/12/22	Stage_3	14.978844
4/12/22	Stage_3	17.005464
4/12/22	Stage_3	13.622148
4/12/22	Stage_3	23.95818
4/12/22	Stage_3	24.169212
4/12/22	Stage_3	19.300356
4/12/22	Stage_3	23.148828
4/12/22	Stage_3	16.917444
4/12/22	Stage_3	14.23764
4/12/22	Stage_3	13.526028
4/12/22	Stage_3	25.267896
4/12/22	Stage_3	32.022432
4/12/22	Stage_3	12.180348
4/12/22	Stage_3	23.180256
4/12/22	Stage_3	11.80548
4/12/22	Stage_3	18.254376
4/12/22	Stage_3	13.478076
4/12/22	Stage_3	8.279064
4/12/22	Stage_3	19.25046
4/12/22	Stage_3	11.034036
4/12/22	Stage_3	18.345312
4/12/22	Stage_3	16.44948
4/12/22	Stage_3	11.45502
4/12/22	Stage_3	19.325088
4/12/22	Stage_3	9.96084
4/12/22	Stage_3	16.930296
4/12/22	Stage_3	21.814488
4/12/22	Stage_3	18.8028
4/12/22	Stage_3	15.498864
4/12/22	Stage_3	9.319752
4/12/22	Stage_3	12.700692
4/12/22	Stage_3	26.133948
4/12/22	Stage_3	29.637792
4/12/22	Stage_3	32.637276
4/12/22	Stage_3	9.107208
4/12/22	Stage_3	11.771136
4/12/22	Stage_3	15.901812
4/12/22	Stage_3	17.851536
4/12/22	Stage_3	10.381176
4/12/22	Stage_3	9.972828
4/12/22	Stage_3	24.206688
4/12/22	Stage_3	14.660784
4/12/22	Stage_3	19.828476
4/12/22	Stage_3	16.2054
4/12/22	Stage_3	17.66232
4/12/22	Stage_3	19.793376
4/12/22	Stage_3	13.238208
4/12/22	Stage_3	11.857752
4/12/22	Stage_3	18.063648
4/12/22	Stage_3	12.92706
4/12/22	Stage_3	18.109548
4/12/22	Stage_3	26.169804
4/12/22	Stage_3	23.903856
4/12/22	Stage_3	14.84136
4/12/22	Stage_3	8.63568
4/12/22	Stage_3	22.702788
4/12/22	Stage_3	20.4174
4/12/22	Stage_3	25.816752
4/12/22	Stage_3	20.516004
4/12/22	Stage_3	15.05412
4/12/22	Stage_3	10.079532
4/12/22	Stage_3	17.821188
4/12/22	Stage_3	11.899224
4/12/22	Stage_3	9.549576
4/12/22	Stage_3	20.49462
4/12/22	Stage_3	29.07036
4/12/22	Stage_3	6.026616
4/12/22	Stage_3	11.352528
4/12/22	Stage_3	22.586472
4/12/22	Stage_3	29.977668
4/12/22	Stage_3	21.743424
4/12/22	Stage_3	13.6377
4/12/22	Stage_3	15.684192
4/12/22	Stage_3	18.533232
4/12/22	Stage_3	15.721128
4/12/22	Stage_3	14.52654
4/12/22	Stage_3	9.293292
4/12/22	Stage_3	31.493448
4/12/22	Stage_3	23.375844
4/12/22	Stage_3	23.566248
4/12/22	Stage_3	17.848728
4/12/22	Stage_3	37.56672
4/12/22	Stage_3	7.545096
4/12/22	Stage_3	24.122448
4/12/22	Stage_3	21.402576
4/12/22	Stage_3	11.365704
4/12/22	Stage_3	13.770108
4/12/22	Stage_3	9.61578
4/12/22	Stage_3	25.734456
4/12/22	Stage_3	11.686788
4/12/22	Stage_3	18.35892
4/12/22	Stage_3	13.604544
4/12/22	Stage_3	12.415464
4/12/22	Stage_3	21.812436
4/12/22	Stage_3	24.127308
4/12/22	Stage_3	15.173028
4/12/22	Stage_3	13.999716
4/12/22	Stage_3	25.008912
4/12/22	Stage_3	17.920656
4/12/22	Stage_3	18.729684
4/12/22	Stage_3	23.178528
4/12/22	Stage_3	13.10148
4/12/22	Stage_3	19.8288
4/12/22	Stage_3	17.944524
4/12/22	Stage_3	6.536484
4/12/22	Stage_3	25.780572
4/12/22	Stage_3	11.938968
4/12/22	Stage_3	12.822732
4/12/22	Stage_3	17.617608
4/12/22	Stage_3	16.111116
4/12/22	Stage_3	19.931724
4/12/22	Stage_3	18.193464
4/12/22	Stage_3	12.073752
4/12/22	Stage_3	11.910024
4/12/22	Stage_3	20.46384
4/12/22	Stage_3	9.728424
4/12/22	Stage_3	26.394768
4/12/22	Stage_3	15.790464
4/12/22	Stage_3	22.728816
4/12/22	Stage_3	13.358628
4/12/22	Stage_3	24.359184
4/12/22	Stage_3	14.24358
4/12/22	Stage_3	10.826028
4/12/22	Stage_3	13.936644
4/12/22	Stage_3	23.321304
4/12/22	Stage_3	19.18998
4/12/22	Stage_3	17.175888
4/12/22	Stage_3	18.617472
4/12/22	Stage_3	20.0529
4/12/22	Stage_3	14.373288
4/12/22	Stage_3	12.562668
4/12/22	Stage_3	20.638692
4/12/22	Stage_3	12.225276
4/12/22	Stage_3	17.662644
4/12/22	Stage_3	19.426176
4/12/22	Stage_3	19.05984
4/12/22	Stage_3	12.879324
4/12/22	Stage_3	20.103444
4/12/22	Stage_3	8.33814
4/12/22	Stage_3	23.153796
4/12/22	Stage_3	14.95098
4/12/22	Stage_3	21.829392
4/12/22	Stage_3	21.583584
4/12/22	Stage_3	19.312452
4/12/22	Stage_3	16.386408
4/12/22	Stage_3	30.510108
4/12/22	Stage_3	11.405556
4/12/22	Stage_3	14.390568
4/12/22	Stage_3	13.78404
4/12/22	Stage_3	13.1193
4/12/22	Stage_3	18.678384
4/12/22	Stage_3	24.794208
4/12/22	Stage_3	37.5408
4/22/22	Replicated_sperm	21.607668
4/22/22	Replicated_sperm	18.191304
4/22/22	Replicated_sperm	8.405424
4/22/22	Replicated_sperm	23.735592
4/22/22	Replicated_sperm	14.552784
4/22/22	Replicated_sperm	11.683332
4/22/22	Replicated_sperm	11.012004
4/22/22	Replicated_sperm	15.76152
4/22/22	Replicated_sperm	10.732716
4/22/22	Replicated_sperm	20.989044
4/22/22	Replicated_sperm	19.805472
4/22/22	Replicated_sperm	24.977592
4/22/22	Replicated_sperm	14.535828
4/22/22	Replicated_sperm	17.730036
4/22/22	Replicated_sperm	13.54104
4/22/22	Replicated_sperm	18.10134
4/22/22	Replicated_sperm	18.235476
4/22/22	Replicated_sperm	13.371804
4/22/22	Replicated_sperm	12.039948
4/22/22	Replicated_sperm	32.775732
4/22/22	Replicated_sperm	12.76992
4/22/22	Replicated_sperm	13.264668
4/22/22	Replicated_sperm	13.925088
4/22/22	Replicated_sperm	11.55924
4/22/22	Replicated_sperm	15.583212
4/22/22	Replicated_sperm	14.063652
4/22/22	Replicated_sperm	11.91024
4/22/22	Replicated_sperm	16.039404
4/22/22	Replicated_sperm	13.463928
4/22/22	Replicated_sperm	16.393752
4/22/22	Replicated_sperm	15.701256
4/22/22	Replicated_sperm	12.40596
4/22/22	Replicated_sperm	9.628956
4/22/22	Replicated_sperm	10.421784
4/22/22	Replicated_sperm	19.159524
4/22/22	Replicated_sperm	16.731036
4/22/22	Replicated_sperm	20.259936
4/22/22	Replicated_sperm	13.500648
4/22/22	Replicated_sperm	13.385844
4/22/22	Replicated_sperm	12.72132
4/22/22	Replicated_sperm	13.99788
4/22/22	Replicated_sperm	15.78474
4/22/22	Replicated_sperm	14.602248
4/22/22	Replicated_sperm	12.136608
4/22/22	Replicated_sperm	16.955028
4/22/22	Replicated_sperm	16.583292
4/22/22	Replicated_sperm	15.699744
4/22/22	Replicated_sperm	15.521004
4/22/22	Replicated_sperm	16.061004
4/22/22	Replicated_sperm	10.915236
4/22/22	Replicated_sperm	11.298528
4/22/22	Replicated_sperm	12.177432
4/22/22	Replicated_sperm	13.240044
4/22/22	Replicated_sperm	19.109304
4/22/22	Replicated_sperm	17.79732
4/22/22	Replicated_sperm	16.966368
4/22/22	Replicated_sperm	17.070588
4/22/22	Replicated_sperm	17.344908
4/22/22	Replicated_sperm	15.953976
4/22/22	Replicated_sperm	15.092352
4/22/22	Replicated_sperm	13.759632
4/22/22	Replicated_sperm	12.230028
4/22/22	Replicated_sperm	8.1108
4/22/22	Replicated_sperm	15.966828
4/22/22	Replicated_sperm	12.526272
4/22/22	Replicated_sperm	12.762468
4/22/22	Replicated_sperm	10.066356
4/22/22	Replicated_sperm	15.619176
4/22/22	Replicated_sperm	21.961152
4/22/22	Replicated_sperm	16.963992
4/22/22	Replicated_sperm	15.713352
4/22/22	Replicated_sperm	14.287536
4/22/22	Replicated_sperm	31.267404
4/22/22	Replicated_sperm	18.625032
4/22/22	Replicated_sperm	13.634784
4/22/22	Replicated_sperm	12.812688
4/22/22	Replicated_sperm	11.400804
4/22/22	Replicated_sperm	14.347152
4/22/22	Replicated_sperm	10.374264
4/22/22	Replicated_sperm	9.7605
4/22/22	Replicated_sperm	20.558556
4/22/22	Replicated_sperm	15.381468
4/22/22	Replicated_sperm	9.735552
4/22/22	Replicated_sperm	19.9341
4/22/22	Replicated_sperm	17.785116
4/22/22	Replicated_sperm	12.493548
4/22/22	Replicated_sperm	14.773752
4/22/22	Replicated_sperm	13.526136
4/22/22	Replicated_sperm	18.454824
4/22/22	Replicated_sperm	13.214772
4/22/22	Replicated_sperm	14.403636
4/22/22	Replicated_sperm	29.236032
4/22/22	Replicated_sperm	18.586908
4/22/22	Replicated_sperm	15.260724
4/22/22	Replicated_sperm	10.376532
4/22/22	Replicated_sperm	10.520388
4/22/22	Replicated_sperm	14.786712
4/22/22	Replicated_sperm	16.164576
4/22/22	Replicated_sperm	17.20872
4/22/22	Replicated_sperm	16.702956
4/22/22	Replicated_sperm	14.478912
4/22/22	Replicated_sperm	14.682816
4/22/22	Replicated_sperm	9.221688
4/22/22	Replicated_sperm	10.449324
4/22/22	Replicated_sperm	28.392984
4/22/22	Replicated_sperm	18.43776
4/22/22	Replicated_sperm	18.229752
4/22/22	Replicated_sperm	14.41638
4/22/22	Replicated_sperm	20.258532
4/22/22	Replicated_sperm	13.6944
4/22/22	Replicated_sperm	10.882296
4/22/22	Replicated_sperm	12.989484
4/22/22	Replicated_sperm	22.997628
4/22/22	Replicated_sperm	18.900864
4/22/22	Replicated_sperm	12.867336
4/22/22	Replicated_sperm	14.1075
4/22/22	Replicated_sperm	19.787112
4/22/22	Replicated_sperm	12.650796
4/22/22	Replicated_sperm	16.395912
4/22/22	Replicated_sperm	11.410092
4/22/22	Replicated_sperm	17.467272
4/22/22	Replicated_sperm	16.213932
4/22/22	Replicated_sperm	19.827072
4/22/22	Replicated_sperm	11.368944
4/22/22	Replicated_sperm	11.41776
4/22/22	Replicated_sperm	25.453224
4/22/22	Replicated_sperm	15.627708
4/22/22	Replicated_sperm	14.915772
4/22/22	Replicated_sperm	18.705924
4/22/22	Replicated_sperm	26.90658
4/22/22	Replicated_sperm	15.343884
4/22/22	Replicated_sperm	16.237476
4/22/22	Replicated_sperm	16.221168
4/22/22	Replicated_sperm	15.793596
4/22/22	Replicated_sperm	17.922492
4/22/22	Replicated_sperm	9.062172
4/22/22	Replicated_sperm	12.068352
4/22/22	Replicated_sperm	26.722008
4/22/22	Replicated_sperm	16.673796
4/22/22	Replicated_sperm	12.141792
4/22/22	Replicated_sperm	18.651168
4/22/22	Replicated_sperm	17.91558
4/22/22	Replicated_sperm	13.54806
4/22/22	Replicated_sperm	16.535772
4/22/22	Replicated_sperm	18.064836
4/22/22	Replicated_sperm	16.18434
4/22/22	Replicated_sperm	10.20168
4/22/22	Replicated_sperm	9.234324
4/22/22	Replicated_sperm	13.124592
4/22/22	Replicated_sperm	12.07764
4/22/22	Replicated_sperm	11.414628
4/22/22	Replicated_sperm	10.4382
4/22/22	Replicated_sperm	7.31916
4/22/22	Replicated_sperm	9.66978
4/22/22	Replicated_sperm	15.397344
4/22/22	Replicated_sperm	17.462628
4/22/22	Replicated_sperm	19.844676
4/22/22	Replicated_sperm	13.172004
4/22/22	Replicated_sperm	14.491656
4/22/22	Replicated_sperm	14.321124
4/22/22	Replicated_sperm	11.050884
4/22/22	Replicated_sperm	11.576088
4/22/22	Replicated_sperm	12.80232
4/22/22	Replicated_sperm	14.643072
4/22/22	Replicated_sperm	16.577028
4/22/22	Replicated_sperm	13.360356
4/22/22	Replicated_sperm	25.330428
4/22/22	Replicated_sperm	13.052988
4/22/22	Replicated_sperm	12.467844
4/22/22	Replicated_sperm	11.42964
4/22/22	Replicated_sperm	15.476724
4/22/22	Replicated_sperm	21.17934
4/22/22	Replicated_sperm	11.232324
4/22/22	Replicated_sperm	17.426016
4/22/22	Replicated_sperm	10.58238
4/22/22	Replicated_sperm	16.565364
4/22/22	Replicated_sperm	15.35274
4/22/22	Replicated_sperm	13.245984
4/22/22	Replicated_sperm	11.110284
4/22/22	Replicated_sperm	15.979356
4/22/22	Replicated_sperm	16.310916
4/22/22	Replicated_sperm	25.197264
4/22/22	Replicated_sperm	15.20424
4/22/22	Replicated_sperm	12.49992
4/22/22	Replicated_sperm	12.881484
4/22/22	Replicated_sperm	14.679252
4/22/22	Replicated_sperm	10.93986
4/22/22	Replicated_sperm	14.074992
4/22/22	Replicated_sperm	15.713892
4/22/22	Replicated_sperm	22.582476
4/22/22	Replicated_sperm	17.664588
4/22/22	Replicated_sperm	10.912644
4/22/22	Replicated_sperm	18.396504
4/22/22	Replicated_sperm	11.729448
4/22/22	Replicated_sperm	11.497788
4/22/22	Replicated_sperm	18.885312
4/22/22	Replicated_sperm	7.272504
4/22/22	Replicated_sperm	10.315404
4/22/22	Replicated_sperm	16.48566
4/22/22	Replicated_sperm	12.059388
4/22/22	Replicated_sperm	16.348176
4/22/22	Replicated_sperm	12.061764
4/22/22	Replicated_sperm	17.073288
4/22/22	Replicated_sperm	18.372852
4/22/22	Replicated_sperm	29.350512
4/22/22	Replicated_sperm	13.672152
4/22/22	Replicated_sperm	13.821732
4/22/22	Replicated_sperm	12.065004
4/22/22	Replicated_sperm	17.3421
4/22/22	Replicated_sperm	19.390212
4/22/22	Replicated_sperm	15.195276
4/22/22	Replicated_sperm	15.64488
4/22/22	Replicated_sperm	17.030412
4/22/22	Replicated_sperm	17.644824
4/22/22	Replicated_sperm	14.267232
4/22/22	Replicated_sperm	15.066108
4/22/22	Replicated_sperm	13.323852
4/22/22	Replicated_sperm	13.399452
4/22/22	Replicated_sperm	12.589452
4/22/22	Replicated_sperm	16.471296
4/22/22	Replicated_sperm	13.46814
4/22/22	Replicated_sperm	11.548008
4/22/22	Replicated_sperm	9.717948
4/22/22	Replicated_sperm	16.213176
4/22/22	Replicated_sperm	12.210588
4/22/22	Replicated_sperm	13.737816
4/22/22	Replicated_sperm	15.006492
4/22/22	Replicated_sperm	11.634516
4/22/22	Replicated_sperm	14.615424
4/22/22	Replicated_sperm	14.723748
4/22/22	Replicated_sperm	19.449504
4/22/22	Replicated_sperm	11.60082
4/22/22	Replicated_sperm	18.674928
4/22/22	Replicated_sperm	8.03736
4/22/22	Replicated_sperm	10.573416
4/22/22	Replicated_sperm	21.546324
4/22/22	Replicated_sperm	14.795136
4/22/22	Replicated_sperm	17.471376
4/22/22	Replicated_sperm	20.418588
4/22/22	Replicated_sperm	12.604248
4/22/22	Replicated_sperm	13.19976
4/22/22	Replicated_sperm	20.38068
4/22/22	Replicated_sperm	12.412548
4/22/22	Replicated_sperm	22.722336
4/22/22	Replicated_sperm	13.938804
4/22/22	Replicated_sperm	21.999492
4/22/22	Replicated_sperm	21.17934
4/22/22	Replicated_sperm	15.340212
4/22/22	Replicated_sperm	18.699444
4/22/22	Replicated_sperm	14.490792
4/22/22	Replicated_sperm	16.695072
4/22/22	Replicated_sperm	12.308868
4/22/22	Replicated_sperm	16.624656
4/22/22	Replicated_sperm	14.23872
4/22/22	Replicated_sperm	11.332116
4/22/22	Replicated_sperm	11.65482
4/22/22	Replicated_sperm	9.218124
4/22/22	Replicated_sperm	12.55284
4/22/22	Replicated_sperm	15.497352
4/22/22	Replicated_sperm	10.115172
4/22/22	Replicated_sperm	15.342156
4/22/22	Replicated_sperm	13.387464
4/22/22	Replicated_sperm	12.816144
4/22/22	Replicated_sperm	14.017212
4/22/22	Replicated_sperm	22.91166
4/22/22	Replicated_sperm	17.026416
4/22/22	Replicated_sperm	21.356676
4/22/22	Replicated_sperm	14.046696
4/22/22	Replicated_sperm	11.695752
4/22/22	Replicated_sperm	10.711332
4/22/22	Replicated_sperm	9.706068
4/22/22	Replicated_sperm	18.948708
4/22/22	Replicated_sperm	13.998528
4/22/22	Replicated_sperm	9.793008
4/22/22	Replicated_sperm	18.33624
4/22/22	Replicated_sperm	14.016996
4/22/22	Replicated_sperm	15.577704
4/22/22	Replicated_sperm	14.584104
4/22/22	Replicated_sperm	14.596848
4/22/22	Replicated_sperm	20.335644
4/22/22	Replicated_sperm	22.398552
4/22/22	Replicated_sperm	21.571164
4/22/22	Replicated_sperm	14.44716
4/22/22	Replicated_sperm	18.952704
4/22/22	Replicated_sperm	12.00474
4/22/22	Replicated_sperm	17.118432
4/22/22	Replicated_sperm	13.069728
4/22/22	Replicated_sperm	15.372288
4/22/22	Replicated_sperm	15.917148
4/22/22	Replicated_sperm	19.81368
4/22/22	Replicated_sperm	16.145676
4/22/22	Replicated_sperm	13.096296
4/22/22	Replicated_sperm	15.365052
4/22/22	Replicated_sperm	13.366728
4/22/22	Replicated_sperm	14.622444
4/22/22	Replicated_sperm	13.15116
4/22/22	Replicated_sperm	13.691268
4/22/22	Replicated_sperm	13.43574
4/22/22	Replicated_sperm	9.68004
4/22/22	Replicated_sperm	16.192764
4/22/22	Replicated_sperm	15.347232
4/22/22	Replicated_sperm	12.97836
4/22/22	Replicated_sperm	9.58284
4/22/22	Replicated_sperm	13.895712
4/22/22	Replicated_sperm	22.228776
4/22/22	Replicated_sperm	13.393728
4/22/22	Replicated_sperm	13.31532
4/22/22	Replicated_sperm	15.155964
4/22/22	Replicated_sperm	17.21196
4/22/22	Replicated_sperm	17.39718
4/22/22	Replicated_sperm	16.100856
4/22/22	Replicated_sperm	13.6485
4/22/22	Replicated_sperm	10.242504
4/22/22	Replicated_sperm	17.44794
4/22/22	Replicated_sperm	12.6738
4/22/22	Replicated_sperm	17.794512
4/22/22	Replicated_sperm	11.205648
4/22/22	Replicated_sperm	11.422512
4/22/22	Replicated_sperm	20.978028
4/22/22	Replicated_sperm	16.224732
4/22/22	Replicated_sperm	14.568336
4/22/22	Replicated_sperm	20.876832
4/22/22	Replicated_sperm	15.100128
4/22/22	Replicated_sperm	13.3299
4/22/22	Replicated_sperm	12.760524
4/22/22	Replicated_sperm	16.303032
4/22/22	Replicated_sperm	18.478368
4/22/22	Replicated_sperm	21.287772
4/22/22	Replicated_sperm	15.296904
4/22/22	Replicated_sperm	23.166864
4/22/22	Replicated_sperm	14.953032
4/22/22	Replicated_sperm	14.225652
4/22/22	Replicated_sperm	14.72418
4/22/22	Replicated_sperm	19.066212
4/22/22	Replicated_sperm	16.327764
4/22/22	Replicated_sperm	21.545784
4/22/22	Replicated_sperm	16.253676
4/22/22	Replicated_sperm	16.543872
4/22/22	Replicated_sperm	15.909912
4/22/22	Replicated_sperm	16.849188
4/22/22	Replicated_sperm	15.663348
4/22/22	Replicated_sperm	7.884108
4/22/22	Replicated_sperm	13.391352
4/22/22	Replicated_sperm	19.837872
4/22/22	Replicated_sperm	12.288564
4/22/22	Replicated_sperm	13.527324
4/22/22	Replicated_sperm	14.357844
4/22/22	Replicated_sperm	11.189772
4/22/22	Replicated_sperm	12.704688
4/22/22	Replicated_sperm	11.894904
4/22/22	Replicated_sperm	11.6613
4/22/22	Replicated_sperm	16.406928
4/22/22	Replicated_sperm	27.09072
4/22/22	Replicated_sperm	14.556348
4/22/22	Replicated_sperm	8.694972
4/22/22	Replicated_sperm	18.650412
4/22/22	Replicated_sperm	12.039408
4/22/22	Replicated_sperm	18.875376
4/22/22	Replicated_sperm	11.84868
4/22/22	Replicated_sperm	12.942612
4/22/22	Replicated_sperm	11.013516
4/22/22	Replicated_sperm	12.491604
4/22/22	Replicated_sperm	12.24558
4/22/22	Replicated_sperm	14.222412
4/22/22	Replicated_sperm	12.584592
4/22/22	Replicated_sperm	11.284488
4/22/22	Replicated_sperm	14.335164
4/22/22	Replicated_sperm	11.631276
4/22/22	Replicated_sperm	18.414108
4/22/22	Replicated_sperm	10.010196
4/22/22	Replicated_sperm	10.723968
4/22/22	Replicated_sperm	25.973028
4/22/22	Replicated_sperm	11.839608
4/22/22	Replicated_sperm	12.327444
4/22/22	Replicated_sperm	16.856748
4/22/22	Replicated_sperm	13.39632
4/22/22	Replicated_sperm	21.158172
4/22/22	Replicated_sperm	11.516796
4/22/22	Replicated_sperm	12.694968
4/22/22	Replicated_sperm	11.67534
4/22/22	Replicated_sperm	9.755208
4/22/22	Replicated_sperm	10.12608
4/22/22	Replicated_sperm	20.4147
4/22/22	Replicated_sperm	13.657248
4/22/22	Replicated_sperm	12.298608
4/22/22	Replicated_sperm	15.737436
4/22/22	Replicated_sperm	14.807988
4/22/22	Replicated_sperm	14.896656
4/22/22	Replicated_sperm	22.491108
4/22/22	Replicated_sperm	28.830276
4/22/22	Replicated_sperm	12.14622
4/22/22	Replicated_sperm	14.565744
4/22/22	Replicated_sperm	14.857884
4/22/22	Replicated_sperm	13.76136
4/22/22	Replicated_sperm	10.46412
4/22/22	Replicated_sperm	16.680924
4/22/22	Replicated_sperm	12.29094
4/22/22	Replicated_sperm	11.055312
4/22/22	Replicated_sperm	31.965732
4/22/22	Replicated_sperm	14.80086
4/22/22	Replicated_sperm	12.161988
4/22/22	Replicated_sperm	12.255516
4/22/22	Replicated_sperm	14.490576
4/22/22	Replicated_sperm	11.235024
4/22/22	Replicated_sperm	13.36122
4/22/22	Replicated_sperm	13.284
4/22/22	Replicated_sperm	16.129692
4/22/22	Replicated_sperm	11.93562
4/22/22	Replicated_sperm	19.203588
4/22/22	Replicated_sperm	19.262664
4/22/22	Replicated_sperm	10.192932
4/22/22	Replicated_sperm	15.131124
4/22/22	Replicated_sperm	15.448752
4/22/22	Replicated_sperm	10.666836
4/22/22	Replicated_sperm	22.976244
4/22/22	Replicated_sperm	13.036032
4/22/22	Replicated_sperm	9.824328
4/22/22	Replicated_sperm	16.051392
4/22/22	Replicated_sperm	12.276252
4/22/22	Replicated_sperm	25.897644
4/22/22	Replicated_sperm	12.656412
4/22/22	Replicated_sperm	16.528752
4/22/22	Replicated_sperm	13.85478
4/22/22	Replicated_sperm	17.145108
4/22/22	Replicated_sperm	17.24436
4/22/22	Replicated_sperm	16.352928
4/22/22	Replicated_sperm	11.73258
4/22/22	Replicated_sperm	19.025064
4/22/22	Replicated_sperm	19.519704
4/22/22	Replicated_sperm	16.571736
4/22/22	Replicated_sperm	12.113712
4/22/22	Replicated_sperm	15.437952
4/22/22	Replicated_sperm	17.242524
4/22/22	Replicated_sperm	14.250816
4/22/22	Replicated_sperm	17.14554
4/22/22	Replicated_sperm	13.751208
4/22/22	Replicated_sperm	28.441692
4/22/22	Stage_8	5.287896
4/22/22	Stage_8	16.747884
4/22/22	Stage_8	8.436528
4/22/22	Stage_8	5.447952
4/22/22	Stage_8	4.921668
4/22/22	Stage_8	6.259464
4/22/22	Stage_8	7.085124
4/22/22	Stage_8	6.521472
4/22/22	Stage_8	9.226548
4/22/22	Stage_8	5.337684
4/22/22	Stage_8	9.669024
4/22/22	Stage_8	8.348184
4/22/22	Stage_8	12.47832
4/22/22	Stage_8	10.994076
4/22/22	Stage_8	6.414444
4/22/22	Stage_8	7.89966
4/22/22	Stage_8	8.501004
4/22/22	Stage_8	7.450056
4/22/22	Stage_8	8.08488
4/22/22	Stage_8	6.76782
4/22/22	Stage_8	4.409856
4/22/22	Stage_8	8.93484
4/22/22	Stage_8	5.022972
4/22/22	Stage_8	7.61454
4/22/22	Stage_8	7.010712
4/22/22	Stage_8	5.316732
4/22/22	Stage_8	6.966972
4/22/22	Stage_8	7.905924
4/22/22	Stage_8	7.835832
4/22/22	Stage_8	7.996968
4/22/22	Stage_8	3.770064
4/22/22	Stage_8	6.750216
4/22/22	Stage_8	9.180648
4/22/22	Stage_8	7.318728
4/22/22	Stage_8	7.563564
4/22/22	Stage_8	5.705208
4/22/22	Stage_8	7.920396
4/22/22	Stage_8	5.893452
4/22/22	Stage_8	5.299992
4/22/22	Stage_8	6.491664
4/22/22	Stage_8	9.701208
4/22/22	Stage_8	4.593672
4/22/22	Stage_8	5.765364
4/22/22	Stage_8	6.709392
4/22/22	Stage_8	7.403292
4/22/22	Stage_8	6.214644
4/22/22	Stage_8	4.58352
4/22/22	Stage_8	6.624072
4/22/22	Stage_8	6.66414
4/22/22	Stage_8	7.632792
4/22/22	Stage_8	10.563696
4/22/22	Stage_8	4.777272
4/22/22	Stage_8	6.4287
4/22/22	Stage_8	5.311764
4/22/22	Stage_8	7.448112
4/22/22	Stage_8	12.154536
4/22/22	Stage_8	5.515884
4/22/22	Stage_8	8.867016
4/22/22	Stage_8	8.401212
4/22/22	Stage_8	6.108804
4/22/22	Stage_8	4.411044
4/22/22	Stage_8	6.88176
4/22/22	Stage_8	5.65326
4/22/22	Stage_8	8.501328
4/22/22	Stage_8	7.190748
4/22/22	Stage_8	9.27396
4/22/22	Stage_8	6.550632
4/22/22	Stage_8	11.263644
4/22/22	Stage_8	7.823628
4/22/22	Stage_8	10.825596
4/22/22	Stage_8	8.471736
4/22/22	Stage_8	8.984952
4/22/22	Stage_8	5.838048
4/22/22	Stage_8	6.502248
4/22/22	Stage_8	10.387764
4/22/22	Stage_8	4.31028
4/22/22	Stage_8	8.491608
4/22/22	Stage_8	8.970372
4/22/22	Stage_8	5.489424
4/22/22	Stage_8	4.46256
4/22/22	Stage_8	9.172116
4/22/22	Stage_8	18.764136
4/22/22	Stage_8	4.996728
4/22/22	Stage_8	5.621832
4/22/22	Stage_8	6.26292
4/22/22	Stage_8	6.8634
4/22/22	Stage_8	8.823276
4/22/22	Stage_8	10.29294
4/22/22	Stage_8	7.843284
4/22/22	Stage_8	12.875004
4/22/22	Stage_8	10.917072
4/22/22	Stage_8	5.41728
4/22/22	Stage_8	8.824788
4/22/22	Stage_8	11.314944
4/22/22	Stage_8	5.06736
4/22/22	Stage_8	6.696864
4/22/22	Stage_8	4.885272
4/22/22	Stage_8	5.59818
4/22/22	Stage_8	6.617376
4/22/22	Stage_8	5.707368
4/22/22	Stage_8	7.058448
4/22/22	Stage_8	6.067116
4/22/22	Stage_8	6.054912
4/22/22	Stage_8	5.497416
4/22/22	Stage_8	5.439096
4/22/22	Stage_8	8.199144
4/22/22	Stage_8	9.881244
4/22/22	Stage_8	7.578468
4/22/22	Stage_8	4.153356
4/22/22	Stage_8	6.184512
4/22/22	Stage_8	6.033528
4/22/22	Stage_8	11.03868
4/22/22	Stage_8	8.133048
4/22/22	Stage_8	7.738524
4/22/22	Stage_8	9.747972
4/22/22	Stage_8	11.865744
4/22/22	Stage_8	7.175628
4/22/22	Stage_8	7.893612
4/22/22	Stage_8	6.378696
4/22/22	Stage_8	11.154564
4/22/22	Stage_8	7.434396
4/22/22	Stage_8	8.6913
4/22/22	Stage_8	4.697244
4/22/22	Stage_8	8.58924
4/22/22	Stage_8	10.678824
4/22/22	Stage_8	7.147872
4/22/22	Stage_8	6.435936
4/22/22	Stage_8	5.433048
4/22/22	Stage_8	5.895828
4/22/22	Stage_8	7.684848
4/22/22	Stage_8	9.637056
4/22/22	Stage_8	9.974232
4/22/22	Stage_8	5.331744
4/22/22	Stage_8	8.105508
4/22/22	Stage_8	8.275068
4/22/22	Stage_8	6.831864
4/22/22	Stage_8	5.750784
4/22/22	Stage_8	8.132832
4/22/22	Stage_8	9.418356
4/22/22	Stage_8	4.560948
4/22/22	Stage_8	9.31284
4/22/22	Stage_8	8.828892
4/22/22	Stage_8	4.106808
4/22/22	Stage_8	6.200496
4/22/22	Stage_8	7.61238
4/22/22	Stage_8	13.079232
4/22/22	Stage_8	7.374132
4/22/22	Stage_8	7.924932
4/22/22	Stage_8	4.75902
[truncated: 2,608 more rows]
