# Supplementary material for: Mitotic chromosomes scale to nuclear-cytoplasmic ratio and cell size in Xenopus
Source: eLife. 2023 Apr 25;12:e84360. doi: 10.7554/eLife.84360 (PMC10260010; doi:10.7554/eLife.84360)
Supplement: Figure 2—source data 1. [file elife-84360-fig2-data1.zip › Figure 2-Source Data/Figure 2- Source Data 2.csv]

Date	Sample_type	FWHM_microns	Normalized_width
4/12/22	Stage_3	0.827522984	0.732321225
		1.042384406	0.922464076
		1.117905892	0.98929725
		1.383133133	1.224011622
		0.977144375	0.864729535
		1.019747398	0.902431326
		1.365512821	1.208418426
		0.997104032	0.882392949
		1.220454239	1.080047999
		1.01964281	0.90233877
		1.281777418	1.134316299
		0.925536209	0.819058592
		1.02434612	0.906500991
		1.128823198	0.998958582
		1.367883463	1.210516339
		1.042027842	0.922148533
		1.355319851	1.199398098
		1.103282637	0.976356316
		1.333108965	1.179742447
		1.476579225	1.306707279
		1.033675998	0.91475752
		1.049859409	0.929079123
		1.045145661	0.924907665
		1.014449246	0.897742696
		1.205148138	1.066502777
		1.019193063	0.901940764
		1.101742911	0.974993727
		0.959927035	0.849492951
		1.135006832	1.004430825
		1.189363586	1.052534147
		1.094583814	0.968658242
		1.401640981	1.240390249
		1.169943148	1.035347919
		1.360940175	1.204371836
		1.01003586	0.893837044
		0.902237428	0.798440202
		1.045633929	0.92533976
		1.52026508	1.345367327
		1.284707754	1.136909517
		1.324490926	1.172115864
		1.253460617	1.109257183
		1.042050165	0.922168288
		1.148399049	1.016282344
		1.410484592	1.248216453
		1.181915351	1.045942788
		0.842301087	0.745399192
		1.446326896	1.279935306
		1.221885239	1.081314371
		1.288748095	1.14048504
		1.140086171	1.008925815
		1.167529166	1.033211651
		0.977391392	0.864948135
		1.355158946	1.199255704
		0.893727778	0.790909538
		1.24170337	1.09885254
		1.046915542	0.926473931
		0.794434574	0.703039446
		0.824829081	0.72993724
		1.143244069	1.011720415
		0.994653495	0.880224332
		0.90156471	0.797844876
		0.896777086	0.793608041
		1.121523544	0.992498712
		1.069871084	0.94678857
		1.265285122	1.119721347
		0.953095149	0.843447035
		0.9841571	0.870935487
		0.891102812	0.788586559
		0.932601602	0.825311152
		0.997817191	0.883024063
		1.106820943	0.97948756
		0.944301059	0.835664654
		1.002030477	0.886752635
		0.996831074	0.882151393
		0.941975983	0.833607065
		1.296463989	1.147313265
		1.225290868	1.084328202
		0.827389072	0.732202719
		0.835394208	0.73928691
		1.271579845	1.125291898
		1.329316798	1.176386547
		1.140033643	1.00887933
		0.888506055	0.786288544
		1.27539468	1.128667858
		1.330731342	1.177638356
		0.926558124	0.819962942
		0.919560059	0.813769964
		0.900548917	0.796945944
		1.011656638	0.895271361
		0.941194484	0.832915473
		1.026686802	0.908572391
		0.930799998	0.823716812
		1.207512789	1.068595388
		1.432659981	1.267840691
		1.357624943	1.201438003
		0.986086024	0.872642499
		0.917062131	0.811559408
		0.860392979	0.761409716
		0.850374345	0.752543668
		1.674261418	1.481647273
		1.656696933	1.466103481
		1.171290384	1.036540163
		1.174338064	1.039237225
		1.251591548	1.10760314
		1.06796826	0.945104655
		1.008401238	0.892390476
		1.27351973	1.127008611
		1.132853838	1.00252552
		1.228580137	1.087239059
		0.908209061	0.803724833
		0.962098605	0.851414695
		1.161768518	1.028113733
		1.21747331	1.077410009
		1.55569789	1.376723796
		1.839203267	1.627613511
		1.068836257	0.945872794
		1.058282927	0.936533564
		1.112008671	0.98407847
		1.269420566	1.123381032
		1.183946189	1.04773999
		1.078542057	0.954461997
		1.333837179	1.180386884
		1.245620675	1.102319181
		0.974693477	0.862560599
		1.059585922	0.937686657
		1.347997513	1.192918153
		1.22643875	1.085344027
		1.03884265	0.919329779
		0.91844272	0.812781168
		0.966215562	0.855058019
		0.919299566	0.813539439
		1.151785435	1.019279146
		1.194427453	1.057015445
		1.837111113	1.625762047
		1.819697695	1.610351942
		1.32140647	1.169386257
		1.13302421	1.002676292
		1.1027209	0.975859204
		1.059962513	0.938019923
		1.010188241	0.893971895
		0.988436475	0.874722544
		0.913937772	0.808794488
		0.899517061	0.796032797
		1.38768945	1.228043761
		1.077750656	0.953761642
		1.066926943	0.944183135
		0.83136024	0.735717027
4/12/22	Stage_8	1.401428053	1.240201817
		1.441005415	1.275226031
		2.047592922	1.812029135
		1.788186039	1.582465521
		1.355250746	1.199336943
		1.771307528	1.567528786
		1.579051492	1.397390701
		1.564315893	1.384350348
		2.161625046	1.912942519
		1.809941865	1.601718465
		1.383425027	1.224269935
		1.799685474	1.592642012
		1.32001474	1.168154637
		1.365133013	1.208082312
		1.859998901	1.646016727
		1.663812189	1.472400167
		1.154576282	1.021748922
		1.309179345	1.158565792
		1.294568704	1.145636021
		1.526148205	1.350573633
		1.42516307	1.261206257
		1.305727445	1.155511013
		1.5435697	1.365990885
		1.900027533	1.681440295
		1.616968598	1.430945662
		1.768271109	1.564841689
		1.980698164	1.752830234
		1.511921563	1.337983684
		1.352231923	1.196665419
		1.616827871	1.430821125
		1.554611789	1.375762645
		1.767711019	1.564346035
		1.742008397	1.541600351
		1.246561102	1.103151418
		1.411314468	1.248950857
		1.383612535	1.224435872
		1.545655907	1.367837086
		1.433780926	1.268832678
		1.648107588	1.45850229
		1.899815682	1.681252816
		1.330059278	1.177043609
		0.955371026	0.845461085
		1.2529756	1.108827965
		1.161603546	1.02796774
		1.289875991	1.141483178
		1.291497611	1.14291824
		1.615790531	1.429903125
		1.566481543	1.386266852
		1.284073218	1.136347981
		1.17236254	1.037488973
		1.251458361	1.107485275
		1.419140005	1.255876111
		1.357872234	1.201656844
		1.189493155	1.05264881
		1.484118207	1.313378944
		1.426405542	1.262305789
		1.695732779	1.500648477
		1.559156328	1.379784361
		1.371068634	1.213335074
		1.49478435	1.322818009
		1.439604758	1.273986512
		1.334340249	1.180832079
		1.318237928	1.166582237
		1.305769697	1.155548404
		1.350202898	1.194869821
		1.421717242	1.258156851
		1.360663493	1.204126985
		1.626407404	1.439298588
		1.328349257	1.175530316
		1.227330112	1.086132842
		1.147713863	1.015675985
		1.488936724	1.317643119
		1.211910987	1.072487599
		1.760874581	1.558296089
		1.377746071	1.219244311
		2.721830692	2.408699727
		1.696778213	1.50157364
		1.26149717	1.116369177
		1.394571889	1.234134415
		2.260039009	2.000034521
		2.303213464	2.038242004
		1.385232078	1.225869096
		1.336315645	1.182580217
		1.380727683	1.221882905
		1.285504907	1.137614962
		1.001575731	0.886350204
		1.042683959	0.922729167
		1.489063105	1.31775496
		1.70142413	1.505685071
		1.269583567	1.123525281
		1.168651835	1.034205164
		1.64081815	1.45205146
		1.859384082	1.645472639
		2.535346613	2.243669569
		1.099719786	0.97320335
		1.038013833	0.918596312
		1.116779145	0.988300128
		1.216408706	1.076467881
		1.173471498	1.038470352
		1.250024686	1.106216536
		1.490501785	1.319028128
		1.208950557	1.06986775
		1.354100693	1.198319197
		1.209243543	1.070127029
		1.643369624	1.454309402
		0.862591024	0.763354888
		1.553466311	1.374748948
		1.260485562	1.115473949
		1.203772248	1.065285175
		1.4962565	1.324120796
		1.266017032	1.120369055
		1.413208544	1.25062703
		1.130650639	1.000575787
		1.887022627	1.669931528
		1.554470124	1.375637278
		1.519213092	1.344436365
		1.330284501	1.177242921
		1.35584759	1.199865124
		1.110533363	0.982772888
		1.538422306	1.361435669
		1.48052395	1.310198186
		1.29975239	1.150223354
		1.541290045	1.363973491
		1.222196994	1.08159026
		0.992434565	0.878260677
		1.753893155	1.552117836
		1.165947736	1.031812156
		1.197040246	1.059327651
		1.220922101	1.080462036
7/18/22	Stage_3	3.175161097	1.180357285
		2.688118102	0.99930041
		2.251582538	0.837019531
		2.097434482	0.779715421
		3.478586715	1.293154913
		3.245504041	1.206507078
		2.483646393	0.923288622
		2.130342157	0.791948757
		2.559398631	0.951449305
		1.943841574	0.722617686
		2.037458538	0.757419531
		2.645859031	0.983590718
		2.42531751	0.901605022
		2.806105078	1.043161739
		2.831598678	1.052638914
		3.259224788	1.211607728
		2.520593729	0.937023691
		2.731727469	1.01551207
		3.597063476	1.337198318
		3.247839541	1.207375294
		3.495902081	1.299591852
		2.917594818	1.084607739
		2.551122577	0.948372705
		1.823828639	0.678003212
		2.464832012	0.916294428
		2.58163859	0.959716948
		2.891698397	1.074980817
		2.707106483	1.006359287
		3.052594407	1.13479346
		2.968455226	1.103514954
		1.900439529	0.706483096
		2.371526771	0.881608465
		2.638145873	0.980723373
		1.818333336	0.675960348
		2.284380142	0.849211949
		2.551156895	0.948385463
		1.874943737	0.697005107
		1.878039905	0.698156099
		3.206515396	1.192013158
		2.427848661	0.902545971
		3.394024724	1.261719228
		2.290348999	0.851430855
		2.848942591	1.059086465
		2.983890928	1.109253133
		2.578901558	0.958699464
		2.887827551	1.073541841
		3.06720597	1.140225268
		2.238499639	0.832156
		2.688192408	0.999328033
		2.708012658	1.006696155
		2.863013459	1.064317271
		2.709347281	1.007192298
		2.939037751	1.09257909
		2.626275991	0.976310777
		3.041912523	1.130822499
		2.076437544	0.771909868
		1.965732983	0.730755756
		2.195312325	0.816101236
		2.404524393	0.893875239
		1.677823483	0.623726202
		2.401316964	0.892682886
		3.253763726	1.209577593
		3.652047572	1.357638503
		3.158370286	1.174115348
		2.786518779	1.035880587
		2.255961255	0.838647307
		2.207475344	0.820622804
		2.581717039	0.959746111
		2.615420229	0.972275178
		3.096275957	1.151031954
		2.651590641	0.985721428
		2.697470298	1.002777062
		3.244322431	1.206067818
		2.893565518	1.075674914
		2.478791982	0.921484008
		2.436752428	0.905855921
		2.932220705	1.090044872
		2.663296693	0.99007312
		2.366016224	0.879559935
		2.358586881	0.876798097
		3.750258898	1.394148289
		4.115111623	1.529781272
		2.07012687	0.769563892
		2.034761386	0.756416872
		2.474878026	0.920029006
		2.833400579	1.053308765
		2.03114143	0.755071164
		1.839422535	0.683800199
		3.30237623	1.227649156
		3.091459859	1.149241583
		2.331438269	0.866705676
		2.303099141	0.856170684
		2.768846473	1.029310957
		3.135723578	1.165696497
		3.008013293	1.118220555
		2.264041702	0.84165119
		1.96657974	0.731070535
		3.670651249	1.364554368
		2.850017048	1.059485891
		2.976304502	1.1064329
		4.030772911	1.498428591
		3.056874616	1.136384616
		2.569042726	0.955034471
		2.864255187	1.06477888
		2.014964645	0.749057489
		1.510291471	0.561446643
		3.101011253	1.152792287
		4.460268124	1.658092239
		2.464808519	0.916285695
		2.830108663	1.052085005
		2.925306452	1.087474517
		3.148087915	1.170292905
		3.146704048	1.169778457
		3.705574077	1.377536832
		3.254178513	1.209731789
		3.110847798	1.156448996
		2.162177348	0.803783401
		1.615214004	0.600451303
		2.762654707	1.027009185
		1.861521266	0.692015341
		2.661575812	0.989433387
		1.973474754	0.733633738
		3.783371479	1.406457799
		3.649918532	1.356847038
		2.637133533	0.980347038
		2.686443336	0.99867782
		3.386083442	1.258767079
		2.212951079	0.822658394
		2.911070956	1.082182512
		2.86785309	1.06611639
		2.040834867	0.758674672
		1.83145257	0.680837387
		2.748958944	1.021917823
		2.534579697	0.942222936
		3.233768423	1.202144395
		2.444150547	0.908606151
		2.503751558	0.930762661
		2.480188563	0.922003183
7/18/22	Stage_8	2.264638505	0.84187305
		2.945566129	1.095005996
		2.192716885	0.815136388
		2.310027248	0.858746189
		2.54127105	0.944710428
		2.7445801	1.02029
		2.786555892	1.035894384
		2.155958355	0.801471507
		2.473906487	0.919667839
		2.062710895	0.766807024
		3.861364746	1.435451578
		3.264196744	1.213456039
		3.581497472	1.3314117
		3.615014858	1.343871694
		1.942122791	0.721978733
		1.941474163	0.721737607
		2.61231289	0.971120033
		2.55317964	0.949137413
		2.623763394	0.975376726
		2.665019537	0.990713583
		3.476138324	1.29224473
		3.44057556	1.279024372
		2.434883111	0.905161008
		2.541509317	0.944799003
		1.840455548	0.684184219
		1.714692181	0.637432038
		3.755599422	1.396133614
		3.533084534	1.313414325
		3.895785634	1.448247448
		3.671628235	1.364917559
		2.803304445	1.042120612
		2.721026183	1.011533897
		3.405659632	1.266044473
		2.777598072	1.032564339
		3.132493089	1.164495572
		2.708605633	1.006916592
		2.619408728	0.973757891
		1.936502361	0.719889354
		2.88196099	1.071360963
		2.56637554	0.954042952
		2.749937833	1.022281722
		3.198972637	1.189209159
		2.742291304	1.019439146
		2.563406426	0.952939192
		3.711174202	1.379618662
		3.623217559	1.346921026
		4.011010627	1.491082017
		4.103783736	1.525570162
		3.290170181	1.223111591
		3.731650281	1.387230588
		3.453914531	1.283983097
		3.055504801	1.135875391
		3.09461193	1.150413357
		3.334321802	1.239524833
		2.464167225	0.916047296
		2.55282998	0.949007428
		3.330814925	1.238221162
		3.276102489	1.217881966
		2.828734028	1.051573988
		2.919189877	1.085200698
		2.904859271	1.079873335
		2.396800398	0.891003865
		2.907798823	1.080966105
		2.444895589	0.908883119
		3.537223844	1.314953102
		3.457182359	1.285197903
		2.777876183	1.032667726
		3.736055069	1.388868055
		2.443954554	0.908533291
		2.126277221	0.790437629
		3.695006886	1.373608508
		4.004312487	1.488592003
		2.979541522	1.107636254
		2.967920697	1.103316244
		2.675259462	0.994520246
		2.172185642	0.807503956
		2.693337943	1.001240871
		2.641685478	0.982039211
		2.898231056	1.077409314
		2.379762273	0.88466999
		2.633698146	0.979069943
		2.766950094	1.028605983
		4.161849382	1.547155904
		3.59404059	1.336074569
		2.692409656	1.000895783
		2.706622425	1.00617934
		1.68840113	0.627658413
		1.46326261	0.543963796
		2.805837748	1.04306236
		2.235971837	0.831216296
		4.070660037	1.513256519
		3.718820899	1.382461301
		3.098391825	1.151818522
		2.424460328	0.901286367
		4.264081495	1.585160407
		3.450034488	1.282540702
		2.94690995	1.095505558
		2.469302385	0.917956277
		3.258273372	1.211254042
		3.106855806	1.154964984
		2.388863719	0.888053427
		2.476742909	0.920722271
		3.82353857	1.421389803
		3.211490012	1.193862458
		3.902306525	1.450671571
		4.015467754	1.492738942
		2.533208629	0.941713245
		2.69102385	1.000380613
		3.411233748	1.268116635
		2.629742379	0.977599397
		2.767865459	1.028946267
		2.62823221	0.977037996
		3.282891072	1.220405603
		3.359993363	1.249068165
		3.374220002	1.254356878
		2.648681432	0.984639938
		3.305252076	1.228718244
		2.761215936	1.026474326
		2.411111794	0.896324087
		2.839597794	1.055612563
		3.242617016	1.205433835
		2.481583008	0.922521564
		2.208014877	0.820823374
		2.715501996	1.009480296
		2.331531333	0.866740272
		3.08703155	1.147595372
		3.210648417	1.193549597
		2.694646221	1.00172722
		3.250946436	1.208530274
		2.392632461	0.889454446
		2.583754596	0.960503567
		3.498076623	1.300400232
		4.381767169	1.628909728
		3.363706966	1.250448686
		3.350392592	1.245499105
		3.423638553	1.272728087
		3.407840223	1.266855101
		2.955887803	1.098843049
		3.198908776	1.189185419
		2.919559158	1.085337977
		3.048342084	1.133212671
		2.885393841	1.072637116
		3.546807155	1.318515671
		3.095073258	1.150584854
7/19/22	Stage_3	2.142220239	0.956348321
		1.841112558	0.821925249
		1.55112035	0.692464442
		1.826937122	0.815596929
		2.344243857	1.046537436
		2.302833415	1.028050632
		2.039180669	0.910348513
		1.693290171	0.755933112
		2.114111901	0.943799956
		2.139674876	0.955211998
		1.898500263	0.84754476
		1.8202991	0.812633527
		2.091550166	0.933727753
		3.280473183	1.464496957
		2.0355801	0.908741116
		1.952146981	0.871494188
		1.715163949	0.765698192
		2.131118493	0.951392184
		1.925151463	0.859442617
		1.586609519	0.708307821
		2.160150631	0.96435296
		1.79333167	0.800594496
		1.767106942	0.788887028
		1.47378586	0.657940116
		2.222721497	0.992286383
		2.106562173	0.940429542
		2.704999328	1.207588986
		2.748378476	1.226954677
		2.395614055	1.06947056
		2.427725752	1.083806139
		1.800747927	0.803905325
		1.582336051	0.706400023
		1.928369292	0.860879148
		1.938293179	0.865309455
		1.698212173	0.758130434
		1.651160154	0.737125069
		1.967512645	0.878353859
		1.831571629	0.817665906
		2.760101274	1.232188069
		3.117033291	1.391532719
		3.480424884	1.553761109
		2.520699717	1.125312374
		2.790398145	1.245713458
		1.96389056	0.876736857
		3.626816209	1.619114379
		3.005600955	1.341786141
		3.147222459	1.405010026
		3.269571128	1.459629968
		3.509982962	1.566956679
		3.521209992	1.571968746
		2.573136141	1.148721492
		2.289237288	1.021980932
		2.398527868	1.07077137
		2.272392237	1.01446082
		2.639314582	1.178265438
		2.146216356	0.958132302
		1.871829272	0.835638068
		2.177519474	0.972106908
		2.26212808	1.009878607
		3.242705678	1.447636463
		1.964349695	0.876941828
		2.086384326	0.931421574
		2.005400546	0.895268101
		1.765748143	0.788280421
		2.311563226	1.031947869
		1.674953167	0.74774695
		3.082994512	1.376336836
		2.765296273	1.234507265
		2.454817268	1.095900566
		2.797745205	1.248993395
		2.954953175	1.319175525
		2.728596052	1.218123238
		1.980380827	0.884098583
		1.918192885	0.856336109
		2.058210583	0.91884401
		1.79140877	0.799736058
		2.464290733	1.100129792
		2.209474603	0.986372591
		2.156362395	0.962661783
		1.925813332	0.859738095
		2.27188826	1.01423583
		1.626782073	0.726241997
		3.459739936	1.544526757
		2.473333686	1.104166824
		2.434391679	1.086782
		2.571040196	1.147785802
		1.397637744	0.623945421
		1.77137917	0.790794272
		1.268734426	0.566399297
		1.304881229	0.582536263
		2.766320731	1.234964612
		2.728506898	1.218083437
		2.428940197	1.084348302
		2.272955856	1.014712436
		2.364723121	1.055679965
		2.058542616	0.918992239
		1.628904659	0.72718958
		2.134631722	0.95296059
		2.163968769	0.966057486
		2.267571848	1.012308861
		1.933969068	0.863379048
		1.372295882	0.61263209
		2.066887203	0.922717501
		2.025276621	0.904141349
		1.83444907	0.818950478
		2.261365664	1.009538243
		1.892012515	0.844648444
		1.69335867	0.755963692
		2.449394579	1.093479723
		1.731831091	0.77313888
		2.591689346	1.157004172
		1.943192805	0.867496788
		3.103816344	1.385632296
		2.270462665	1.013599404
7/19/22	Stage_8	1.641648033	0.732878586
		2.215185913	0.988922283
		3.25259952	1.452053357
		2.725786787	1.216869101
		1.819386323	0.812226037
		2.865088551	1.279057389
		3.034046426	1.354485012
		2.140918197	0.955767052
		4.003407995	1.787235712
		5.849239471	2.611267621
		2.579607494	1.151610488
		2.434074572	1.086640434
		2.424246488	1.082252896
		2.553708982	1.140048653
		2.810331214	1.254612149
		3.178716304	1.419069779
		2.976291784	1.328701689
		3.343713447	1.492729217
		3.058323678	1.365323071
		2.901540011	1.295330362
		2.742620334	1.224384078
		2.919629344	1.303405957
		2.238512465	0.999335922
		2.28526216	1.020206321
		2.326414017	1.038577686
		2.482103828	1.108082066
		3.375157055	1.506766542
		2.929182336	1.307670686
		3.065527703	1.368539153
		2.549672964	1.138246859
		3.100554839	1.384176267
		2.87579245	1.283835915
		2.652157507	1.183998887
		2.440492283	1.089505483
		2.841941874	1.268724051
		2.045015497	0.912953347
		5.121696481	2.286471643
		2.796056691	1.248239594
		2.980856299	1.330739419
		2.603258128	1.162168807
		2.674649683	1.194040037
		2.711009626	1.210272154
		2.582765418	1.153020276
		2.436882387	1.087893923
		1.965190071	0.877316996
		2.120173089	0.946505843
		3.099837333	1.383855952
		2.920762295	1.303911739
		2.668127616	1.1911284
		2.647503842	1.181921358
		3.627843897	1.619573168
		2.958088146	1.320575065
		3.487042041	1.556715197
		2.760329903	1.232290135
		2.607084113	1.163876836
		2.632201624	1.175090011
		3.210714514	1.433354694
		3.066601002	1.369018304
		6.034104341	2.693796581
		3.836949041	1.712923679
		2.86167871	1.277535138
		2.035334226	0.908631351
		1.945463914	0.868510676
		1.961257927	0.875561575
		3.162396759	1.411784267
		2.82994226	1.26336708
		3.514179883	1.568830305
		2.480262218	1.107259919
		2.775702221	1.239152777
		2.578610984	1.151165618
		2.854926593	1.2745208
		2.646381855	1.181420471
		2.920182494	1.303652899
		2.606932481	1.163809143
		3.26890802	1.459333938
		3.274214087	1.461702717
		2.833857119	1.265114785
		2.91906973	1.303156129
		2.775937757	1.239257927
		2.496402334	1.114465328
		4.797546083	2.141761644
		3.18686034	1.422705509
		3.464726428	1.54675287
		2.732288079	1.219771464
		2.634661179	1.176188026
		3.028646558	1.352074356
		2.726827391	1.217333657
		2.229253462	0.995202438
		2.992061977	1.335741954
		2.243882419	1.001733223
		2.394366641	1.068913679
		1.997939744	0.891937386
		2.775348256	1.238994757
		2.602697027	1.161918316
		4.01453471	1.792202996
		3.606884794	1.610216426
