# Supplementary material for: Mitotic chromosomes scale to nuclear-cytoplasmic ratio and cell size in Xenopus
Source: eLife. 2023 Apr 25;12:e84360. doi: 10.7554/eLife.84360 (PMC10260010; doi:10.7554/eLife.84360)
Supplement: Figure 3—source data 1. [file elife-84360-fig3-data1.zip › Figure 3-Source Data/Figure 3-Source Data 1.csv]

Date	Sample_number	Antibody	Length_in_microns	Sample_type	DAPI	POI	normalized_fluorescence
12/10/19	1	H1	4.527144	Replicated_sperm	440718	1072539	2.433617415
12/10/19	1	H1	6.668784	Replicated_sperm	381394	255500	0.669910906
12/10/19	1	H1	7.686468	Replicated_sperm	1004907	1519667	1.512246407
12/10/19	1	H1	7.868016	Replicated_sperm	939739	1650633	1.756480257
12/10/19	1	H1	8.81496	Replicated_sperm	782068	1547094	1.978209056
12/10/19	1	H1	9.001908	Replicated_sperm	723830	900582	1.244189934
12/10/19	1	H1	9.012492	Replicated_sperm	442010	696190	1.575054863
12/10/19	1	H1	9.14652	Replicated_sperm	724019	1066699	1.473302496
12/10/19	1	H1	9.227736	Replicated_sperm	383787	393616	1.02561056
12/10/19	1	H1	9.332496	Replicated_sperm	381906	516846	1.353333019
12/10/19	1	H1	9.413928	Replicated_sperm	355987	513446	1.442316714
12/10/19	1	H1	9.424296	Replicated_sperm	364599	473752	1.299378221
12/10/19	1	H1	10.020672	Replicated_sperm	432261	535209	1.238161666
12/10/19	1	H1	10.211616	Replicated_sperm	490145	734260	1.498046496
12/10/19	1	H1	10.378692	Replicated_sperm	692890	915107	1.320710358
12/10/19	1	H1	10.703016	Replicated_sperm	641117	1006117	1.569318861
12/10/19	1	H1	10.776564	Replicated_sperm	483082	806651	1.6698014
12/10/19	1	H1	10.94796	Replicated_sperm	333580	489044	1.466047125
12/10/19	1	H1	11.579652	Replicated_sperm	922768	1184520	1.283659598
12/10/19	1	H1	11.811096	Replicated_sperm	516742	382043	0.739330265
12/10/19	1	H1	11.834856	Replicated_sperm	664304	1003975	1.511318613
12/10/19	1	H1	12.082392	Replicated_sperm	926598	1211767	1.307759136
12/10/19	1	H1	12.089952	Replicated_sperm	249721	304835	1.220702304
12/10/19	1	H1	12.15918	Replicated_sperm	820921	975708	1.188552857
12/10/19	1	H1	12.33306	Replicated_sperm	712947	778849	1.092436044
12/10/19	1	H1	12.344832	Replicated_sperm	435199	325002	0.7467894
12/10/19	1	H1	12.435552	Replicated_sperm	649769	1150797	1.77108634
12/10/19	1	H1	12.482532	Replicated_sperm	788223	1199755	1.522100979
12/10/19	1	H1	12.573036	Replicated_sperm	739841	1006778	1.3608032
12/10/19	1	H1	12.60846	Replicated_sperm	560732	873887	1.55847535
12/10/19	1	H1	12.653928	Replicated_sperm	494333	607320	1.228564551
12/10/19	1	H1	12.731364	Replicated_sperm	536335	423963	0.790481695
12/10/19	1	H1	12.733308	Replicated_sperm	595348	678699	1.14000383
12/10/19	1	H1	12.786768	Replicated_sperm	838749	951480	1.134403737
12/10/19	1	H1	12.825	Replicated_sperm	388689	437081	1.124500565
12/10/19	1	H1	12.899304	Replicated_sperm	565214	625963	1.107479645
12/10/19	1	H1	13.073724	Replicated_sperm	569043	789478	1.387378458
12/10/19	1	H1	13.086468	Replicated_sperm	568495	581609	1.023067925
12/10/19	1	H1	13.341996	Replicated_sperm	875312	1523990	1.741082037
12/10/19	1	H1	13.390704	Replicated_sperm	852812	1645710	1.92974536
12/10/19	1	H1	13.420836	Replicated_sperm	563299	710577	1.261456172
12/10/19	1	H1	13.425048	Replicated_sperm	532459	705680	1.325322701
12/10/19	1	H1	13.580568	Replicated_sperm	529926	869839	1.641434842
12/10/19	1	H1	13.616964	Replicated_sperm	335232	639222	1.90680484
12/10/19	1	H1	13.626684	Replicated_sperm	958169	1359650	1.419008547
12/10/19	1	H1	13.694832	Replicated_sperm	944324	1660610	1.758517204
12/10/19	1	H1	13.719996	Replicated_sperm	606514	654765	1.079554635
12/10/19	1	H1	13.846248	Replicated_sperm	290116	360765	1.243519833
12/10/19	1	H1	14.009652	Replicated_sperm	912429	1400027	1.534395553
12/10/19	1	H1	14.099184	Replicated_sperm	737828	1352030	1.832446044
12/10/19	1	H1	14.189148	Replicated_sperm	151069	352378	2.332563266
12/10/19	1	H1	14.194116	Replicated_sperm	867124	1294159	1.492472818
12/10/19	1	H1	14.235156	Replicated_sperm	829199	1671804	2.01616741
12/10/19	1	H1	14.323824	Replicated_sperm	514194	387952	0.754485661
12/10/19	1	H1	14.476644	Replicated_sperm	448835	499166	1.112136977
12/10/19	1	H1	14.60376	Replicated_sperm	643036	1073710	1.669750994
12/10/19	1	H1	14.625576	Replicated_sperm	797683	1426366	1.78813639
12/10/19	1	H1	14.726232	Replicated_sperm	493953	713297	1.444058443
12/10/19	1	H1	15.056496	Replicated_sperm	831232	999412	1.202326186
12/10/19	1	H1	15.118164	Replicated_sperm	1415365	2142307	1.513607444
12/10/19	1	H1	15.189984	Replicated_sperm	1085177	1315842	1.212559794
12/10/19	1	H1	15.47046	Replicated_sperm	605974	1026579	1.694097437
12/10/19	1	H1	15.528564	Replicated_sperm	315584	865237	2.7417011
12/10/19	1	H1	15.5331	Replicated_sperm	799605	1140696	1.426574371
12/10/19	1	H1	15.577272	Replicated_sperm	664943	788732	1.186164829
12/10/19	1	H1	15.600708	Replicated_sperm	1004234	1423963	1.41795936
12/10/19	1	H1	15.672312	Replicated_sperm	678766	654257	0.963891827
12/10/19	1	H1	15.8031	Replicated_sperm	464814	541300	1.164551842
12/10/19	1	H1	15.814764	Replicated_sperm	381068	397163	1.042236556
12/10/19	1	H1	15.848136	Replicated_sperm	1055657	1779868	1.686028701
12/10/19	1	H1	15.94188	Replicated_sperm	848551	767799	0.904835419
12/10/19	1	H1	15.975792	Replicated_sperm	1020084	1266651	1.241712447
12/10/19	1	H1	16.018668	Replicated_sperm	970768	1858304	1.914261698
12/10/19	1	H1	16.116192	Replicated_sperm	440428	656471	1.490529667
12/10/19	1	H1	16.161444	Replicated_sperm	1004806	1348050	1.34160226
12/10/19	1	H1	16.188336	Replicated_sperm	1005865	1232700	1.22551237
12/10/19	1	H1	16.194708	Replicated_sperm	812832	1145048	1.408714224
12/10/19	1	H1	16.210908	Replicated_sperm	391909	384479	0.981041517
12/10/19	1	H1	16.21944	Replicated_sperm	646113	1037218	1.605319812
12/10/19	1	H1	16.256484	Replicated_sperm	611460	1444521	2.362412913
12/10/19	1	H1	16.311564	Replicated_sperm	924233	1644815	1.779654048
12/10/19	1	H1	16.357248	Replicated_sperm	548159	762891	1.391733056
12/10/19	1	H1	16.389	Replicated_sperm	423438	858779	2.028110373
12/10/19	1	H1	16.489548	Replicated_sperm	890554	757967	0.851118517
12/10/19	1	H1	16.492464	Replicated_sperm	432884	358852	0.828979588
12/10/19	1	H1	16.638588	Replicated_sperm	771406	900318	1.167113038
12/10/19	1	H1	16.641396	Replicated_sperm	361236	423041	1.171093136
12/10/19	1	H1	17.057628	Replicated_sperm	599258	832976	1.390012315
12/10/19	1	H1	17.076852	Replicated_sperm	1232619	2403827	1.950178441
12/10/19	1	H1	17.150292	Replicated_sperm	1057912	1138315	1.076001596
12/10/19	1	H1	17.19036	Replicated_sperm	1118101	1891368	1.691589579
12/10/19	1	H1	17.207532	Replicated_sperm	1057396	1420363	1.343264964
12/10/19	1	H1	17.30754	Replicated_sperm	553623	1019909	1.842244632
12/10/19	1	H1	17.367372	Replicated_sperm	434086	530237	1.221502191
12/10/19	1	H1	17.385516	Replicated_sperm	1056619	1310727	1.240491606
12/10/19	1	H1	17.394804	Replicated_sperm	1274507	1569452	1.231418894
12/10/19	1	H1	17.422452	Replicated_sperm	604830	1115882	1.844951474
12/10/19	1	H1	17.883504	Replicated_sperm	290066	588641	2.029334703
12/10/19	1	H1	17.88642	Replicated_sperm	545227	494240	0.906484822
12/10/19	1	H1	18.020664	Replicated_sperm	666602	1111861	1.667953291
12/10/19	1	H1	18.049716	Replicated_sperm	871238	1478423	1.696922081
12/10/19	1	H1	18.088488	Replicated_sperm	549976	692270	1.258727654
12/10/19	1	H1	18.10134	Replicated_sperm	1031822	1122810	1.088181876
12/10/19	1	H1	18.184392	Replicated_sperm	430644	807061	1.874079286
12/10/19	1	H1	18.215928	Replicated_sperm	945364	1486637	1.572555122
12/10/19	1	H1	18.280404	Replicated_sperm	1049986	945861	0.900832011
12/10/19	1	H1	18.468432	Replicated_sperm	952860	1304514	1.369051067
12/10/19	1	H1	18.929376	Replicated_sperm	860809	1140789	1.325252176
12/10/19	1	H1	18.989208	Replicated_sperm	758496	1422809	1.875829273
12/10/19	1	H1	19.058112	Replicated_sperm	685818	1257921	1.834190704
12/10/19	1	H1	19.335348	Replicated_sperm	1031194	1635390	1.585918847
12/10/19	1	H1	19.38762	Replicated_sperm	1025611	1614262	1.573951527
12/10/19	1	H1	19.399284	Replicated_sperm	707350	756503	1.069488938
12/10/19	1	H1	19.436544	Replicated_sperm	1368932	1571471	1.147954025
12/10/19	1	H1	19.466136	Replicated_sperm	850613	799622	0.94005382
12/10/19	1	H1	19.971252	Replicated_sperm	785657	830012	1.056455934
12/10/19	1	H1	20.00484	Replicated_sperm	622021	823642	1.324138574
12/10/19	1	H1	20.081304	Replicated_sperm	570900	841113	1.473310562
12/10/19	1	H1	20.238876	Replicated_sperm	865537	917898	1.060495392
12/10/19	1	H1	20.337156	Replicated_sperm	472304	756159	1.601000627
12/10/19	1	H1	20.661264	Replicated_sperm	1974457	3475118	1.760037317
12/10/19	1	H1	20.724012	Replicated_sperm	1000363	1327669	1.327187231
12/10/19	1	H1	21.195648	Replicated_sperm	1020177	870146	0.852936304
12/10/19	1	H1	21.2193	Replicated_sperm	1007479	1066403	1.058486579
12/10/19	1	H1	21.296736	Replicated_sperm	686221	1212826	1.767398549
12/10/19	1	H1	21.428388	Replicated_sperm	1329293	1335166	1.004418138
12/10/19	1	H1	21.751848	Replicated_sperm	992167	1651769	1.664809452
12/10/19	1	H1	21.78036	Replicated_sperm	782980	1463562	1.869220159
12/10/19	1	H1	21.809196	Replicated_sperm	1321453	1772734	1.341503633
12/10/19	1	H1	21.927132	Replicated_sperm	993554	1357077	1.365881472
12/10/19	1	H1	22.018392	Replicated_sperm	1324585	1686868	1.273506796
12/10/19	1	H1	22.34736	Replicated_sperm	1067032	1630658	1.52821846
12/10/19	1	H1	22.702248	Replicated_sperm	1312255	1628797	1.241219885
12/10/19	1	H1	23.04774	Replicated_sperm	642477	764070	1.18925658
12/10/19	1	H1	23.194728	Replicated_sperm	1212343	1489625	1.228715801
12/10/19	1	H1	23.282424	Replicated_sperm	758773	1045791	1.378265964
12/10/19	1	H1	23.37228	Replicated_sperm	657381	517664	0.787464195
12/10/19	1	H1	23.456304	Replicated_sperm	1278607	1649577	1.290136062
12/10/19	1	H1	23.630832	Replicated_sperm	1346849	1599622	1.187677312
12/10/19	1	H1	23.746932	Replicated_sperm	708836	770130	1.086471342
12/10/19	1	H1	23.768748	Replicated_sperm	1073159	1370072	1.276671956
12/10/19	1	H1	24.224184	Replicated_sperm	958902	734256	0.765725799
12/10/19	1	H1	24.60834	Replicated_sperm	522751	730713	1.39782229
12/10/19	1	H1	25.27308	Replicated_sperm	744402	1982900	2.663748888
12/10/19	1	H1	25.56468	Replicated_sperm	954235	2227907	2.334757161
12/10/19	1	H1	25.695144	Replicated_sperm	1042323	2036579	1.953884736
12/10/19	1	H1	25.750116	Replicated_sperm	1168771	1417448	1.212767942
12/10/19	1	H1	26.02854	Replicated_sperm	662849	1046560	1.578881465
12/10/19	1	H1	26.89686	Replicated_sperm	1124538	1332322	1.184772769
12/10/19	1	H1	27.63666	Replicated_sperm	1143823	2096833	1.833179609
12/10/19	1	H1	28.966464	Replicated_sperm	774812	524798	0.677323015
12/10/19	1	H1	30.140208	Replicated_sperm	1173008	1012527	0.863188486
12/10/19	1	H1	30.683232	Replicated_sperm	1579144	1830755	1.159333791
12/10/19	1	H1	31.173984	Replicated_sperm	967688	2094036	2.163957805
12/10/19	1	H1	31.667976	Replicated_sperm	1365132	1363690	0.998943692
12/10/19	1	H1	32.049216	Replicated_sperm	1307741	2000568	1.529789155
12/10/19	1	H1	39.38058	Replicated_sperm	1668424	2096006	1.256278979
12/10/19	2	x_CAPG	7.955496	Replicated_sperm	764049	731809	0.957803753
12/10/19	2	x_CAPG	8.970696	Replicated_sperm	105155	295937	2.814293186
12/10/19	2	x_CAPG	9.472572	Replicated_sperm	256680	407959	1.589368085
12/10/19	2	x_CAPG	9.884592	Replicated_sperm	289254	405170	1.400741217
12/10/19	2	x_CAPG	10.217124	Replicated_sperm	517676	1082852	2.091756234
12/10/19	2	x_CAPG	10.227708	Replicated_sperm	540830	660961	1.222123403
12/10/19	2	x_CAPG	10.598256	Replicated_sperm	321458	616159	1.916763621
12/10/19	2	x_CAPG	10.692216	Replicated_sperm	356541	389012	1.091072275
12/10/19	2	x_CAPG	10.718676	Replicated_sperm	198906	257669	1.295431008
12/10/19	2	x_CAPG	10.788012	Replicated_sperm	185768	395741	2.13029693
12/10/19	2	x_CAPG	11.044944	Replicated_sperm	406064	493259	1.21473216
12/10/19	2	x_CAPG	11.20338	Replicated_sperm	715326	679664	0.950145808
12/10/19	2	x_CAPG	11.320884	Replicated_sperm	98870	195257	1.974886214
12/10/19	2	x_CAPG	11.405556	Replicated_sperm	279327	328206	1.174988454
12/10/19	2	x_CAPG	11.553408	Replicated_sperm	432254	469888	1.08706455
12/10/19	2	x_CAPG	11.601576	Replicated_sperm	606975	781368	1.287314964
12/10/19	2	x_CAPG	11.802348	Replicated_sperm	290298	303004	1.043768817
12/10/19	2	x_CAPG	11.942748	Replicated_sperm	551430	509796	0.924498123
12/10/19	2	x_CAPG	12.227112	Replicated_sperm	530900	666656	1.255709173
12/10/19	2	x_CAPG	12.227976	Replicated_sperm	608905	673537	1.106144637
12/10/19	2	x_CAPG	12.301092	Replicated_sperm	640302	857995	1.339984882
12/10/19	2	x_CAPG	12.406284	Replicated_sperm	380449	632350	1.662115027
12/10/19	2	x_CAPG	12.550464	Replicated_sperm	267818	418909	1.564155509
12/10/19	2	x_CAPG	12.618612	Replicated_sperm	592687	580448	0.979349977
12/10/19	2	x_CAPG	12.705444	Replicated_sperm	646909	470054	0.726615335
12/10/19	2	x_CAPG	12.746592	Replicated_sperm	438629	851176	1.940537447
12/10/19	2	x_CAPG	12.836988	Replicated_sperm	435018	420171	0.965870378
12/10/19	2	x_CAPG	12.842604	Replicated_sperm	252908	944552	3.734765211
12/10/19	2	x_CAPG	13.068648	Replicated_sperm	318250	404818	1.272012569
12/10/19	2	x_CAPG	13.250412	Replicated_sperm	309948	631464	2.03732239
12/10/19	2	x_CAPG	13.2705	Replicated_sperm	347878	743673	2.137740817
12/10/19	2	x_CAPG	13.324176	Replicated_sperm	417686	823567	1.971737142
12/10/19	2	x_CAPG	13.43142	Replicated_sperm	205451	441708	2.149943295
12/10/19	2	x_CAPG	13.514904	Replicated_sperm	753077	767298	1.018883859
12/10/19	2	x_CAPG	13.530564	Replicated_sperm	232281	295301	1.271309319
12/10/19	2	x_CAPG	13.77432	Replicated_sperm	436836	610622	1.397828934
12/10/19	2	x_CAPG	14.05296	Replicated_sperm	549479	830853	1.512074165
12/10/19	2	x_CAPG	14.194116	Replicated_sperm	421480	511151	1.212752681
12/10/19	2	x_CAPG	14.24142	Replicated_sperm	223927	439208	1.961389203
12/10/19	2	x_CAPG	14.289588	Replicated_sperm	505227	560121	1.10865215
12/10/19	2	x_CAPG	14.586588	Replicated_sperm	312755	487431	1.558507458
12/10/19	2	x_CAPG	14.679684	Replicated_sperm	268093	644342	2.403427169
12/10/19	2	x_CAPG	14.695452	Replicated_sperm	477245	712440	1.492818154
12/10/19	2	x_CAPG	14.725584	Replicated_sperm	311251	509748	1.637739317
12/10/19	2	x_CAPG	14.728176	Replicated_sperm	325644	617558	1.896420631
12/10/19	2	x_CAPG	14.883912	Replicated_sperm	375177	522332	1.392228202
12/10/19	2	x_CAPG	14.9148	Replicated_sperm	221426	549907	2.483479808
12/10/19	2	x_CAPG	14.967936	Replicated_sperm	200671	228460	1.138480398
12/10/19	2	x_CAPG	14.991912	Replicated_sperm	684310	940203	1.373943096
12/10/19	2	x_CAPG	15.270984	Replicated_sperm	581930	555450	0.954496245
12/10/19	2	x_CAPG	15.59088	Replicated_sperm	444394	869643	1.95691886
12/10/19	2	x_CAPG	15.890904	Replicated_sperm	336331	515712	1.533346614
12/10/19	2	x_CAPG	16.100532	Replicated_sperm	509582	753188	1.478050638
12/10/19	2	x_CAPG	16.257564	Replicated_sperm	450441	610693	1.355766904
12/10/19	2	x_CAPG	16.354008	Replicated_sperm	383228	524487	1.368603025
12/10/19	2	x_CAPG	16.500024	Replicated_sperm	239366	374259	1.563542859
12/10/19	2	x_CAPG	16.528752	Replicated_sperm	315703	573561	1.816773993
12/10/19	2	x_CAPG	16.570008	Replicated_sperm	280426	346339	1.235045966
12/10/19	2	x_CAPG	16.718184	Replicated_sperm	496774	821806	1.65428545
12/10/19	2	x_CAPG	16.73622	Replicated_sperm	488693	943836	1.931347492
12/10/19	2	x_CAPG	16.81722	Replicated_sperm	378813	360701	0.952187491
12/10/19	2	x_CAPG	16.899624	Replicated_sperm	168455	251103	1.490623609
12/10/19	2	x_CAPG	16.942284	Replicated_sperm	177732	542629	3.053074292
12/10/19	2	x_CAPG	17.056872	Replicated_sperm	659694	740074	1.12184437
12/10/19	2	x_CAPG	17.070804	Replicated_sperm	956901	1426228	1.490465576
12/10/19	2	x_CAPG	17.227512	Replicated_sperm	288361	324510	1.125360226
12/10/19	2	x_CAPG	17.333352	Replicated_sperm	303899	533953	1.757008085
12/10/19	2	x_CAPG	17.576568	Replicated_sperm	305884	648232	2.119208589
12/10/19	2	x_CAPG	17.619228	Replicated_sperm	796729	789879	0.991402346
12/10/19	2	x_CAPG	17.670744	Replicated_sperm	855617	1073197	1.254296023
12/10/19	2	x_CAPG	17.69904	Replicated_sperm	327433	405626	1.238806107
12/10/19	2	x_CAPG	17.844084	Replicated_sperm	296267	383295	1.293748544
12/10/19	2	x_CAPG	17.977572	Replicated_sperm	696713	729304	1.046778229
12/10/19	2	x_CAPG	17.997984	Replicated_sperm	234181	470252	2.00807068
12/10/19	2	x_CAPG	18.010512	Replicated_sperm	881561	1272653	1.443635778
12/10/19	2	x_CAPG	18.112572	Replicated_sperm	653519	984390	1.506291324
12/10/19	2	x_CAPG	18.115704	Replicated_sperm	725660	753182	1.037926853
12/10/19	2	x_CAPG	18.124776	Replicated_sperm	622242	759650	1.220827267
12/10/19	2	x_CAPG	18.153504	Replicated_sperm	303901	329479	1.084165567
12/10/19	2	x_CAPG	18.327276	Replicated_sperm	870195	1306683	1.501597918
12/10/19	2	x_CAPG	18.333432	Replicated_sperm	361865	372558	1.029549694
12/10/19	2	x_CAPG	18.414432	Replicated_sperm	575085	703563	1.223406975
12/10/19	2	x_CAPG	18.690804	Replicated_sperm	591913	509722	0.861143445
12/10/19	2	x_CAPG	18.723204	Replicated_sperm	613043	884588	1.44294609
12/10/19	2	x_CAPG	18.765	Replicated_sperm	246674	619846	2.512814484
12/10/19	2	x_CAPG	18.982296	Replicated_sperm	297367	633486	2.130317083
12/10/19	2	x_CAPG	19.009404	Replicated_sperm	461672	1124657	2.436052002
12/10/19	2	x_CAPG	19.360404	Replicated_sperm	335625	378077	1.126486406
12/10/19	2	x_CAPG	19.598652	Replicated_sperm	918230	785869	0.85585202
12/10/19	2	x_CAPG	19.6074	Replicated_sperm	405922	528758	1.302609861
12/10/19	2	x_CAPG	19.780524	Replicated_sperm	735365	621847	0.845630401
12/10/19	2	x_CAPG	19.846728	Replicated_sperm	665617	918063	1.379266155
12/10/19	2	x_CAPG	19.898244	Replicated_sperm	652865	972520	1.489618834
12/10/19	2	x_CAPG	19.967688	Replicated_sperm	243791	531084	2.178439729
12/10/19	2	x_CAPG	20.056032	Replicated_sperm	354434	904336	2.551493367
12/10/19	2	x_CAPG	20.11122	Replicated_sperm	566972	663303	1.169904334
12/10/19	2	x_CAPG	20.327868	Replicated_sperm	512811	1361713	2.655389607
12/10/19	2	x_CAPG	20.580372	Replicated_sperm	1080819	929160	0.859681408
12/10/19	2	x_CAPG	20.850804	Replicated_sperm	577699	743762	1.287455924
12/10/19	2	x_CAPG	20.904912	Replicated_sperm	649148	935346	1.440882511
12/10/19	2	x_CAPG	21.012804	Replicated_sperm	1018440	1183493	1.16206453
12/10/19	2	x_CAPG	21.135924	Replicated_sperm	678084	652043	0.961596203
12/10/19	2	x_CAPG	21.161196	Replicated_sperm	560698	1263840	2.254047633
12/10/19	2	x_CAPG	21.238632	Replicated_sperm	691290	1221373	1.766802644
12/10/19	2	x_CAPG	21.238956	Replicated_sperm	665617	918063	1.379266155
12/10/19	2	x_CAPG	21.242412	Replicated_sperm	654739	1674426	2.557394626
12/10/19	2	x_CAPG	21.257208	Replicated_sperm	437937	701114	1.600947168
12/10/19	2	x_CAPG	21.318012	Replicated_sperm	936692	1355296	1.446896098
12/10/19	2	x_CAPG	21.490488	Replicated_sperm	447660	798082	1.782786043
12/10/19	2	x_CAPG	21.610692	Replicated_sperm	500897	936716	1.870077082
12/10/19	2	x_CAPG	21.843	Replicated_sperm	585973	655471	1.118602734
12/10/19	2	x_CAPG	21.859092	Replicated_sperm	860126	532057	0.618580301
12/10/19	2	x_CAPG	22.12056	Replicated_sperm	405400	779167	1.921970893
12/10/19	2	x_CAPG	22.251888	Replicated_sperm	638875	613541	0.960345921
12/10/19	2	x_CAPG	22.687128	Replicated_sperm	801643	1313038	1.637933594
12/10/19	2	x_CAPG	22.94028	Replicated_sperm	1122395	2409961	2.147159422
12/10/19	2	x_CAPG	23.105412	Replicated_sperm	662213	583594	0.88127838
12/10/19	2	x_CAPG	23.249376	Replicated_sperm	514957	964639	1.873241843
12/10/19	2	x_CAPG	23.393016	Replicated_sperm	1463756	1398510	0.955425631
12/10/19	2	x_CAPG	23.414724	Replicated_sperm	885255	1371722	1.549521889
12/10/19	2	x_CAPG	23.948028	Replicated_sperm	423109	675359	1.596182071
12/10/19	2	x_CAPG	23.977188	Replicated_sperm	516914	664666	1.285834781
12/10/19	2	x_CAPG	23.986476	Replicated_sperm	380228	648139	1.704606184
12/10/19	2	x_CAPG	24.542244	Replicated_sperm	568174	496186	0.873299377
12/10/19	2	x_CAPG	24.865272	Replicated_sperm	1115173	1605974	1.440111983
12/10/19	2	x_CAPG	24.90912	Replicated_sperm	788525	874487	1.109016201
12/10/19	2	x_CAPG	25.1721	Replicated_sperm	151179	238916	1.580351768
12/10/19	2	x_CAPG	25.652376	Replicated_sperm	499700	625509	1.251769061
12/10/19	2	x_CAPG	26.204472	Replicated_sperm	467876	728061	1.556098197
12/10/19	2	x_CAPG	26.578044	Replicated_sperm	644244	771067	1.196855539
12/10/19	2	x_CAPG	26.922672	Replicated_sperm	582840	834339	1.431506074
12/10/19	2	x_CAPG	27.57618	Replicated_sperm	282560	670559	2.373156144
12/10/19	2	x_CAPG	28.185192	Replicated_sperm	821724	1030413	1.253964835
12/10/19	2	x_CAPG	28.211976	Replicated_sperm	826080	1036132	1.254275615
12/10/19	2	x_CAPG	33.59718	Replicated_sperm	625305	804125	1.285972445
12/10/19	2	x_CAPG	36.01692	Replicated_sperm	636130	889967	1.399033216
12/10/19	2	x_CAPG	40.445136	Replicated_sperm	1215737	1731971	1.424626379
12/10/19	3	Topo2	4.761936	Replicated_sperm	534011	1213946	2.273260289
12/10/19	3	Topo2	5.601204	Replicated_sperm	206310	774488	3.75400126
12/10/19	3	Topo2	6.532272	Replicated_sperm	155231	217871	1.403527646
12/10/19	3	Topo2	6.98922	Replicated_sperm	195342	496328	2.540815595
12/10/19	3	Topo2	7.457616	Replicated_sperm	638197	1266691	1.984796231
12/10/19	3	Topo2	7.706988	Replicated_sperm	655511	1618927	2.469717518
12/10/19	3	Topo2	8.266644	Replicated_sperm	184282	416711	2.261268057
12/10/19	3	Topo2	8.341596	Replicated_sperm	245250	944375	3.850662589
12/10/19	3	Topo2	8.419032	Replicated_sperm	258888	534548	2.064784772
12/10/19	3	Topo2	8.477784	Replicated_sperm	304221	1206183	3.964824913
12/10/19	3	Topo2	8.71614	Replicated_sperm	197293	650652	3.297897036
12/10/19	3	Topo2	9.301392	Replicated_sperm	264728	498440	1.882838234
12/10/19	3	Topo2	9.343404	Replicated_sperm	529215	1316925	2.488449874
12/10/19	3	Topo2	9.457236	Replicated_sperm	267510	757670	2.832305334
12/10/19	3	Topo2	9.652932	Replicated_sperm	134801	665510	4.93698118
12/10/19	3	Topo2	9.692568	Replicated_sperm	121892	435309	3.571268008
12/10/19	3	Topo2	9.805752	Replicated_sperm	219353	595433	2.714496724
12/10/19	3	Topo2	10.036548	Replicated_sperm	346086	913136	2.638465584
12/10/19	3	Topo2	10.041732	Replicated_sperm	469224	975111	2.078135389
12/10/19	3	Topo2	10.045512	Replicated_sperm	397142	709969	1.787695585
12/10/19	3	Topo2	10.197576	Replicated_sperm	655386	1629006	2.485567284
12/10/19	3	Topo2	10.22706	Replicated_sperm	305058	410496	1.345632634
12/10/19	3	Topo2	10.371888	Replicated_sperm	213115	473027	2.21958567
12/10/19	3	Topo2	10.57212	Replicated_sperm	134001	636032	4.746472041
12/10/19	3	Topo2	10.673748	Replicated_sperm	167011	599084	3.587093066
12/10/19	3	Topo2	10.695348	Replicated_sperm	245443	1082632	4.41093044
12/10/19	3	Topo2	10.71792	Replicated_sperm	462027	1005741	2.176801356
12/10/19	3	Topo2	10.727424	Replicated_sperm	136114	574724	4.222372423
12/10/19	3	Topo2	10.73196	Replicated_sperm	528126	1483460	2.808913025
12/10/19	3	Topo2	10.921716	Replicated_sperm	303617	432594	1.424801642
12/10/19	3	Topo2	11.083608	Replicated_sperm	699940	1162312	1.66058805
12/10/19	3	Topo2	11.250468	Replicated_sperm	398005	983419	2.470870969
12/10/19	3	Topo2	11.485692	Replicated_sperm	295302	828682	2.806218718
12/10/19	3	Topo2	11.49552	Replicated_sperm	233763	676310	2.893143911
12/10/19	3	Topo2	11.504808	Replicated_sperm	343722	850276	2.473731679
12/10/19	3	Topo2	11.52738	Replicated_sperm	365838	601466	1.644077433
12/10/19	3	Topo2	11.529108	Replicated_sperm	830069	1422732	1.713992451
12/10/19	3	Topo2	11.567232	Replicated_sperm	571726	1016652	1.778215439
12/10/19	3	Topo2	11.588184	Replicated_sperm	414445	963016	2.323627984
12/10/19	3	Topo2	11.687004	Replicated_sperm	344580	674712	1.958070695
12/10/19	3	Topo2	11.781612	Replicated_sperm	357690	978354	2.735200872
12/10/19	3	Topo2	11.903976	Replicated_sperm	240333	738884	3.074417579
12/10/19	3	Topo2	11.974932	Replicated_sperm	308799	621777	2.013533075
12/10/19	3	Topo2	11.977092	Replicated_sperm	360501	1416247	3.928552209
12/10/19	3	Topo2	12.124512	Replicated_sperm	273422	542262	1.983242021
12/10/19	3	Topo2	12.166524	Replicated_sperm	757719	1427687	1.884190577
12/10/19	3	Topo2	12.247632	Replicated_sperm	529376	1267263	2.39388072
12/10/19	3	Topo2	12.300012	Replicated_sperm	453876	1173989	2.586585323
12/10/19	3	Topo2	12.325392	Replicated_sperm	298416	1155467	3.872000831
12/10/19	3	Topo2	12.422376	Replicated_sperm	810570	3000396	3.701587772
12/10/19	3	Topo2	12.445488	Replicated_sperm	634130	1058074	1.668544305
12/10/19	3	Topo2	12.580488	Replicated_sperm	290691	1100171	3.784675136
12/10/19	3	Topo2	12.684816	Replicated_sperm	447057	1168752	2.614324348
12/10/19	3	Topo2	12.690432	Replicated_sperm	430147	876921	2.038654228
12/10/19	3	Topo2	12.9195	Replicated_sperm	238027	693455	2.913345965
12/10/19	3	Topo2	12.926736	Replicated_sperm	403261	1168076	2.896575667
12/10/19	3	Topo2	12.942072	Replicated_sperm	236896	800894	3.380783128
12/10/19	3	Topo2	13.047804	Replicated_sperm	294692	682710	2.316689968
12/10/19	3	Topo2	13.071024	Replicated_sperm	318018	687534	2.16193423
12/10/19	3	Topo2	13.166712	Replicated_sperm	885310	1882047	2.125862127
12/10/19	3	Topo2	13.36176	Replicated_sperm	346324	782763	2.260204317
12/10/19	3	Topo2	13.3677	Replicated_sperm	562429	1116089	1.984408699
12/10/19	3	Topo2	13.469652	Replicated_sperm	554465	1162799	2.097154915
12/10/19	3	Topo2	13.540824	Replicated_sperm	463877	861475	1.857119452
12/10/19	3	Topo2	13.584996	Replicated_sperm	649772	1802199	2.773586735
12/10/19	3	Topo2	13.62366	Replicated_sperm	328753	842549	2.562863305
12/10/19	3	Topo2	13.676364	Replicated_sperm	263392	508462	1.930438282
12/10/19	3	Topo2	13.678308	Replicated_sperm	461047	1176078	2.550885268
12/10/19	3	Topo2	13.754772	Replicated_sperm	317078	562784	1.774907121
12/10/19	3	Topo2	13.89798	Replicated_sperm	207261	1134402	5.473301779
12/10/19	3	Topo2	13.995936	Replicated_sperm	262379	773615	2.948463863
12/10/19	3	Topo2	14.103936	Replicated_sperm	488620	914222	1.871028611
12/10/19	3	Topo2	14.111604	Replicated_sperm	307080	543270	1.769148105
12/10/19	3	Topo2	14.151024	Replicated_sperm	474032	1434517	3.026202872
12/10/19	3	Topo2	14.192064	Replicated_sperm	356415	1022424	2.868633475
12/10/19	3	Topo2	14.27436	Replicated_sperm	579021	1521522	2.627749253
12/10/19	3	Topo2	14.27598	Replicated_sperm	366792	1106793	3.017494929
12/10/19	3	Topo2	14.317884	Replicated_sperm	222293	752714	3.386134516
12/10/19	3	Topo2	14.355684	Replicated_sperm	375881	763508	2.031249252
12/10/19	3	Topo2	14.423832	Replicated_sperm	430789	1172776	2.722390776
12/10/19	3	Topo2	14.428476	Replicated_sperm	388323	1018386	2.622523003
12/10/19	3	Topo2	14.554188	Replicated_sperm	756270	1384981	1.831331403
12/10/19	3	Topo2	14.610996	Replicated_sperm	273264	582322	2.130986884
12/10/19	3	Topo2	14.651496	Replicated_sperm	501081	1135712	2.266523776
12/10/19	3	Topo2	14.65236	Replicated_sperm	480428	2380724	4.955423081
12/10/19	3	Topo2	14.684544	Replicated_sperm	451815	850790	1.883049478
12/10/19	3	Topo2	14.747832	Replicated_sperm	459336	1219073	2.653989672
12/10/19	3	Topo2	14.782392	Replicated_sperm	473319	3166325	6.689621587
12/10/19	3	Topo2	14.795892	Replicated_sperm	966240	1793525	1.856189974
12/10/19	3	Topo2	14.828832	Replicated_sperm	332508	1317954	3.963676062
12/10/19	3	Topo2	14.855724	Replicated_sperm	465066	989504	2.1276636
12/10/19	3	Topo2	14.930784	Replicated_sperm	396417	786311	1.983545105
12/10/19	3	Topo2	14.980464	Replicated_sperm	596700	1234246	2.068453159
12/10/19	3	Topo2	15.042888	Replicated_sperm	287639	1706020	5.931115044
12/10/19	3	Topo2	15.063084	Replicated_sperm	249292	584040	2.342794795
12/10/19	3	Topo2	15.079932	Replicated_sperm	317237	986453	3.109514338
12/10/19	3	Topo2	15.137928	Replicated_sperm	571345	1693772	2.964534563
12/10/19	3	Topo2	15.141492	Replicated_sperm	696775	1671351	2.398695418
12/10/19	3	Topo2	15.231024	Replicated_sperm	280124	631502	2.254365924
12/10/19	3	Topo2	15.240204	Replicated_sperm	309214	528354	1.708700124
12/10/19	3	Topo2	15.243984	Replicated_sperm	877480	2162031	2.463909149
12/10/19	3	Topo2	15.297876	Replicated_sperm	713642	1146264	1.606217123
12/10/19	3	Topo2	15.299712	Replicated_sperm	451000	790044	1.751760532
12/10/19	3	Topo2	15.322716	Replicated_sperm	333666	734357	2.200874527
12/10/19	3	Topo2	15.322824	Replicated_sperm	256094	636811	2.486629909
12/10/19	3	Topo2	15.335352	Replicated_sperm	595019	1356287	2.279401162
12/10/19	3	Topo2	15.409548	Replicated_sperm	565352	1855185	3.28146889
12/10/19	3	Topo2	15.801156	Replicated_sperm	601984	1396863	2.320432105
12/10/19	3	Topo2	15.816924	Replicated_sperm	474425	993382	2.093865205
12/10/19	3	Topo2	15.862284	Replicated_sperm	426699	1028257	2.409794726
12/10/19	3	Topo2	15.951708	Replicated_sperm	314291	607379	1.932537044
12/10/19	3	Topo2	16.189848	Replicated_sperm	226657	877361	3.870875376
12/10/19	3	Topo2	16.256052	Replicated_sperm	599142	1180424	1.970190706
12/10/19	3	Topo2	16.357464	Replicated_sperm	655794	1370839	2.090350018
12/10/19	3	Topo2	16.377336	Replicated_sperm	432225	760666	1.75988432
12/10/19	3	Topo2	16.384464	Replicated_sperm	961432	1889572	1.965372486
12/10/19	3	Topo2	16.550028	Replicated_sperm	637299	1927151	3.02393539
12/10/19	3	Topo2	16.552404	Replicated_sperm	375624	940269	2.503218644
12/10/19	3	Topo2	16.558668	Replicated_sperm	559982	1060698	1.894164455
12/10/19	3	Topo2	16.6779	Replicated_sperm	772718	1499621	1.940709289
12/10/19	3	Topo2	16.9263	Replicated_sperm	161305	674922	4.184135644
12/10/19	3	Topo2	16.977924	Replicated_sperm	624432	1504730	2.409757988
12/10/19	3	Topo2	17.117244	Replicated_sperm	422888	857921	2.028719188
12/10/19	3	Topo2	17.337132	Replicated_sperm	490440	836758	1.706137346
12/10/19	3	Topo2	17.351604	Replicated_sperm	654293	1376008	2.103045577
12/10/19	3	Topo2	17.489088	Replicated_sperm	406550	1140082	2.804284836
12/10/19	3	Topo2	17.52084	Replicated_sperm	593147	1346381	2.26989431
12/10/19	3	Topo2	17.60994	Replicated_sperm	240286	889596	3.702238166
12/10/19	3	Topo2	17.817084	Replicated_sperm	326691	1299795	3.978667916
12/10/19	3	Topo2	17.892252	Replicated_sperm	530574	1033950	1.948738536
12/10/19	3	Topo2	17.9712	Replicated_sperm	677068	1117498	1.650495962
12/10/19	3	Topo2	18.19098	Replicated_sperm	493127	1051993	2.133310486
12/10/19	3	Topo2	18.246384	Replicated_sperm	747484	2055123	2.749387278
12/10/19	3	Topo2	18.248976	Replicated_sperm	435718	951909	2.184690557
12/10/19	3	Topo2	18.390888	Replicated_sperm	730395	1492683	2.043665414
12/10/19	3	Topo2	18.444888	Replicated_sperm	648346	1170492	1.805350847
12/10/19	3	Topo2	18.558072	Replicated_sperm	641689	1078596	1.680870328
12/10/19	3	Topo2	18.573408	Replicated_sperm	562026	1659371	2.952480846
12/10/19	3	Topo2	18.60516	Replicated_sperm	685504	2623376	3.826930259
12/10/19	3	Topo2	18.825156	Replicated_sperm	519265	2518094	4.849342821
12/10/19	3	Topo2	18.905616	Replicated_sperm	178422	538530	3.018293708
12/10/19	3	Topo2	19.031112	Replicated_sperm	608827	1301317	2.137416705
12/10/19	3	Topo2	19.118916	Replicated_sperm	398134	951610	2.390175167
12/10/19	3	Topo2	19.1997	Replicated_sperm	275413	594682	2.159237218
12/10/19	3	Topo2	19.206504	Replicated_sperm	421255	1100859	2.613284115
12/10/19	3	Topo2	19.3563	Replicated_sperm	356938	818426	2.292908012
12/10/19	3	Topo2	19.463976	Replicated_sperm	584062	1017389	1.741919522
12/10/19	3	Topo2	19.497348	Replicated_sperm	657131	1450322	2.207051562
12/10/19	3	Topo2	19.710864	Replicated_sperm	635891	1422897	2.237642929
12/10/19	3	Topo2	19.9233	Replicated_sperm	796840	1345895	1.68904046
12/10/19	3	Topo2	19.941768	Replicated_sperm	716522	2559536	3.572166661
12/10/19	3	Topo2	20.047068	Replicated_sperm	535430	1936758	3.617201128
12/10/19	3	Topo2	20.056464	Replicated_sperm	734700	1197142	1.629429699
12/10/19	3	Topo2	20.153124	Replicated_sperm	713642	3758567	5.266740186
12/10/19	3	Topo2	20.415888	Replicated_sperm	699262	1993030	2.85019063
12/10/19	3	Topo2	20.51946	Replicated_sperm	638969	1534510	2.401540607
12/10/19	3	Topo2	20.572272	Replicated_sperm	513402	890330	1.734177117
12/10/19	3	Topo2	20.668932	Replicated_sperm	790255	1677650	2.122922348
12/10/19	3	Topo2	20.964744	Replicated_sperm	765535	1397103	1.825002123
12/10/19	3	Topo2	21.210876	Replicated_sperm	567593	2124862	3.743636726
12/10/19	3	Topo2	21.306672	Replicated_sperm	325850	936732	2.874733773
12/10/19	3	Topo2	21.397932	Replicated_sperm	784989	1515319	1.930369725
12/10/19	3	Topo2	21.409596	Replicated_sperm	486240	2570031	5.285519497
12/10/19	3	Topo2	21.43584	Replicated_sperm	615063	3955065	6.430341282
12/10/19	3	Topo2	21.504744	Replicated_sperm	438561	985738	2.247664521
12/10/19	3	Topo2	21.698712	Replicated_sperm	863186	1570253	1.819136316
12/10/19	3	Topo2	21.754764	Replicated_sperm	433915	867215	1.998582672
12/10/19	3	Topo2	21.897216	Replicated_sperm	667461	982847	1.472515997
12/10/19	3	Topo2	21.913632	Replicated_sperm	731856	1731670	2.366134868
12/10/19	3	Topo2	22.000572	Replicated_sperm	699873	2091896	2.988965141
12/10/19	3	Topo2	22.05036	Replicated_sperm	702634	2420638	3.445090901
12/10/19	3	Topo2	22.77504	Replicated_sperm	637293	1220693	1.915434502
12/10/19	3	Topo2	22.809384	Replicated_sperm	827933	1345306	1.624897184
12/10/19	3	Topo2	23.257368	Replicated_sperm	841012	1707971	2.030852116
12/10/19	3	Topo2	23.425416	Replicated_sperm	582908	1849728	3.173276057
12/10/19	3	Topo2	23.856984	Replicated_sperm	441348	664502	1.505619149
12/10/19	3	Topo2	23.936796	Replicated_sperm	509847	1013822	1.988482819
12/10/19	3	Topo2	24.9669	Replicated_sperm	570447	1521959	2.668011226
12/10/19	3	Topo2	25.142184	Replicated_sperm	920191	2218509	2.410922298
12/10/19	3	Topo2	25.330644	Replicated_sperm	751831	1907169	2.536699072
12/10/19	3	Topo2	26.015688	Replicated_sperm	1036043	2337458	2.256139948
12/10/19	3	Topo2	26.06904	Replicated_sperm	532020	1011975	1.902137138
12/10/19	3	Topo2	26.834652	Replicated_sperm	965585	1671962	1.731553411
12/10/19	3	Topo2	27.049032	Replicated_sperm	694194	1570133	2.261807218
12/10/19	3	Topo2	27.613656	Replicated_sperm	907856	2078820	2.289812481
12/10/19	3	Topo2	27.846288	Replicated_sperm	1020260	1482496	1.453057064
12/10/19	3	Topo2	29.344788	Replicated_sperm	728016	3661428	5.029323531
12/10/19	3	Topo2	29.950452	Replicated_sperm	587037	2244645	3.82368573
12/10/19	3	Topo2	30.294216	Replicated_sperm	975962	2755545	2.823414231
12/10/19	3	Topo2	33.161292	Replicated_sperm	643767	1224405	1.901938124
12/10/19	4	H1	3.480732	Stage_8.5	486136	1492052	3.069206971
12/10/19	4	H1	4.164372	Stage_8.5	626878	1878671	2.996868609
12/10/19	4	H1	4.717008	Stage_8.5	668573	1699629	2.542174153
12/10/19	4	H1	4.867776	Stage_8.5	619909	2434960	3.927931358
12/10/19	4	H1	4.872312	Stage_8.5	765103	2053426	2.683855638
12/10/19	4	H1	4.93668	Stage_8.5	446328	781707	1.75141824
12/10/19	4	H1	5.033664	Stage_8.5	728333	1770637	2.431081662
12/10/19	4	H1	5.094576	Stage_8.5	617400	1688693	2.735168448
12/10/19	4	H1	5.287464	Stage_8.5	364200	907152	2.490807249
12/10/19	4	H1	5.304312	Stage_8.5	367655	583430	1.586895323
12/10/19	4	H1	5.437368	Stage_8.5	468257	916615	1.957504106
12/10/19	4	H1	5.539536	Stage_8.5	611620	1805887	2.952629083
12/10/19	4	H1	5.613408	Stage_8.5	523283	2019869	3.859993541
12/10/19	4	H1	5.698404	Stage_8.5	594520	894377	1.50436823
12/10/19	4	H1	5.7294	Stage_8.5	870762	2062038	2.368084505
12/10/19	4	H1	5.734908	Stage_8.5	997274	2352566	2.358996625
12/10/19	4	H1	5.770872	Stage_8.5	451755	856358	1.895624841
12/10/19	4	H1	5.773248	Stage_8.5	710765	1260979	1.774115214
12/10/19	4	H1	5.931792	Stage_8.5	598998	1521572	2.54019546
12/10/19	4	H1	5.982876	Stage_8.5	510067	1591320	3.119825435
12/10/19	4	H1	6.013116	Stage_8.5	721125	1682952	2.333786791
12/10/19	4	H1	6.01506	Stage_8.5	449934	983069	2.184918232
12/10/19	4	H1	6.151248	Stage_8.5	303513	1328186	4.376043201
12/10/19	4	H1	6.164424	Stage_8.5	361093	691970	1.916320726
12/10/19	4	H1	6.243696	Stage_8.5	398303	1006223	2.526275223
12/10/19	4	H1	6.382584	Stage_8.5	829859	1928786	2.324233394
12/10/19	4	H1	6.39306	Stage_8.5	308850	1456366	4.715447628
12/10/19	4	H1	6.427512	Stage_8.5	565226	1597624	2.826522488
12/10/19	4	H1	6.438312	Stage_8.5	639565	2098165	3.280612604
12/10/19	4	H1	6.561756	Stage_8.5	333442	718125	2.153672903
12/10/19	4	H1	6.58908	Stage_8.5	699951	1296220	1.851872488
12/10/19	4	H1	6.639624	Stage_8.5	527036	1338602	2.539868244
12/10/19	4	H1	6.641784	Stage_8.5	429956	1129568	2.627171152
12/10/19	4	H1	6.663492	Stage_8.5	623269	2170602	3.482608633
12/10/19	4	H1	6.722676	Stage_8.5	275723	778266	2.822637212
12/10/19	4	H1	6.774948	Stage_8.5	503873	1263740	2.508052624
12/10/19	4	H1	6.812208	Stage_8.5	517618	1117763	2.159436109
12/10/19	4	H1	6.818688	Stage_8.5	751645	1537380	2.045353857
12/10/19	4	H1	6.847308	Stage_8.5	1085192	3118289	2.87349059
12/10/19	4	H1	6.953256	Stage_8.5	381084	839730	2.20352993
12/10/19	4	H1	7.239672	Stage_8.5	420772	1168475	2.776978981
12/10/19	4	H1	7.264728	Stage_8.5	560699	799960	1.426719149
12/10/19	4	H1	7.365384	Stage_8.5	664859	1047767	1.575923617
12/10/19	4	H1	7.440012	Stage_8.5	799685	1380838	1.726727399
12/10/19	4	H1	7.477812	Stage_8.5	416706	853311	2.047753092
12/10/19	4	H1	7.488828	Stage_8.5	794582	3339338	4.202634844
12/10/19	4	H1	7.497252	Stage_8.5	406212	1316605	3.241177021
12/10/19	4	H1	7.551036	Stage_8.5	829859	1928786	2.324233394
12/10/19	4	H1	7.567776	Stage_8.5	957189	2119078	2.213855362
12/10/19	4	H1	7.650504	Stage_8.5	511027	1124331	2.20014011
12/10/19	4	H1	7.733016	Stage_8.5	442995	1066901	2.408381584
12/10/19	4	H1	7.7382	Stage_8.5	472163	1180064	2.499272497
12/10/19	4	H1	7.823412	Stage_8.5	603682	1484019	2.458279359
12/10/19	4	H1	7.909272	Stage_8.5	685324	1255464	1.831927672
12/10/19	4	H1	8.008524	Stage_8.5	455193	1800324	3.955078395
12/10/19	4	H1	8.05518	Stage_8.5	383790	2010091	5.237476224
12/10/19	4	H1	8.091468	Stage_8.5	527039	1068875	2.028075721
12/10/19	4	H1	8.174844	Stage_8.5	403378	1609165	3.989223507
12/10/19	4	H1	8.194392	Stage_8.5	518179	918947	1.773416136
12/10/19	4	H1	8.247312	Stage_8.5	567777	1115652	1.964947506
12/10/19	4	H1	8.26308	Stage_8.5	621580	1149632	1.849531838
12/10/19	4	H1	8.268588	Stage_8.5	401952	791284	1.968603216
12/10/19	4	H1	8.270208	Stage_8.5	598273	925311	1.546636736
12/10/19	4	H1	8.376048	Stage_8.5	446205	1191583	2.670483298
12/10/19	4	H1	8.39916	Stage_8.5	987413	2291094	2.320299611
12/10/19	4	H1	8.430048	Stage_8.5	537999	958378	1.781375058
12/10/19	4	H1	8.456292	Stage_8.5	518939	936345	1.804345019
12/10/19	4	H1	8.506512	Stage_8.5	467810	1110985	2.374863727
12/10/19	4	H1	8.514612	Stage_8.5	1183593	4290584	3.625050165
12/10/19	4	H1	8.523468	Stage_8.5	694776	1829422	2.633110528
12/10/19	4	H1	8.63136	Stage_8.5	506838	1662802	3.280736646
12/10/19	4	H1	8.665056	Stage_8.5	872458	1443286	1.654275621
12/10/19	4	H1	8.713116	Stage_8.5	489860	889866	1.816572082
12/10/19	4	H1	8.73936	Stage_8.5	367264	1872398	5.098234513
12/10/19	4	H1	8.86356	Stage_8.5	538575	1298171	2.410381098
12/10/19	4	H1	8.874576	Stage_8.5	332171	380573	1.145714105
12/10/19	4	H1	8.877816	Stage_8.5	803921	1141858	1.420360956
12/10/19	4	H1	8.921124	Stage_8.5	390587	1118215	2.862908904
12/10/19	4	H1	8.923824	Stage_8.5	336221	517969	1.540561119
12/10/19	4	H1	8.944776	Stage_8.5	458852	888401	1.93613845
12/10/19	4	H1	8.962596	Stage_8.5	497617	1933729	3.885978574
12/10/19	4	H1	8.995752	Stage_8.5	668602	1855374	2.77500516
12/10/19	4	H1	9.009684	Stage_8.5	832668	1352147	1.6238729
12/10/19	4	H1	9.024912	Stage_8.5	487209	1039214	2.132994259
12/10/19	4	H1	9.044136	Stage_8.5	1408824	3294745	2.338649114
12/10/19	4	H1	9.05364	Stage_8.5	733450	1056709	1.44073761
12/10/19	4	H1	9.059364	Stage_8.5	461277	1922925	4.168699068
12/10/19	4	H1	9.200412	Stage_8.5	376123	630103	1.675257828
12/10/19	4	H1	9.214128	Stage_8.5	622614	1119378	1.797868342
12/10/19	4	H1	9.253764	Stage_8.5	379055	920687	2.428900819
12/10/19	4	H1	9.366732	Stage_8.5	967884	1935475	1.999697278
12/10/19	4	H1	9.394488	Stage_8.5	582056	1240476	2.131196998
12/10/19	4	H1	9.40896	Stage_8.5	590143	1245212	2.110017403
12/10/19	4	H1	9.450432	Stage_8.5	949860	1983385	2.088081401
12/10/19	4	H1	9.55692	Stage_8.5	212363	942649	4.438857051
12/10/19	4	H1	9.64224	Stage_8.5	378649	747533	1.974210945
12/10/19	4	H1	9.690084	Stage_8.5	660822	1257648	1.903156977
12/10/19	4	H1	9.738576	Stage_8.5	880697	3317912	3.767370617
12/10/19	4	H1	9.751104	Stage_8.5	382809	789794	2.06315421
12/10/19	4	H1	9.759096	Stage_8.5	631015	1579457	2.503041925
12/10/19	4	H1	9.848628	Stage_8.5	826194	1962900	2.375834247
12/10/19	4	H1	9.910728	Stage_8.5	1470752	2765935	1.880626373
12/10/19	4	H1	9.963	Stage_8.5	633065	1308150	2.066375491
12/10/19	4	H1	9.96354	Stage_8.5	389478	1530569	3.929795778
12/10/19	4	H1	10.240344	Stage_8.5	943784	1577283	1.671233036
12/10/19	4	H1	10.240884	Stage_8.5	907886	1901002	2.093877425
12/10/19	4	H1	10.33236	Stage_8.5	679044	1188609	1.75041529
12/10/19	4	H1	10.392732	Stage_8.5	1431652	3103231	2.167587514
12/10/19	4	H1	10.514232	Stage_8.5	477147	50573	0.105990397
12/10/19	4	H1	10.518228	Stage_8.5	658665	1335197	2.027126081
12/10/19	4	H1	10.543392	Stage_8.5	463731	1940158	4.183800522
12/10/19	4	H1	10.614132	Stage_8.5	820918	1399582	1.704898662
12/10/19	4	H1	10.72548	Stage_8.5	600399	1379318	2.297335605
12/10/19	4	H1	10.827864	Stage_8.5	788293	16564	0.021012492
12/10/19	4	H1	10.82808	Stage_8.5	791435	1409931	1.781486793
12/10/19	4	H1	10.866528	Stage_8.5	709866	1214993	1.711580777
12/10/19	4	H1	10.92096	Stage_8.5	536613	920137	1.714712465
12/10/19	4	H1	10.959084	Stage_8.5	643534	1254300	1.949081167
12/10/19	4	H1	11.100456	Stage_8.5	322756	1501394	4.651792685
12/10/19	4	H1	11.297016	Stage_8.5	612513	1552209	2.534164989
12/10/19	4	H1	11.394108	Stage_8.5	754957	2096308	2.776725032
12/10/19	4	H1	11.459016	Stage_8.5	703486	1277473	1.815918156
12/10/19	4	H1	11.478564	Stage_8.5	529135	960110	1.814489686
12/10/19	4	H1	11.5857	Stage_8.5	477578	1338580	2.802851053
12/10/19	4	H1	11.718972	Stage_8.5	545496	957511	1.75530343
12/10/19	4	H1	11.766168	Stage_8.5	742916	1610032	2.167179062
12/10/19	4	H1	11.84922	Stage_8.5	278722	1004017	3.602216546
12/10/19	4	H1	12.054096	Stage_8.5	1226086	2264125	1.846628214
12/10/19	4	H1	12.069648	Stage_8.5	574210	842406	1.467069539
12/10/19	4	H1	12.12786	Stage_8.5	458632	2042298	4.453021159
12/10/19	4	H1	12.253572	Stage_8.5	394812	836603	2.118990811
12/10/19	4	H1	12.26286	Stage_8.5	599535	962694	1.605734444
12/10/19	4	H1	12.290292	Stage_8.5	508560	900369	1.770428268
12/10/19	4	H1	12.437388	Stage_8.5	326248	1198679	3.674134401
12/10/19	4	H1	12.52746	Stage_8.5	673423	1350761	2.005813582
12/10/19	4	H1	13.134636	Stage_8.5	716607	1179982	1.646623603
12/10/19	4	H1	13.437252	Stage_8.5	1095007	1916806	1.750496572
12/10/19	4	H1	13.969908	Stage_8.5	659124	993200	1.506848484
12/10/19	4	H1	14.086332	Stage_8.5	659912	1128683	1.710353805
12/10/19	4	H1	14.916312	Stage_8.5	481801	2014497	4.181180612
12/10/19	4	H1	15.362676	Stage_8.5	929688	1264290	1.35990784
12/10/19	4	H1	15.391404	Stage_8.5	702103	1473214	2.098287573
12/10/19	4	H1	16.464168	Stage_8.5	732249	1694601	2.314241467
12/10/19	4	H1	18.064944	Stage_8.5	780806	1247849	1.598154983
12/10/19	4	H1	19.33146	Stage_8.5	563872	2175267	3.857731897
12/10/19	5	x_CAPG	3.73356	Stage_8.5	876605	664297	0.757806538
12/10/19	5	x_CAPG	3.948588	Stage_8.5	500920	451401	0.901143895
12/10/19	5	x_CAPG	4.23198	Stage_8.5	447367	457570	1.022806778
12/10/19	5	x_CAPG	4.4577	Stage_8.5	592901	540125	0.910986826
12/10/19	5	x_CAPG	4.638384	Stage_8.5	270066	196573	0.727870224
12/10/19	5	x_CAPG	4.804488	Stage_8.5	505960	229147	0.452895486
12/10/19	5	x_CAPG	5.253768	Stage_8.5	305352	210324	0.688791952
12/10/19	5	x_CAPG	5.37516	Stage_8.5	525758	376336	0.715797002
12/10/19	5	x_CAPG	5.408964	Stage_8.5	410425	512857	1.24957544
12/10/19	5	x_CAPG	5.499684	Stage_8.5	532950	237075	0.44483535
12/10/19	5	x_CAPG	5.66082	Stage_8.5	1004213	725777	0.72273213
12/10/19	5	x_CAPG	5.710068	Stage_8.5	1735079	633907	0.36534763
12/10/19	5	x_CAPG	5.72832	Stage_8.5	423037	256591	0.606545054
12/10/19	5	x_CAPG	5.775948	Stage_8.5	861217	350569	0.407062332
12/10/19	5	x_CAPG	5.804244	Stage_8.5	603646	2885022	4.779327619
12/10/19	5	x_CAPG	5.847336	Stage_8.5	777133	213545	0.274785654
12/10/19	5	x_CAPG	6.131052	Stage_8.5	213751	176480	0.825633564
12/10/19	5	x_CAPG	6.25644	Stage_8.5	402133	276477	0.687526266
12/10/19	5	x_CAPG	6.461208	Stage_8.5	431360	448231	1.039111183
12/10/19	5	x_CAPG	6.546744	Stage_8.5	1389199	1143429	0.823085102
12/10/19	5	x_CAPG	6.847956	Stage_8.5	519266	385955	0.743270308
12/10/19	5	x_CAPG	6.906492	Stage_8.5	695256	365806	0.526145765
12/10/19	5	x_CAPG	7.000452	Stage_8.5	269218	254643	0.945861718
12/10/19	5	x_CAPG	7.249824	Stage_8.5	591170	487009	0.823805335
12/10/19	5	x_CAPG	7.34508	Stage_8.5	495567	334346	0.674673657
12/10/19	5	x_CAPG	7.35264	Stage_8.5	836670	640126	0.765087788
12/10/19	5	x_CAPG	7.623612	Stage_8.5	718652	523363	0.728256514
12/10/19	5	x_CAPG	7.842852	Stage_8.5	702050	439602	0.626169076
12/10/19	5	x_CAPG	7.857324	Stage_8.5	456508	421851	0.924082382
12/10/19	5	x_CAPG	7.875684	Stage_8.5	499750	427069	0.854565283
12/10/19	5	x_CAPG	7.97148	Stage_8.5	980122	662598	0.676036249
12/10/19	5	x_CAPG	7.997184	Stage_8.5	388523	122358	0.314931162
12/10/19	5	x_CAPG	8.149788	Stage_8.5	591857	392207	0.662671895
12/10/19	5	x_CAPG	8.257032	Stage_8.5	1537796	908763	0.590951596
12/10/19	5	x_CAPG	8.299476	Stage_8.5	2189837	1010872	0.461619746
12/10/19	5	x_CAPG	8.331552	Stage_8.5	608726	340435	0.559258188
12/10/19	5	x_CAPG	8.418492	Stage_8.5	285451	354602	1.242251735
12/10/19	5	x_CAPG	8.5509	Stage_8.5	481453	445413	0.925143264
12/10/19	5	x_CAPG	8.737092	Stage_8.5	1063184	798693	0.751227445
12/10/19	5	x_CAPG	8.755992	Stage_8.5	368204	657067	1.784518908
12/10/19	5	x_CAPG	8.883324	Stage_8.5	243658	411458	1.688670185
12/10/19	5	x_CAPG	8.885376	Stage_8.5	398846	357780	0.897037954
12/10/19	5	x_CAPG	9.26586	Stage_8.5	520052	437099	0.840490951
12/10/19	5	x_CAPG	9.414468	Stage_8.5	616497	603196	0.978424875
12/10/19	5	x_CAPG	9.487476	Stage_8.5	687215	386687	0.562687078
12/10/19	5	x_CAPG	9.625932	Stage_8.5	556368	638843	1.148238216
12/10/19	5	x_CAPG	9.65736	Stage_8.5	1378616	751197	0.544892124
12/10/19	5	x_CAPG	9.6633	Stage_8.5	926097	553986	0.598194358
12/10/19	5	x_CAPG	9.757044	Stage_8.5	443597	521704	1.176076484
12/10/19	5	x_CAPG	9.889236	Stage_8.5	499521	402959	0.80669081
12/10/19	5	x_CAPG	9.918936	Stage_8.5	548270	371203	0.677044157
12/10/19	5	x_CAPG	9.920448	Stage_8.5	699736	320856	0.458538649
12/10/19	5	x_CAPG	10.036764	Stage_8.5	466798	586621	1.256691331
12/10/19	5	x_CAPG	10.067868	Stage_8.5	540059	407380	0.75432499
12/10/19	5	x_CAPG	10.257948	Stage_8.5	558044	380747	0.682288493
12/10/19	5	x_CAPG	10.286784	Stage_8.5	492195	351326	0.713794329
12/10/19	5	x_CAPG	10.462392	Stage_8.5	531216	686645	1.292590961
12/10/19	5	x_CAPG	10.508184	Stage_8.5	496930	561757	1.130454994
12/10/19	5	x_CAPG	10.66824	Stage_8.5	622765	738088	1.185179
12/10/19	5	x_CAPG	10.836504	Stage_8.5	441472	450641	1.020769154
12/10/19	5	x_CAPG	10.895796	Stage_8.5	467031	380147	0.81396524
12/10/19	5	x_CAPG	10.945908	Stage_8.5	535765	575119	1.073453846
12/10/19	5	x_CAPG	11.597472	Stage_8.5	702621	381543	0.543028176
12/10/19	5	x_CAPG	11.616048	Stage_8.5	518341	383884	0.740601264
12/10/19	5	x_CAPG	11.684304	Stage_8.5	496195	502011	1.011721198
12/10/19	5	x_CAPG	12.248172	Stage_8.5	1288072	697684	0.541649846
12/10/19	5	x_CAPG	12.295584	Stage_8.5	626272	425909	0.680070321
12/10/19	5	x_CAPG	12.684924	Stage_8.5	942233	656899	0.697172568
12/10/19	5	x_CAPG	13.127292	Stage_8.5	457214	583578	1.276378239
12/10/19	5	x_CAPG	13.460688	Stage_8.5	953449	571979	0.599905186
12/10/19	5	x_CAPG	14.262804	Stage_8.5	767540	441802	0.575607786
12/10/19	5	x_CAPG	14.470272	Stage_8.5	1101538	608512	0.552420343
12/10/19	5	x_CAPG	17.235936	Stage_8.5	1331799	635856	0.477441416
12/10/19	6	Topo2	4.026456	Stage_8.5	468473	676120	1.443242193
12/10/19	6	Topo2	4.472388	Stage_8.5	397661	481945	1.211949374
12/10/19	6	Topo2	4.593996	Stage_8.5	772313	977287	1.265402758
12/10/19	6	Topo2	4.6089	Stage_8.5	828536	797188	0.962164589
12/10/19	6	Topo2	5.020596	Stage_8.5	570035	620277	1.088138448
12/10/19	6	Topo2	5.198256	Stage_8.5	442465	488305	1.103601415
12/10/19	6	Topo2	5.26986	Stage_8.5	513250	808259	1.574786167
12/10/19	6	Topo2	5.282496	Stage_8.5	614079	814505	1.326384716
12/10/19	6	Topo2	5.33898	Stage_8.5	669152	736031	1.099945902
12/10/19	6	Topo2	5.409072	Stage_8.5	569618	636298	1.117060907
12/10/19	6	Topo2	5.502384	Stage_8.5	571218	575831	1.008075726
12/10/19	6	Topo2	5.523876	Stage_8.5	662747	877313	1.323752503
12/10/19	6	Topo2	5.552388	Stage_8.5	799693	764593	0.956108157
12/10/19	6	Topo2	5.713416	Stage_8.5	677511	1138172	1.679931396
12/10/19	6	Topo2	5.76612	Stage_8.5	647969	798158	1.231784237
12/10/19	6	Topo2	6.018192	Stage_8.5	294996	374087	1.26810872
12/10/19	6	Topo2	6.028452	Stage_8.5	244911	387862	1.583685502
12/10/19	6	Topo2	6.1317	Stage_8.5	734663	605132	0.823686507
12/10/19	6	Topo2	6.196392	Stage_8.5	461059	704397	1.527780609
12/10/19	6	Topo2	6.257304	Stage_8.5	638949	492524	0.770834605
12/10/19	6	Topo2	6.30828	Stage_8.5	701013	779989	1.112659822
12/10/19	6	Topo2	6.310332	Stage_8.5	552935	474552	0.858241927
12/10/19	6	Topo2	6.325344	Stage_8.5	439321	652043	1.484206309
12/10/19	6	Topo2	6.342408	Stage_8.5	407401	447497	1.098419002
12/10/19	6	Topo2	6.450408	Stage_8.5	579522	576759	0.995232278
12/10/19	6	Topo2	6.534324	Stage_8.5	241023	348310	1.445131792
12/10/19	6	Topo2	6.756264	Stage_8.5	688708	756453	1.098365345
12/10/19	6	Topo2	6.832836	Stage_8.5	560855	429887	0.766485099
12/10/19	6	Topo2	6.849576	Stage_8.5	485404	536201	1.104648911
12/10/19	6	Topo2	7.004232	Stage_8.5	905680	866698	0.956958308
12/10/19	6	Topo2	7.030476	Stage_8.5	491424	676935	1.377496826
12/10/19	6	Topo2	7.05132	Stage_8.5	538104	608666	1.131130785
12/10/19	6	Topo2	7.080264	Stage_8.5	345866	569957	1.647912775
12/10/19	6	Topo2	7.1037	Stage_8.5	724157	464513	0.641453442
12/10/19	6	Topo2	7.109316	Stage_8.5	1048719	774694	0.73870503
12/10/19	6	Topo2	7.128972	Stage_8.5	476930	882194	1.849734762
12/10/19	6	Topo2	7.15932	Stage_8.5	683379	697812	1.021120052
12/10/19	6	Topo2	7.172604	Stage_8.5	618043	521805	0.844285915
12/10/19	6	Topo2	7.203492	Stage_8.5	611477	767293	1.254819069
12/10/19	6	Topo2	7.204464	Stage_8.5	364140	441574	1.212648981
12/10/19	6	Topo2	7.28676	Stage_8.5	607255	744002	1.225188759
12/10/19	6	Topo2	7.340544	Stage_8.5	509516	564236	1.107396039
12/10/19	6	Topo2	7.4871	Stage_8.5	894195	702823	0.785984042
12/10/19	6	Topo2	7.544232	Stage_8.5	450675	752650	1.67005048
12/10/19	6	Topo2	7.765416	Stage_8.5	537722	982700	1.82752426
12/10/19	6	Topo2	7.769628	Stage_8.5	617514	779007	1.261521196
12/10/19	6	Topo2	7.779672	Stage_8.5	809878	696785	0.86035798
12/10/19	6	Topo2	7.782264	Stage_8.5	797299	694957	0.871639122
12/10/19	6	Topo2	7.788528	Stage_8.5	324577	430959	1.327755818
12/10/19	6	Topo2	7.790364	Stage_8.5	1395837	1154098	0.826814306
12/10/19	6	Topo2	7.799976	Stage_8.5	719771	871615	1.210961542
12/10/19	6	Topo2	7.818876	Stage_8.5	803571	647427	0.805687363
12/10/19	6	Topo2	7.847172	Stage_8.5	441668	500538	1.133290164
12/10/19	6	Topo2	7.854948	Stage_8.5	542907	377539	0.695402712
12/10/19	6	Topo2	7.858188	Stage_8.5	383516	669228	1.744980653
12/10/19	6	Topo2	7.861968	Stage_8.5	1023123	763584	0.746326688
12/10/19	6	Topo2	7.909704	Stage_8.5	730588	795843	1.089318467
12/10/19	6	Topo2	7.921584	Stage_8.5	1325808	2217640	1.672670553
12/10/19	6	Topo2	7.948908	Stage_8.5	778424	1085803	1.394873488
12/10/19	6	Topo2	7.94934	Stage_8.5	560829	419286	0.747618258
12/10/19	6	Topo2	7.975044	Stage_8.5	596358	806695	1.352702571
12/10/19	6	Topo2	7.977204	Stage_8.5	740540	579265	0.782219732
12/10/19	6	Topo2	7.978716	Stage_8.5	520406	966181	1.856590816
12/10/19	6	Topo2	7.981416	Stage_8.5	679207	614687	0.905006868
12/10/19	6	Topo2	7.99794	Stage_8.5	676597	370396	0.547439613
12/10/19	6	Topo2	8.005932	Stage_8.5	715621	1064491	1.487506655
12/10/19	6	Topo2	8.063604	Stage_8.5	596433	710142	1.190648405
12/10/19	6	Topo2	8.1027	Stage_8.5	622094	948730	1.525058914
12/10/19	6	Topo2	8.18208	Stage_8.5	801956	738707	0.921131583
12/10/19	6	Topo2	8.199252	Stage_8.5	474894	479592	1.009892734
12/10/19	6	Topo2	8.226252	Stage_8.5	615364	916945	1.490085543
12/10/19	6	Topo2	8.23068	Stage_8.5	1031799	891160	0.863695352
12/10/19	6	Topo2	8.246988	Stage_8.5	771752	688691	0.892373457
12/10/19	6	Topo2	8.262648	Stage_8.5	556142	658641	1.184303649
12/10/19	6	Topo2	8.27118	Stage_8.5	1171023	1118437	0.955093965
12/10/19	6	Topo2	8.366868	Stage_8.5	723162	869597	1.202492664
12/10/19	6	Topo2	8.441928	Stage_8.5	679161	743607	1.094890608
12/10/19	6	Topo2	8.518068	Stage_8.5	645599	999708	1.548496822
12/10/19	6	Topo2	8.541396	Stage_8.5	538220	489517	0.909510981
12/10/19	6	Topo2	8.580924	Stage_8.5	541050	445319	0.823064412
12/10/19	6	Topo2	8.641944	Stage_8.5	626424	815521	1.301867425
12/10/19	6	Topo2	8.688924	Stage_8.5	1118385	1068050	0.954993137
12/10/19	6	Topo2	8.700372	Stage_8.5	854676	947949	1.109132584
12/10/19	6	Topo2	8.788716	Stage_8.5	602095	703506	1.168430231
12/10/19	6	Topo2	8.790228	Stage_8.5	605268	773107	1.277296999
12/10/19	6	Topo2	8.839044	Stage_8.5	879936	1026938	1.167059877
12/10/19	6	Topo2	8.914752	Stage_8.5	563536	717575	1.273343673
12/10/19	6	Topo2	9.02232	Stage_8.5	675789	856355	1.267192866
12/10/19	6	Topo2	9.299988	Stage_8.5	1466451	1404556	0.957792657
12/10/19	6	Topo2	9.31608	Stage_8.5	741024	1009963	1.362928866
12/10/19	6	Topo2	9.380664	Stage_8.5	931040	942374	1.012173483
12/10/19	6	Topo2	9.39168	Stage_8.5	753540	749138	0.99415824
12/10/19	6	Topo2	9.422244	Stage_8.5	760889	912466	1.199210397
12/10/19	6	Topo2	9.557244	Stage_8.5	845699	966848	1.143253096
12/10/19	6	Topo2	9.590076	Stage_8.5	1777957	1745679	0.981845455
12/10/19	6	Topo2	9.621072	Stage_8.5	934574	906955	0.970447498
12/10/19	6	Topo2	9.632088	Stage_8.5	512555	731255	1.426685917
12/10/19	6	Topo2	9.64332	Stage_8.5	1498978	1768497	1.179801838
12/10/19	6	Topo2	9.675504	Stage_8.5	344654	306744	0.890005629
12/10/19	6	Topo2	9.728532	Stage_8.5	947943	804242	0.848407552
12/10/19	6	Topo2	9.732096	Stage_8.5	450569	999881	2.219151784
12/10/19	6	Topo2	9.752292	Stage_8.5	725710	1114898	1.536285844
12/10/19	6	Topo2	9.832536	Stage_8.5	620920	796694	1.283086388
12/10/19	6	Topo2	9.858996	Stage_8.5	745119	947761	1.271959244
12/10/19	6	Topo2	9.948528	Stage_8.5	755634	887276	1.174213971
12/10/19	6	Topo2	9.953928	Stage_8.5	1113025	977044	0.877827542
12/10/19	6	Topo2	9.986328	Stage_8.5	1008700	900507	0.892740161
12/10/19	6	Topo2	10.120788	Stage_8.5	516185	591522	1.145949611
12/10/19	6	Topo2	10.130724	Stage_8.5	502403	518514	1.032067882
12/10/19	6	Topo2	10.15146	Stage_8.5	1218454	995737	0.817213452
12/10/19	6	Topo2	10.15254	Stage_8.5	703259	812586	1.155457662
12/10/19	6	Topo2	10.896444	Stage_8.5	669572	885042	1.321802584
12/10/19	6	Topo2	10.94472	Stage_8.5	595662	719443	1.20780409
12/10/19	6	Topo2	11.03652	Stage_8.5	1396319	1459021	1.044905211
12/10/19	6	Topo2	11.206836	Stage_8.5	962529	788838	0.819547255
12/10/19	6	Topo2	11.968992	Stage_8.5	1604062	1128404	0.703466574
12/10/19	6	Topo2	12.103236	Stage_8.5	683431	613415	0.897552204
12/10/19	6	Topo2	12.70404	Stage_8.5	1117112	1512451	1.35389379
12/10/19	6	Topo2	13.421484	Stage_8.5	1400431	1269255	0.906331694
12/10/19	6	Topo2	13.560912	Stage_8.5	1283819	1395871	1.087280216
12/10/19	6	Topo2	13.982544	Stage_8.5	688484	1342235	1.949551478
12/10/19	6	Topo2	15.173676	Stage_8.5	1243318	1519638	1.222244028
12/10/19	6	Topo2	17.384544	Stage_8.5	1550786	1903653	1.227540744
7/14/21	4	x_CAPG	7.768872	Replicated_sperm	497275	1694249	3.407066512
7/14/21	4	x_CAPG	9.033768	Replicated_sperm	287107	438363	1.526827977
7/14/21	4	x_CAPG	11.731932	Replicated_sperm	708576	1206111	1.702161801
7/14/21	4	x_CAPG	11.80494	Replicated_sperm	466715	1516191	3.248644248
7/14/21	4	x_CAPG	12.062088	Replicated_sperm	730053	2309834	3.163926455
7/14/21	4	x_CAPG	12.832236	Replicated_sperm	717810	2313458	3.222939218
7/14/21	4	x_CAPG	13.842576	Replicated_sperm	761816	1235507	1.621791876
7/14/21	4	x_CAPG	14.46282	Replicated_sperm	604302	960044	1.58868248
7/14/21	4	x_CAPG	14.942016	Replicated_sperm	793948	1400249	1.763653287
7/14/21	4	x_CAPG	15.32304	Replicated_sperm	945952	1848187	1.953785181
7/14/21	4	x_CAPG	15.377472	Replicated_sperm	229412	485928	2.11814552
7/14/21	4	x_CAPG	15.839388	Replicated_sperm	549683	645654	1.174593357
7/14/21	4	x_CAPG	15.973308	Replicated_sperm	1129609	2063353	1.826608145
7/14/21	4	x_CAPG	16.185852	Replicated_sperm	840735	1586719	1.887299803
7/14/21	4	x_CAPG	16.201512	Replicated_sperm	849820	1624040	1.911039985
7/14/21	4	x_CAPG	17.048448	Replicated_sperm	1113735	1620216	1.454758987
7/14/21	4	x_CAPG	17.18604	Replicated_sperm	977137	2198522	2.249962902
7/14/21	4	x_CAPG	17.439624	Replicated_sperm	495031	924077	1.866705317
7/14/21	4	x_CAPG	17.521704	Replicated_sperm	1448884	3335394	2.302043504
7/14/21	4	x_CAPG	17.55108	Replicated_sperm	459645	1014612	2.207381784
7/14/21	4	x_CAPG	17.72496	Replicated_sperm	658184	1088211	1.653353773
7/14/21	4	x_CAPG	17.783496	Replicated_sperm	900623	2785515	3.092875709
7/14/21	4	x_CAPG	17.933184	Replicated_sperm	1074851	1828314	1.700992975
7/14/21	4	x_CAPG	18.092268	Replicated_sperm	560943	1030030	1.836247177
7/14/21	4	x_CAPG	18.24012	Replicated_sperm	552936	1059903	1.916863796
7/14/21	4	x_CAPG	18.32706	Replicated_sperm	719777	1016153	1.411760865
7/14/21	4	x_CAPG	18.719316	Replicated_sperm	534365	1093001	2.045420265
7/14/21	4	x_CAPG	18.982512	Replicated_sperm	1100220	2419878	2.199449201
7/14/21	4	x_CAPG	19.337724	Replicated_sperm	629492	998060	1.585500689
7/14/21	4	x_CAPG	20.173428	Replicated_sperm	874739	870786	0.995480938
7/14/21	4	x_CAPG	20.213604	Replicated_sperm	885906	1772484	2.000758545
7/14/21	4	x_CAPG	20.354112	Replicated_sperm	517951	1729521	3.339159496
7/14/21	4	x_CAPG	20.40714	Replicated_sperm	814286	1935618	2.377073903
7/14/21	4	x_CAPG	20.421288	Replicated_sperm	512374	1045939	2.041358461
7/14/21	4	x_CAPG	20.908476	Replicated_sperm	885024	879511	0.99377079
7/14/21	4	x_CAPG	21.003192	Replicated_sperm	945231	2396130	2.534967643
7/14/21	4	x_CAPG	21.362508	Replicated_sperm	1385449	1192034	0.860395439
7/14/21	4	x_CAPG	21.452472	Replicated_sperm	949812	2677568	2.819050507
7/14/21	4	x_CAPG	22.171428	Replicated_sperm	827840	241763	0.292040733
7/14/21	4	x_CAPG	22.221432	Replicated_sperm	772018	892404	1.155936779
7/14/21	4	x_CAPG	22.78854	Replicated_sperm	487894	1230662	2.522396258
7/14/21	4	x_CAPG	22.824288	Replicated_sperm	1013109	2796659	2.760471973
7/14/21	4	x_CAPG	23.06502	Replicated_sperm	1235094	2692471	2.179972537
7/14/21	4	x_CAPG	23.221404	Replicated_sperm	486956	2096514	4.305345863
7/14/21	4	x_CAPG	23.411808	Replicated_sperm	1513541	3347789	2.211891848
7/14/21	4	x_CAPG	23.882148	Replicated_sperm	842393	1893880	2.248214313
7/14/21	4	x_CAPG	23.97978	Replicated_sperm	1658429	3661345	2.207718871
7/14/21	4	x_CAPG	24.387804	Replicated_sperm	845861	973672	1.151101659
7/14/21	4	x_CAPG	24.576048	Replicated_sperm	786033	836819	1.064610519
7/14/21	4	x_CAPG	25.290036	Replicated_sperm	1178817	1426913	1.210461844
7/14/21	4	x_CAPG	25.295112	Replicated_sperm	974900	1211564	1.242757206
7/14/21	4	x_CAPG	26.80884	Replicated_sperm	2067744	2812628	1.360239952
7/14/21	4	x_CAPG	27.430704	Replicated_sperm	1338149	2450035	1.830913448
7/14/21	4	x_CAPG	28.43532	Replicated_sperm	2050903	4233199	2.064065926
7/14/21	4	x_CAPG	28.76796	Replicated_sperm	1274975	3212359	2.519546658
7/14/21	4	x_CAPG	28.859436	Replicated_sperm	1628945	2363966	1.451225179
7/14/21	4	x_CAPG	29.146176	Replicated_sperm	1668953	6835209	4.095507183
7/14/21	4	x_CAPG	29.683044	Replicated_sperm	1060952	2087307	1.967390608
7/14/21	4	x_CAPG	29.789316	Replicated_sperm	945464	1208013	1.277693281
7/14/21	4	x_CAPG	29.795148	Replicated_sperm	1204942	2287016	1.898029947
7/14/21	4	x_CAPG	31.406724	Replicated_sperm	1208590	3370215	2.788551122
7/14/21	4	x_CAPG	34.661844	Replicated_sperm	950900	2073431	2.180493217
7/14/21	4	x_CAPG	36.199116	Replicated_sperm	1355021	1872359	1.381793345
7/14/21	5	x_CAPG	4.381128	Stage_8.5	1026935	1081267	1.052906951
7/14/21	5	x_CAPG	4.39506	Stage_8.5	1146384	1281220	1.117618529
7/14/21	5	x_CAPG	5.342328	Stage_8.5	900603	1410292	1.56594193
7/14/21	5	x_CAPG	5.670432	Stage_8.5	833207	1130646	1.356980918
7/14/21	5	x_CAPG	5.73048	Stage_8.5	1212251	1608320	1.326721941
7/14/21	5	x_CAPG	5.749812	Stage_8.5	1130390	1793493	1.586614354
7/14/21	5	x_CAPG	5.769792	Stage_8.5	570685	598969	1.049561492
7/14/21	5	x_CAPG	6.157296	Stage_8.5	878737	1276141	1.452244528
7/14/21	5	x_CAPG	6.220908	Stage_8.5	582793	1360388	2.334255902
7/14/21	5	x_CAPG	6.29694	Stage_8.5	1177838	1867621	1.585634867
7/14/21	5	x_CAPG	6.518448	Stage_8.5	809205	907827	1.121875174
7/14/21	5	x_CAPG	6.526764	Stage_8.5	859567	1730605	2.013345091
7/14/21	5	x_CAPG	6.60204	Stage_8.5	1045129	1777002	1.700270493
7/14/21	5	x_CAPG	6.608628	Stage_8.5	1205231	1537944	1.276057453
7/14/21	5	x_CAPG	6.773328	Stage_8.5	1071979	1260142	1.175528625
7/14/21	5	x_CAPG	6.92658	Stage_8.5	1237760	2843753	2.297499515
7/14/21	5	x_CAPG	6.94548	Stage_8.5	1574198	1494974	0.949673421
7/14/21	5	x_CAPG	7.00866	Stage_8.5	794277	2302869	2.899327313
7/14/21	5	x_CAPG	7.040196	Stage_8.5	932263	947786	1.016650881
7/14/21	5	x_CAPG	7.058016	Stage_8.5	813192	1916986	2.35735964
7/14/21	5	x_CAPG	7.085124	Stage_8.5	1145272	1115145	0.973694459
7/14/21	5	x_CAPG	7.424568	Stage_8.5	256776	1637027	6.375311556
7/14/21	5	x_CAPG	7.742196	Stage_8.5	1204257	2635887	2.188807705
7/14/21	5	x_CAPG	7.988544	Stage_8.5	1212042	1508677	1.244739869
7/14/21	5	x_CAPG	8.046648	Stage_8.5	992195	2581340	2.601645846
7/14/21	5	x_CAPG	8.056908	Stage_8.5	1026711	1428181	1.391025323
7/14/21	5	x_CAPG	8.134452	Stage_8.5	1429476	1855309	1.297894473
7/14/21	5	x_CAPG	8.140932	Stage_8.5	405062	438387	1.082271356
7/14/21	5	x_CAPG	8.21934	Stage_8.5	1227429	1220005	0.993951585
7/14/21	5	x_CAPG	8.402832	Stage_8.5	1395442	1537402	1.101731208
7/14/21	5	x_CAPG	8.66214	Stage_8.5	1542602	3236321	2.097962404
7/14/21	5	x_CAPG	8.717004	Stage_8.5	1669849	1666480	0.997982452
7/14/21	5	x_CAPG	8.87004	Stage_8.5	2550585	2230511	0.874509573
7/14/21	5	x_CAPG	8.881272	Stage_8.5	1127766	966279	0.856808061
7/14/21	5	x_CAPG	9.06714	Stage_8.5	1211763	1672138	1.379921651
7/14/21	5	x_CAPG	9.15246	Stage_8.5	1197944	1526163	1.273985261
7/14/21	5	x_CAPG	9.213048	Stage_8.5	1534878	1803289	1.174874485
7/14/21	5	x_CAPG	9.237456	Stage_8.5	1664385	2539917	1.526039348
7/14/21	5	x_CAPG	9.338436	Stage_8.5	1551116	1540910	0.993420221
7/14/21	5	x_CAPG	9.43272	Stage_8.5	1235252	1335319	1.081009381
7/14/21	5	x_CAPG	9.626364	Stage_8.5	1341846	1702587	1.268839345
7/14/21	5	x_CAPG	9.694944	Stage_8.5	1097258	1249827	1.139045694
7/14/21	5	x_CAPG	9.790848	Stage_8.5	1213141	1544990	1.273545285
7/14/21	5	x_CAPG	9.848196	Stage_8.5	634493	1988508	3.134010935
7/14/21	5	x_CAPG	9.884592	Stage_8.5	1491020	1647950	1.105250097
7/14/21	5	x_CAPG	9.950148	Stage_8.5	1910399	1298337	0.67961562
7/14/21	5	x_CAPG	9.961272	Stage_8.5	1420931	1108118	0.77985349
7/14/21	5	x_CAPG	10.076616	Stage_8.5	1563517	1898970	1.214550274
7/14/21	5	x_CAPG	10.252656	Stage_8.5	1022878	2009448	1.964504076
7/14/21	5	x_CAPG	10.29294	Stage_8.5	1282573	1532977	1.195235671
7/14/21	5	x_CAPG	10.67418	Stage_8.5	1635845	2047351	1.251555618
7/14/21	5	x_CAPG	10.829376	Stage_8.5	1885101	2916285	1.547017905
7/14/21	5	x_CAPG	11.058984	Stage_8.5	1392619	2027719	1.456047203
7/14/21	5	x_CAPG	11.172924	Stage_8.5	887817	1647629	1.855820513
7/14/21	5	x_CAPG	11.337192	Stage_8.5	1529384	2069321	1.35304214
7/14/21	5	x_CAPG	11.364948	Stage_8.5	1756195	2048091	1.166209333
7/14/21	5	x_CAPG	11.37402	Stage_8.5	2484885	3812355	1.534217881
7/14/21	5	x_CAPG	11.791764	Stage_8.5	1667781	2131282	1.277914786
7/14/21	5	x_CAPG	12.322152	Stage_8.5	1199485	1720401	1.434283046
7/14/21	5	x_CAPG	12.53016	Stage_8.5	2021807	1531836	0.757656888
7/14/21	5	x_CAPG	13.190472	Stage_8.5	1008998	2215487	2.195729823
7/14/21	5	x_CAPG	14.14908	Stage_8.5	1152604	1790430	1.553378263
7/14/21	5	x_CAPG	14.494896	Stage_8.5	1213929	1731308	1.426202027
7/14/21	5	x_CAPG	14.976576	Stage_8.5	2049523	2548021	1.243226351
7/14/21	5	x_CAPG	15.036192	Stage_8.5	2215558	2154400	0.972396119
7/14/21	5	x_CAPG	17.902296	Stage_8.5	1389800	1672379	1.2033235
7/14/21	5	x_CAPG	18.864576	Stage_8.5	2441863	3298365	1.350757598
7/14/21	7	Topo2	9.062712	Replicated_sperm	790292	2445156	3.093990576
7/14/21	7	Topo2	9.373428	Replicated_sperm	432851	1165152	2.691808498
7/14/21	7	Topo2	10.101132	Replicated_sperm	772078	2379741	3.082254643
7/14/21	7	Topo2	10.195848	Replicated_sperm	360942	1130269	3.131442171
7/14/21	7	Topo2	10.441764	Replicated_sperm	458679	1805359	3.935996634
7/14/21	7	Topo2	11.194092	Replicated_sperm	956706	4416237	4.616085819
7/14/21	7	Topo2	11.270988	Replicated_sperm	478494	4207911	8.794072653
7/14/21	7	Topo2	11.516364	Replicated_sperm	824932	3474331	4.211657446
7/14/21	7	Topo2	11.583648	Replicated_sperm	628082	1531994	2.439162402
7/14/21	7	Topo2	12.264696	Replicated_sperm	580158	3270661	5.637534947
7/14/21	7	Topo2	12.342888	Replicated_sperm	553890	2200336	3.972514398
7/14/21	7	Topo2	12.573036	Replicated_sperm	448163	1964326	4.38306152
7/14/21	7	Topo2	14.110632	Replicated_sperm	461271	1250326	2.710610465
7/14/21	7	Topo2	14.618124	Replicated_sperm	602429	1858616	3.085203402
7/14/21	7	Topo2	14.688216	Replicated_sperm	560699	3558698	6.346895571
7/14/21	7	Topo2	14.826564	Replicated_sperm	1080446	2151810	1.991594212
7/14/21	7	Topo2	15.086844	Replicated_sperm	562428	1497762	2.663028868
7/14/21	7	Topo2	15.087924	Replicated_sperm	990537	2462412	2.485936416
7/14/21	7	Topo2	15.089652	Replicated_sperm	968075	2792700	2.884797149
7/14/21	7	Topo2	15.111252	Replicated_sperm	633658	2627580	4.146684805
7/14/21	7	Topo2	15.11622	Replicated_sperm	698322	2817824	4.035135654
7/14/21	7	Topo2	15.350796	Replicated_sperm	1105278	2577626	2.332106493
7/14/21	7	Topo2	15.533748	Replicated_sperm	895854	3488943	3.8945442
7/14/21	7	Topo2	15.71616	Replicated_sperm	1449766	4745115	3.273021301
7/14/21	7	Topo2	15.749424	Replicated_sperm	1055237	3073032	2.912172337
7/14/21	7	Topo2	16.081956	Replicated_sperm	1087137	2148396	1.976196192
7/14/21	7	Topo2	16.201404	Replicated_sperm	538799	2123602	3.941362178
7/14/21	7	Topo2	16.796916	Replicated_sperm	938881	5117992	5.451161542
7/14/21	7	Topo2	16.889904	Replicated_sperm	955248	1922039	2.012083773
7/14/21	7	Topo2	16.946712	Replicated_sperm	1304082	3979861	3.051848733
7/14/21	7	Topo2	17.026524	Replicated_sperm	881708	2199214	2.494265675
7/14/21	7	Topo2	17.750556	Replicated_sperm	980340	1933679	1.972457515
7/14/21	7	Topo2	18.591336	Replicated_sperm	874641	2178426	2.490651593
7/14/21	7	Topo2	18.604944	Replicated_sperm	1230821	3058314	2.484775609
7/14/21	7	Topo2	18.662076	Replicated_sperm	737430	1826872	2.477349715
7/14/21	7	Topo2	19.309212	Replicated_sperm	1297804	4059580	3.128037824
7/14/21	7	Topo2	19.68948	Replicated_sperm	1584948	4166078	2.628526614
7/14/21	7	Topo2	19.77966	Replicated_sperm	873196	2518035	2.88369965
7/14/21	7	Topo2	19.902132	Replicated_sperm	1102982	4214889	3.821357919
7/14/21	7	Topo2	19.968012	Replicated_sperm	944028	4856295	5.144227714
7/14/21	7	Topo2	20.24244	Replicated_sperm	662166	2989296	4.514420855
7/14/21	7	Topo2	20.315988	Replicated_sperm	942628	3391227	3.597630242
7/14/21	7	Topo2	20.34234	Replicated_sperm	698570	5856571	8.383656613
7/14/21	7	Topo2	20.7144	Replicated_sperm	1281564	3617574	2.822780602
7/14/21	7	Topo2	20.728656	Replicated_sperm	1292279	2866359	2.218065139
7/14/21	7	Topo2	20.871864	Replicated_sperm	1362848	4245128	3.114894691
7/14/21	7	Topo2	20.90988	Replicated_sperm	856372	2777881	3.243778405
7/14/21	7	Topo2	20.9547	Replicated_sperm	1257978	2847394	2.263468836
7/14/21	7	Topo2	21.04434	Replicated_sperm	1433602	3749203	2.615232819
7/14/21	7	Topo2	21.916548	Replicated_sperm	880279	2583897	2.935315962
7/14/21	7	Topo2	22.183848	Replicated_sperm	1173352	3027588	2.580289632
7/14/21	7	Topo2	22.295196	Replicated_sperm	738625	2526442	3.420466407
7/14/21	7	Topo2	22.656132	Replicated_sperm	1264078	2299016	1.81872954
7/14/21	7	Topo2	22.675464	Replicated_sperm	1265008	2953735	2.334953613
7/14/21	7	Topo2	22.809384	Replicated_sperm	1171767	6385797	5.449715686
7/14/21	7	Topo2	22.960476	Replicated_sperm	1139249	4489438	3.940699531
7/14/21	7	Topo2	23.153148	Replicated_sperm	1182698	3817903	3.228130089
7/14/21	7	Topo2	23.154012	Replicated_sperm	1432171	3154515	2.202610582
7/14/21	7	Topo2	23.198724	Replicated_sperm	652922	2020696	3.094850533
7/14/21	7	Topo2	23.235444	Replicated_sperm	1054410	3598194	3.412518849
7/14/21	7	Topo2	23.601348	Replicated_sperm	900495	4209390	4.674529009
7/14/21	7	Topo2	23.61204	Replicated_sperm	1139010	2703222	2.373308399
7/14/21	7	Topo2	23.63958	Replicated_sperm	1581630	2786689	1.761909549
7/14/21	7	Topo2	23.800716	Replicated_sperm	778418	3651318	4.690690606
7/14/21	7	Topo2	24.004296	Replicated_sperm	1145318	3974622	3.47032178
7/14/21	7	Topo2	24.352812	Replicated_sperm	595436	1663446	2.793660444
7/14/21	7	Topo2	24.651864	Replicated_sperm	1153017	3778991	3.277480731
7/14/21	7	Topo2	24.709104	Replicated_sperm	900846	4827624	5.358989217
7/14/21	7	Topo2	24.899832	Replicated_sperm	813257	3273456	4.025118751
7/14/21	7	Topo2	25.495236	Replicated_sperm	1347342	4249688	3.154127163
7/14/21	7	Topo2	26.126496	Replicated_sperm	1123163	2220691	1.977176064
7/14/21	7	Topo2	26.237628	Replicated_sperm	918617	3226412	3.512249392
7/14/21	7	Topo2	26.58474	Replicated_sperm	1104956	4051644	3.666792162
7/14/21	7	Topo2	26.799552	Replicated_sperm	1471025	3676845	2.499512245
7/14/21	7	Topo2	27.209304	Replicated_sperm	1566836	7593922	4.846660404
7/14/21	7	Topo2	27.570456	Replicated_sperm	1228040	7018897	5.715527996
7/14/21	7	Topo2	27.888408	Replicated_sperm	1571203	6440444	4.099052764
7/14/21	7	Topo2	28.887192	Replicated_sperm	936024	7467866	7.978284745
7/14/21	7	Topo2	28.934604	Replicated_sperm	1099228	4040760	3.675998064
7/14/21	7	Topo2	29.175984	Replicated_sperm	1001815	6000634	5.989762581
7/14/21	7	Topo2	29.181384	Replicated_sperm	982423	7054662	7.180880334
7/14/21	7	Topo2	29.453328	Replicated_sperm	1111579	4651094	4.184222624
7/14/21	7	Topo2	30.75192	Replicated_sperm	1210993	6722456	5.551193112
7/14/21	7	Topo2	31.461804	Replicated_sperm	1547324	7590240	4.905397964
7/14/21	7	Topo2	31.67046	Replicated_sperm	2036167	6111193	3.001322092
7/14/21	7	Topo2	32.036688	Replicated_sperm	1166615	3862361	3.310741761
7/14/21	7	Topo2	32.929416	Replicated_sperm	1112452	3213056	2.888264842
7/14/21	7	Topo2	33.284844	Replicated_sperm	892428	7465759	8.365670956
7/14/21	7	Topo2	35.66268	Replicated_sperm	1367372	3090877	2.260450704
7/14/21	8	Topo2	4.041036	Stage_8.5	747368	800599	1.071224618
7/14/21	8	Topo2	5.034852	Stage_8.5	941246	1065055	1.131537345
7/14/21	8	Topo2	5.223312	Stage_8.5	1140829	1139980	0.999255804
7/14/21	8	Topo2	5.253768	Stage_8.5	518042	1344971	2.596258605
7/14/21	8	Topo2	5.776164	Stage_8.5	738604	1517934	2.055139154
7/14/21	8	Topo2	5.810616	Stage_8.5	779440	1203186	1.543654419
7/14/21	8	Topo2	5.875416	Stage_8.5	1100130	1683422	1.530202794
7/14/21	8	Topo2	5.999724	Stage_8.5	808432	889425	1.100185297
7/14/21	8	Topo2	6.086016	Stage_8.5	1610274	1871369	1.162143213
7/14/21	8	Topo2	6.191532	Stage_8.5	868537	1245973	1.434565252
7/14/21	8	Topo2	6.251688	Stage_8.5	776519	1004817	1.294001821
7/14/21	8	Topo2	6.355476	Stage_8.5	1002608	1259399	1.256123031
7/14/21	8	Topo2	6.386256	Stage_8.5	1044430	1020441	0.977031491
7/14/21	8	Topo2	6.582492	Stage_8.5	832767	2278014	2.735475829
7/14/21	8	Topo2	6.614028	Stage_8.5	852387	829943	0.973669237
7/14/21	8	Topo2	6.973452	Stage_8.5	1030949	671022	0.650877977
7/14/21	8	Topo2	7.022592	Stage_8.5	881868	1326670	1.504386144
7/14/21	8	Topo2	7.041708	Stage_8.5	910051	1468108	1.613215084
7/14/21	8	Topo2	7.087176	Stage_8.5	1002267	1425837	1.422611939
7/14/21	8	Topo2	7.269696	Stage_8.5	1023047	1552887	1.51790387
7/14/21	8	Topo2	7.321644	Stage_8.5	903346	1517406	1.679761686
7/14/21	8	Topo2	7.410204	Stage_8.5	940094	1585769	1.686819616
7/14/21	8	Topo2	7.553844	Stage_8.5	709262	2005786	2.827990221
7/14/21	8	Topo2	7.72146	Stage_8.5	906337	1641199	1.81080437
7/14/21	8	Topo2	7.790688	Stage_8.5	730608	1339262	1.833078751
7/14/21	8	Topo2	7.818984	Stage_8.5	754111	1194822	1.584411313
7/14/21	8	Topo2	7.829676	Stage_8.5	2564886	2673161	1.042214352
7/14/21	8	Topo2	8.037792	Stage_8.5	780871	1093527	1.400393919
7/14/21	8	Topo2	8.059176	Stage_8.5	941960	1326936	1.40869676
7/14/21	8	Topo2	8.102808	Stage_8.5	905462	1323581	1.46177421
7/14/21	8	Topo2	8.133264	Stage_8.5	901212	1983584	2.201018184
7/14/21	8	Topo2	8.181972	Stage_8.5	740454	4053132	5.473847126
7/14/21	8	Topo2	8.192664	Stage_8.5	871073	1562722	1.79401956
7/14/21	8	Topo2	8.24688	Stage_8.5	838140	1030342	1.229319684
7/14/21	8	Topo2	8.248716	Stage_8.5	758238	1421292	1.874466856
7/14/21	8	Topo2	8.415036	Stage_8.5	1126144	1225556	1.088276455
7/14/21	8	Topo2	8.443548	Stage_8.5	2298243	2366446	1.029676148
7/14/21	8	Topo2	8.542044	Stage_8.5	742638	1988999	2.678288749
7/14/21	8	Topo2	8.610732	Stage_8.5	653482	2102018	3.21664254
7/14/21	8	Topo2	8.65134	Stage_8.5	1968161	2271432	1.154088512
7/14/21	8	Topo2	9.11628	Stage_8.5	582733	1356725	2.328210347
7/14/21	8	Topo2	9.183132	Stage_8.5	999312	1512292	1.513333173
7/14/21	8	Topo2	9.305496	Stage_8.5	1005248	978644	0.973534889
7/14/21	8	Topo2	9.56448	Stage_8.5	834803	1973034	2.36347258
7/14/21	8	Topo2	9.77994	Stage_8.5	1158322	1536455	1.326448949
7/14/21	8	Topo2	9.973044	Stage_8.5	721942	2523522	3.495463625
7/14/21	8	Topo2	10.070244	Stage_8.5	601451	2212393	3.678426006
7/14/21	8	Topo2	10.122408	Stage_8.5	964443	1329199	1.378203792
7/14/21	8	Topo2	10.124136	Stage_8.5	1785322	2166720	1.21362981
7/14/21	8	Topo2	10.129536	Stage_8.5	1792794	3533037	1.970687653
7/14/21	8	Topo2	10.18062	Stage_8.5	1174513	2153030	1.83312573
7/14/21	8	Topo2	10.461636	Stage_8.5	1314532	1600012	1.217172347
7/14/21	8	Topo2	10.658952	Stage_8.5	780806	2648523	3.392037203
7/14/21	8	Topo2	10.696212	Stage_8.5	1686300	2243670	1.330528376
7/14/21	8	Topo2	10.856052	Stage_8.5	1025930	1934965	1.886059478
7/14/21	8	Topo2	10.907784	Stage_8.5	1674793	1254627	0.749123623
7/14/21	8	Topo2	10.916316	Stage_8.5	1890647	2443801	1.292573918
7/14/21	8	Topo2	11.180916	Stage_8.5	809964	1758406	2.170968092
7/14/21	8	Topo2	11.204892	Stage_8.5	1021947	2095392	2.050392046
7/14/21	8	Topo2	11.655036	Stage_8.5	1113380	1591179	1.42914279
7/14/21	8	Topo2	11.688516	Stage_8.5	1097187	1797874	1.638621311
7/14/21	8	Topo2	11.854728	Stage_8.5	1328438	1785992	1.344430075
7/14/21	8	Topo2	12.13758	Stage_8.5	3834856	3665869	0.955933939
7/14/21	8	Topo2	12.497004	Stage_8.5	1792654	3604325	2.010608294
7/14/21	8	Topo2	12.541176	Stage_8.5	1027379	1782691	1.735183413
7/14/21	8	Topo2	13.560804	Stage_8.5	2478655	2157935	0.870607245
7/14/21	8	Topo2	19.92006	Stage_8.5	2422813	4263172	1.759595974
7/20/21	4	x_CAPG	6.496092	Replicated_sperm	546522	1207855	2.210075715
7/20/21	4	x_CAPG	7.083936	Replicated_sperm	604724	1177140	1.946573974
7/20/21	4	x_CAPG	7.59078	Replicated_sperm	1217122	3350503	2.752807853
7/20/21	4	x_CAPG	7.870932	Replicated_sperm	491509	1750720	3.561928673
7/20/21	4	x_CAPG	7.898796	Replicated_sperm	620104	1449962	2.338256163
7/20/21	4	x_CAPG	8.71668	Replicated_sperm	1118791	2326846	2.079786126
7/20/21	4	x_CAPG	8.744328	Replicated_sperm	709453	1685094	2.37520174
7/20/21	4	x_CAPG	8.761716	Replicated_sperm	853772	2334952	2.734865983
7/20/21	4	x_CAPG	8.921556	Replicated_sperm	1930049	3991074	2.06786149
7/20/21	4	x_CAPG	8.926416	Replicated_sperm	958125	1843101	1.923654012
7/20/21	4	x_CAPG	9.094896	Replicated_sperm	685260	1681598	2.453956163
7/20/21	4	x_CAPG	9.206028	Replicated_sperm	485623	1806495	3.719953544
7/20/21	4	x_CAPG	9.410148	Replicated_sperm	824962	2472204	2.996748941
7/20/21	4	x_CAPG	9.565236	Replicated_sperm	774955	1672870	2.158667277
7/20/21	4	x_CAPG	9.745164	Replicated_sperm	709496	1178245	1.660678848
7/20/21	4	x_CAPG	9.946476	Replicated_sperm	611504	1999043	3.269059565
7/20/21	4	x_CAPG	9.963108	Replicated_sperm	455225	2111592	4.638567741
7/20/21	4	x_CAPG	9.976824	Replicated_sperm	721617	1476155	2.045621154
7/20/21	4	x_CAPG	10.157184	Replicated_sperm	701607	1579030	2.25059043
7/20/21	4	x_CAPG	10.301904	Replicated_sperm	625282	2151413	3.440708352
7/20/21	4	x_CAPG	10.439064	Replicated_sperm	1134136	2466171	2.174493182
7/20/21	4	x_CAPG	10.531836	Replicated_sperm	540019	2865950	5.307128083
7/20/21	4	x_CAPG	10.688868	Replicated_sperm	329750	1024186	3.105946929
7/20/21	4	x_CAPG	10.755504	Replicated_sperm	835511	1502661	1.798493377
7/20/21	4	x_CAPG	10.779264	Replicated_sperm	573623	2625820	4.577605849
7/20/21	4	x_CAPG	10.835856	Replicated_sperm	1484373	2434960	1.640396315
7/20/21	4	x_CAPG	10.852272	Replicated_sperm	808232	2318217	2.868256887
7/20/21	4	x_CAPG	10.896012	Replicated_sperm	747544	2773040	3.709534155
7/20/21	4	x_CAPG	11.070108	Replicated_sperm	655467	1958341	2.987703424
7/20/21	4	x_CAPG	11.25036	Replicated_sperm	525328	1463695	2.786249733
7/20/21	4	x_CAPG	11.491524	Replicated_sperm	1397681	2711869	1.940263193
7/20/21	4	x_CAPG	11.8719	Replicated_sperm	1265121	2329883	1.841628587
7/20/21	4	x_CAPG	11.969424	Replicated_sperm	939692	2309390	2.45760313
7/20/21	4	x_CAPG	12.018348	Replicated_sperm	935883	3632890	3.881777957
7/20/21	4	x_CAPG	12.174084	Replicated_sperm	1251504	2368629	1.892625992
7/20/21	4	x_CAPG	12.188124	Replicated_sperm	1427180	2578989	1.807052369
7/20/21	4	x_CAPG	12.329604	Replicated_sperm	1678559	2776565	1.654136077
7/20/21	4	x_CAPG	12.433716	Replicated_sperm	815611	2057605	2.522777402
7/20/21	4	x_CAPG	12.592692	Replicated_sperm	1249299	2705334	2.165481602
7/20/21	4	x_CAPG	12.74346	Replicated_sperm	363045	1212130	3.338787203
7/20/21	4	x_CAPG	12.970368	Replicated_sperm	1189942	2385226	2.004489294
7/20/21	4	x_CAPG	13.29372	Replicated_sperm	721969	3731045	5.167874244
7/20/21	4	x_CAPG	13.38174	Replicated_sperm	857455	1823561	2.126713355
7/20/21	4	x_CAPG	13.907376	Replicated_sperm	428936	1738616	4.05332264
7/20/21	4	x_CAPG	13.910616	Replicated_sperm	764061	3241845	4.242913851
7/20/21	4	x_CAPG	13.9374	Replicated_sperm	1114812	2920749	2.619947579
7/20/21	4	x_CAPG	14.015592	Replicated_sperm	801405	2782929	3.472562562
7/20/21	4	x_CAPG	14.130504	Replicated_sperm	1342754	3233751	2.408297425
7/20/21	4	x_CAPG	14.369616	Replicated_sperm	2060725	14440283	7.007379927
7/20/21	4	x_CAPG	14.92668	Replicated_sperm	378346	819485	2.165967131
7/20/21	4	x_CAPG	15.53148	Replicated_sperm	1927225	2570505	1.333785624
7/20/21	4	x_CAPG	15.589692	Replicated_sperm	437500	944317	2.158438857
7/20/21	4	x_CAPG	15.612264	Replicated_sperm	2214713	4464522	2.015846749
7/20/21	4	x_CAPG	15.880536	Replicated_sperm	1347922	4427485	3.284674484
7/20/21	4	x_CAPG	15.957756	Replicated_sperm	1153636	3125300	2.709086748
7/20/21	4	x_CAPG	16.09092	Replicated_sperm	693405	1380786	1.991312436
7/20/21	4	x_CAPG	16.679412	Replicated_sperm	1272358	2496679	1.962245689
7/20/21	4	x_CAPG	17.004816	Replicated_sperm	2326459	4501852	1.935066124
7/20/21	4	x_CAPG	17.106984	Replicated_sperm	1544383	2913394	1.886445266
7/20/21	4	x_CAPG	17.478504	Replicated_sperm	1858695	4985042	2.682011842
7/20/21	4	x_CAPG	17.60022	Replicated_sperm	899483	2693668	2.994684724
7/20/21	4	x_CAPG	18.127584	Replicated_sperm	2122756	4772869	2.248430342
7/20/21	4	x_CAPG	18.21852	Replicated_sperm	814306	2341877	2.875917653
7/20/21	4	x_CAPG	18.274356	Replicated_sperm	939272	2859876	3.044779361
7/20/21	4	x_CAPG	18.306216	Replicated_sperm	1121059	3513478	3.134070553
7/20/21	4	x_CAPG	18.565524	Replicated_sperm	554196	1373247	2.477908538
7/20/21	4	x_CAPG	18.708948	Replicated_sperm	862149	2519575	2.922435681
7/20/21	4	x_CAPG	19.03824	Replicated_sperm	1517020	3453116	2.276249489
7/20/21	4	x_CAPG	19.069236	Replicated_sperm	919042	2074463	2.257201521
7/20/21	4	x_CAPG	19.189116	Replicated_sperm	1634939	5123184	3.133562781
7/20/21	4	x_CAPG	19.240524	Replicated_sperm	1354822	3802051	2.806310349
7/20/21	4	x_CAPG	20.091672	Replicated_sperm	1490357	2585636	1.734910495
7/20/21	4	x_CAPG	20.34666	Replicated_sperm	1172384	3375922	2.879536056
7/20/21	4	x_CAPG	21.601404	Replicated_sperm	1341815	2168445	1.616053629
7/20/21	4	x_CAPG	21.930372	Replicated_sperm	1513276	3039490	2.008549663
7/20/21	4	x_CAPG	21.984696	Replicated_sperm	754772	2449730	3.245655642
7/20/21	4	x_CAPG	22.248	Replicated_sperm	1928240	3793097	1.967129092
7/20/21	4	x_CAPG	23.854716	Replicated_sperm	2131517	6784895	3.183129668
7/20/21	4	x_CAPG	23.8815	Replicated_sperm	1447365	4355407	3.009197404
7/20/21	4	x_CAPG	24.920676	Replicated_sperm	2026467	1988369	0.981199793
7/20/21	4	x_CAPG	27.169776	Replicated_sperm	2317535	11637720	5.021594064
7/20/21	5	x_CAPG	2.974428	Stage_8.5	1319372	1355106	1.027084098
7/20/21	5	x_CAPG	3.375432	Stage_8.5	1741565	1263037	0.725231042
7/20/21	5	x_CAPG	3.493368	Stage_8.5	1045331	712494	0.681596547
7/20/21	5	x_CAPG	3.822012	Stage_8.5	2198235	2432824	1.10671698
7/20/21	5	x_CAPG	4.500036	Stage_8.5	879405	980714	1.115201756
7/20/21	5	x_CAPG	4.502304	Stage_8.5	1567369	909381	0.580195857
7/20/21	5	x_CAPG	4.535352	Stage_8.5	2022127	1273031	0.629550468
7/20/21	5	x_CAPG	4.579524	Stage_8.5	1413592	1352391	0.956705329
7/20/21	5	x_CAPG	4.665708	Stage_8.5	1572889	1869834	1.188789546
7/20/21	5	x_CAPG	5.07438	Stage_8.5	866958	1097221	1.265598795
7/20/21	5	x_CAPG	5.1111	Stage_8.5	1159215	1288936	1.111904177
7/20/21	5	x_CAPG	5.207004	Stage_8.5	1328019	1514718	1.140584585
7/20/21	5	x_CAPG	5.405292	Stage_8.5	1310234	1387181	1.058727678
7/20/21	5	x_CAPG	5.622588	Stage_8.5	1811481	1240504	0.684801
7/20/21	5	x_CAPG	5.629392	Stage_8.5	892068	2191576	2.456736482
7/20/21	5	x_CAPG	5.686632	Stage_8.5	1243508	1625776	1.30741097
7/20/21	5	x_CAPG	5.79528	Stage_8.5	1171351	1052726	0.89872805
7/20/21	5	x_CAPG	6.001668	Stage_8.5	2453498	2609673	1.063654016
7/20/21	5	x_CAPG	6.002964	Stage_8.5	1514484	1195871	0.789622736
7/20/21	5	x_CAPG	6.075972	Stage_8.5	2056488	1639580	0.797271854
7/20/21	5	x_CAPG	6.090876	Stage_8.5	1337882	776358	0.580288845
7/20/21	5	x_CAPG	6.210108	Stage_8.5	1426418	1718771	1.204956051
7/20/21	5	x_CAPG	6.242076	Stage_8.5	1596840	1555612	0.974181508
7/20/21	5	x_CAPG	6.591996	Stage_8.5	846167	1247168	1.473902906
7/20/21	5	x_CAPG	6.60528	Stage_8.5	1066828	1019892	0.956004154
7/20/21	5	x_CAPG	6.609384	Stage_8.5	1658963	1578003	0.951198429
7/20/21	5	x_CAPG	6.628176	Stage_8.5	1094232	1117603	1.021358359
7/20/21	5	x_CAPG	6.699348	Stage_8.5	1320668	1428822	1.081893405
7/20/21	5	x_CAPG	6.77592	Stage_8.5	2628373	2646995	1.007084991
7/20/21	5	x_CAPG	6.84234	Stage_8.5	1366066	856279	0.626821105
7/20/21	5	x_CAPG	6.921504	Stage_8.5	1467132	1938881	1.321545028
7/20/21	5	x_CAPG	6.927768	Stage_8.5	2931224	2133347	0.727800741
7/20/21	5	x_CAPG	6.962976	Stage_8.5	1335362	1275547	0.955206903
7/20/21	5	x_CAPG	7.019136	Stage_8.5	1460391	1103682	0.755744181
7/20/21	5	x_CAPG	7.069032	Stage_8.5	2585749	5359796	2.072821453
7/20/21	5	x_CAPG	7.110828	Stage_8.5	2404257	2385950	0.992385589
7/20/21	5	x_CAPG	7.351992	Stage_8.5	1794451	1499442	0.8355993
7/20/21	5	x_CAPG	7.362468	Stage_8.5	1452865	1433081	0.986382768
7/20/21	5	x_CAPG	7.400808	Stage_8.5	913681	1476406	1.615887821
7/20/21	5	x_CAPG	7.543908	Stage_8.5	1499570	1762409	1.175276246
7/20/21	5	x_CAPG	7.556868	Stage_8.5	1378228	1273087	0.923712913
7/20/21	5	x_CAPG	7.76412	Stage_8.5	1444575	1041413	0.720913071
7/20/21	5	x_CAPG	7.849548	Stage_8.5	1425951	1205454	0.845368459
7/20/21	5	x_CAPG	7.932492	Stage_8.5	2309718	1542948	0.668024408
7/20/21	5	x_CAPG	8.06922	Stage_8.5	925615	751864	0.812285886
7/20/21	5	x_CAPG	8.083368	Stage_8.5	1509871	1120746	0.742279307
7/20/21	5	x_CAPG	8.167392	Stage_8.5	1498315	2994855	1.998815336
7/20/21	5	x_CAPG	8.272476	Stage_8.5	1956706	1594594	0.814937962
7/20/21	5	x_CAPG	8.317188	Stage_8.5	1774974	2164195	1.219282649
7/20/21	5	x_CAPG	8.387496	Stage_8.5	277007	634041	2.288898836
7/20/21	5	x_CAPG	8.45208	Stage_8.5	2585201	1806752	0.698882601
7/20/21	5	x_CAPG	8.490852	Stage_8.5	1403312	1874962	1.336097746
7/20/21	5	x_CAPG	8.514072	Stage_8.5	1009956	1362565	1.349133032
7/20/21	5	x_CAPG	8.606304	Stage_8.5	2822351	2580677	0.914371388
7/20/21	5	x_CAPG	8.672616	Stage_8.5	1618029	695678	0.429953975
7/20/21	5	x_CAPG	8.683524	Stage_8.5	1124937	1162706	1.033574325
7/20/21	5	x_CAPG	8.899308	Stage_8.5	3141119	2454538	0.781421525
7/20/21	5	x_CAPG	9.281844	Stage_8.5	1725331	2110872	1.223459151
7/20/21	5	x_CAPG	9.335844	Stage_8.5	3078307	1707408	0.554658129
7/20/21	5	x_CAPG	9.363276	Stage_8.5	1781962	1535734	0.861821969
7/20/21	5	x_CAPG	9.431424	Stage_8.5	3056932	1770363	0.579130645
7/20/21	5	x_CAPG	9.431964	Stage_8.5	1798441	2806160	1.560329196
7/20/21	5	x_CAPG	9.478404	Stage_8.5	1728485	1465134	0.847640564
7/20/21	5	x_CAPG	9.807804	Stage_8.5	1653579	2222470	1.344036178
7/20/21	5	x_CAPG	9.962028	Stage_8.5	2824455	2139056	0.75733407
7/20/21	5	x_CAPG	10.104588	Stage_8.5	2025961	2736255	1.350596087
7/20/21	5	x_CAPG	10.360548	Stage_8.5	1550169	1711790	1.104260245
7/20/21	5	x_CAPG	10.519416	Stage_8.5	1518514	2455958	1.617343008
7/20/21	5	x_CAPG	10.522764	Stage_8.5	1836094	1771895	0.965035015
7/20/21	5	x_CAPG	10.6515	Stage_8.5	3582957	3054032	0.852377519
7/20/21	5	x_CAPG	10.737144	Stage_8.5	564208	913964	1.619906134
7/20/21	5	x_CAPG	11.383632	Stage_8.5	1125954	1416722	1.258241456
7/20/21	5	x_CAPG	11.637216	Stage_8.5	1454975	2352615	1.616945308
7/20/21	5	x_CAPG	11.655036	Stage_8.5	2950499	2532471	0.858319559
7/20/21	5	x_CAPG	11.851272	Stage_8.5	1822886	1755999	0.963307086
7/20/21	5	x_CAPG	11.9421	Stage_8.5	4026226	2651438	0.658541771
7/20/21	5	x_CAPG	12.112848	Stage_8.5	1550113	1304034	0.841250928
7/20/21	5	x_CAPG	12.468708	Stage_8.5	4063402	2820833	0.694204757
7/20/21	5	x_CAPG	12.4875	Stage_8.5	4090767	2507385	0.612937623
7/20/21	5	x_CAPG	13.257216	Stage_8.5	2986035	2341864	0.78427212
7/20/21	5	x_CAPG	13.4325	Stage_8.5	1616387	2248741	1.39121448
7/20/21	5	x_CAPG	13.720212	Stage_8.5	3124041	2731295	0.8742827
7/20/21	5	x_CAPG	14.662728	Stage_8.5	1934127	1703473	0.880745163
7/20/21	5	x_CAPG	14.682708	Stage_8.5	2684378	2699348	1.005576711
7/20/21	5	x_CAPG	15.582456	Stage_8.5	1938376	2090503	1.078481677
7/20/21	5	x_CAPG	17.463276	Stage_8.5	3637682	2759033	0.758459096
8/6/19	2	H1	5.6349	Replicated_sperm	337243	875416	2.59580184
8/6/19	2	H1	8.445924	Replicated_sperm	279302	488432	1.748759407
8/6/19	2	H1	10.066896	Replicated_sperm	533526	989233	1.854142066
8/6/19	2	H1	10.164204	Replicated_sperm	211901	294843	1.391418634
8/6/19	2	H1	10.781856	Replicated_sperm	452767	590726	1.304701977
8/6/19	2	H1	10.955736	Replicated_sperm	613841	1465804	2.387921302
8/6/19	2	H1	11.042784	Replicated_sperm	500564	714194	1.426778594
8/6/19	2	H1	11.2482	Replicated_sperm	413874	567259	1.370607963
8/6/19	2	H1	11.609136	Replicated_sperm	474936	1048174	2.206979467
8/6/19	2	H1	11.961756	Replicated_sperm	632677	1166915	1.844408758
8/6/19	2	H1	12.008736	Replicated_sperm	564572	890681	1.577621632
8/6/19	2	H1	12.257352	Replicated_sperm	444669	722199	1.62412716
8/6/19	2	H1	12.367188	Replicated_sperm	427004	819458	1.919087409
8/6/19	2	H1	12.443436	Replicated_sperm	694260	1460154	2.103180365
8/6/19	2	H1	12.85956	Replicated_sperm	782307	1126743	1.440282396
8/6/19	2	H1	13.365756	Replicated_sperm	313410	460849	1.470434894
8/6/19	2	H1	13.542228	Replicated_sperm	430778	489941	1.137339883
8/6/19	2	H1	13.660704	Replicated_sperm	393802	751816	1.909121843
8/6/19	2	H1	13.890852	Replicated_sperm	441324	550106	1.246490107
8/6/19	2	H1	14.222088	Replicated_sperm	619762	927759	1.496960123
8/6/19	2	H1	14.263236	Replicated_sperm	896318	1600496	1.785634116
8/6/19	2	H1	14.265936	Replicated_sperm	622249	819790	1.317462945
8/6/19	2	H1	14.389488	Replicated_sperm	981935	1749388	1.7815721
8/6/19	2	H1	15.311592	Replicated_sperm	545993	979273	1.793563287
8/6/19	2	H1	15.367212	Replicated_sperm	605827	1076291	1.776564927
8/6/19	2	H1	15.407604	Replicated_sperm	452003	710881	1.572735137
8/6/19	2	H1	15.73128	Replicated_sperm	657602	1393964	2.119768492
8/6/19	2	H1	15.842304	Replicated_sperm	1001908	2005519	2.001699757
8/6/19	2	H1	15.906024	Replicated_sperm	342507	471702	1.37720397
8/6/19	2	H1	15.933564	Replicated_sperm	718542	1335697	1.858898993
8/6/19	2	H1	16.474104	Replicated_sperm	645306	871438	1.350425999
8/6/19	2	H1	16.643664	Replicated_sperm	664390	1249001	1.879921432
8/6/19	2	H1	16.678008	Replicated_sperm	518090	550109	1.061802004
8/6/19	2	H1	17.205048	Replicated_sperm	415381	465376	1.120359381
8/6/19	2	H1	17.273628	Replicated_sperm	416270	596490	1.432940159
8/6/19	2	H1	17.396532	Replicated_sperm	1419190	2335221	1.645460439
8/6/19	2	H1	17.619012	Replicated_sperm	946880	1511140	1.595915005
8/6/19	2	H1	17.75034	Replicated_sperm	535054	873192	1.631969857
8/6/19	2	H1	17.798076	Replicated_sperm	698836	904329	1.294050392
8/6/19	2	H1	17.914608	Replicated_sperm	697993	847337	1.213962031
8/6/19	2	H1	18.140544	Replicated_sperm	348258	1142748	3.281325914
8/6/19	2	H1	18.147564	Replicated_sperm	828883	1208589	1.458093603
8/6/19	2	H1	18.344448	Replicated_sperm	544813	726815	1.334063247
8/6/19	2	H1	18.629352	Replicated_sperm	1175000	2045408	1.740772766
8/6/19	2	H1	18.824616	Replicated_sperm	698005	1311576	1.87903525
8/6/19	2	H1	19.194516	Replicated_sperm	569696	794664	1.39489131
8/6/19	2	H1	19.53396	Replicated_sperm	704514	1047834	1.487314659
8/6/19	2	H1	19.621548	Replicated_sperm	484873	590302	1.217436318
8/6/19	2	H1	19.730304	Replicated_sperm	699457	1330485	1.902168396
8/6/19	2	H1	19.988316	Replicated_sperm	853371	1550191	1.816549894
8/6/19	2	H1	20.050524	Replicated_sperm	1799101	2894617	1.608924124
8/6/19	2	H1	20.332188	Replicated_sperm	621325	974211	1.567957188
8/6/19	2	H1	20.492244	Replicated_sperm	891176	1465826	1.644822123
8/6/19	2	H1	20.572488	Replicated_sperm	1344660	2076591	1.544324216
8/6/19	2	H1	20.878236	Replicated_sperm	768404	1265086	1.646381331
8/6/19	2	H1	20.891088	Replicated_sperm	1284771	2183291	1.699361987
8/6/19	2	H1	20.980836	Replicated_sperm	1121032	1865471	1.664065789
8/6/19	2	H1	21.048444	Replicated_sperm	1790368	2546427	1.422292512
8/6/19	2	H1	21.273948	Replicated_sperm	983614	1281134	1.302476378
8/6/19	2	H1	21.376656	Replicated_sperm	1057185	1533678	1.450718654
8/6/19	2	H1	21.939984	Replicated_sperm	402986	542861	1.347096425
8/6/19	2	H1	21.966768	Replicated_sperm	468771	456440	0.973695045
8/6/19	2	H1	22.121424	Replicated_sperm	1239496	2137877	1.724795401
8/6/19	2	H1	22.422852	Replicated_sperm	1404173	2383555	1.697479584
8/6/19	2	H1	22.537332	Replicated_sperm	794959	1150226	1.446899777
8/6/19	2	H1	22.962528	Replicated_sperm	772400	903010	1.169096323
8/6/19	2	H1	23.086404	Replicated_sperm	545236	689548	1.264678048
8/6/19	2	H1	23.200128	Replicated_sperm	627751	773959	1.232907634
8/6/19	2	H1	23.400036	Replicated_sperm	1335479	1989264	1.48955094
8/6/19	2	H1	23.453172	Replicated_sperm	1154348	2359045	2.04361683
8/6/19	2	H1	23.815944	Replicated_sperm	1752536	2332966	1.331194338
8/6/19	2	H1	23.895	Replicated_sperm	936549	1385504	1.479371608
8/6/19	2	H1	23.938308	Replicated_sperm	825946	1311575	1.58796701
8/6/19	2	H1	23.96088	Replicated_sperm	889512	2055629	2.31096264
8/6/19	2	H1	24.030756	Replicated_sperm	1825971	2504480	1.371588048
8/6/19	2	H1	24.372144	Replicated_sperm	637323	1048331	1.644897485
8/6/19	2	H1	24.58512	Replicated_sperm	948196	1519356	1.602364912
8/6/19	2	H1	25.379352	Replicated_sperm	837769	1021138	1.218877757
8/6/19	2	H1	26.652348	Replicated_sperm	718180	1066240	1.484641733
8/6/19	2	H1	26.732376	Replicated_sperm	835813	1073285	1.28412097
8/6/19	2	H1	26.823204	Replicated_sperm	1044810	1513187	1.448289163
8/6/19	2	H1	27.5211	Replicated_sperm	1017959	1393011	1.368435271
8/6/19	2	H1	28.882332	Replicated_sperm	1656672	2572107	1.55257468
8/6/19	2	H1	29.99106	Replicated_sperm	960039	1080049	1.125005338
8/6/19	2	H1	31.83732	Replicated_sperm	1243593	1606510	1.291829401
8/6/19	2	H1	32.157216	Replicated_sperm	915261	1109930	1.212692336
8/6/19	2	H1	32.322024	Replicated_sperm	1742091	2838083	1.629124426
8/6/19	2	H1	33.826572	Replicated_sperm	1085054	1747591	1.61060279
8/6/19	2	H1	34.848144	Replicated_sperm	2003723	2618706	1.306920168
8/6/19	2	H1	40.6134	Replicated_sperm	1333574	1989465	1.491829475
8/6/19	4	H1	4.840668	Stage_8.5	444540	1165769	2.62241643
8/6/19	4	H1	5.627232	Stage_8.5	887075	2042547	2.302564045
8/6/19	4	H1	6.083532	Stage_8.5	358067	822551	2.297198569
8/6/19	4	H1	6.391116	Stage_8.5	756268	1694482	2.240584026
8/6/19	4	H1	6.829056	Stage_8.5	843907	2219258	2.629742377
8/6/19	4	H1	6.93792	Stage_8.5	463235	1668601	3.602061589
8/6/19	4	H1	7.076052	Stage_8.5	802209	1959143	2.442185266
8/6/19	4	H1	7.13124	Stage_8.5	451699	1331602	2.947985273
8/6/19	4	H1	7.272936	Stage_8.5	662202	1750005	2.6427057
8/6/19	4	H1	7.778052	Stage_8.5	1193472	3311877	2.774993464
8/6/19	4	H1	7.866504	Stage_8.5	735015	1826905	2.485534309
8/6/19	4	H1	8.047836	Stage_8.5	719573	1995500	2.773172423
8/6/19	4	H1	8.06976	Stage_8.5	498168	1404874	2.820080776
8/6/19	4	H1	8.082288	Stage_8.5	660088	1590678	2.409796876
8/6/19	4	H1	9.174816	Stage_8.5	730098	1786564	2.447019441
8/6/19	4	H1	9.2259	Stage_8.5	909089	2296318	2.525955105
8/6/19	4	H1	9.259164	Stage_8.5	596446	1406622	2.358339229
8/6/19	4	H1	9.283464	Stage_8.5	1302494	2669899	2.04983593
8/6/19	4	H1	9.48888	Stage_8.5	572956	1506588	2.629500346
8/6/19	4	H1	9.715788	Stage_8.5	1378569	3115689	2.260089266
8/6/19	4	H1	9.744732	Stage_8.5	2165343	3574314	1.65069183
8/6/19	4	H1	10.134288	Stage_8.5	887911	2612941	2.942796069
8/6/19	4	H1	10.164528	Stage_8.5	1098975	2382399	2.167837303
8/6/19	4	H1	10.2654	Stage_8.5	1005846	2122112	2.109778236
8/6/19	4	H1	10.512396	Stage_8.5	976187	2325654	2.382385752
8/6/19	4	H1	10.731852	Stage_8.5	1307086	3144790	2.405954926
8/6/19	4	H1	10.743624	Stage_8.5	2237364	4522788	2.021480635
8/6/19	4	H1	10.862748	Stage_8.5	1100893	2137713	1.941799067
8/6/19	4	H1	10.906704	Stage_8.5	1005462	2554113	2.540238219
8/6/19	4	H1	11.2833	Stage_8.5	1351012	3380444	2.502156902
8/6/19	4	H1	11.39616	Stage_8.5	1309926	2936884	2.242022832
8/6/19	4	H1	12.180348	Stage_8.5	1521401	3077099	2.022543038
8/6/19	4	H1	12.396888	Stage_8.5	854696	1919194	2.245469734
8/6/19	4	H1	12.673044	Stage_8.5	1647177	3543525	2.151271539
8/6/19	4	H1	12.771432	Stage_8.5	933267	1657824	1.776366249
8/6/19	4	H1	13.204512	Stage_8.5	868094	1939913	2.234680806
8/6/19	4	H1	13.557348	Stage_8.5	1184423	2925161	2.469692838
8/6/19	4	H1	16.173	Stage_8.5	1817389	4285124	2.357846339
8/6/19	4	H1	18.431496	Stage_8.5	1674045	3768723	2.251267439
8/6/19	4	H1	19.090512	Stage_8.5	1669997	3490104	2.089886389
7/16/19		H1	22.142052	Replicated_sperm			4.345710184
7/16/19		H1	19.226268	Replicated_sperm			5.340100737
7/16/19		H1	31.540968	Replicated_sperm			6.186361461
7/16/19		H1	15.659244	Replicated_sperm			7.376888425
7/16/19		H1	23.7681	Replicated_sperm			7.024082569
7/16/19		H1	21.389724	Replicated_sperm			5.493103932
7/16/19		H1	22.903992	Replicated_sperm			6.023289991
7/16/19		H1	25.809948	Replicated_sperm			4.751410599
7/16/19		H1	27.968112	Replicated_sperm			5.560389783
7/16/19		H1	15.013944	Replicated_sperm			6.989164252
7/16/19		H1	29.594916	Replicated_sperm			5.306197144
7/16/19		H1	24.51924	Replicated_sperm			5.866544444
7/16/19		H1	34.665732	Replicated_sperm			6.339965251
7/16/19		H1	27.11394	Replicated_sperm			4.04097928
7/16/19		H1	27.431568	Replicated_sperm			5.577889173
7/16/19		H1	25.92324	Replicated_sperm			4.787203354
7/16/19		H1	23.53482	Replicated_sperm			8.436539258
7/16/19		H1	27.976212	Replicated_sperm			4.018193509
7/16/19		H1	27.555876	Replicated_sperm			5.868232339
7/16/19		H1	30.991248	Replicated_sperm			4.276863201
7/16/19		H1	26.142372	Replicated_sperm			4.369558721
7/16/19		H1	17.718696	Replicated_sperm			5.047505817
7/16/19		H1	16.7373	Replicated_sperm			4.244781798
7/16/19		H1	28.724436	Replicated_sperm			5.468205727
7/16/19		H1	26.029512	Replicated_sperm			5.524498549
7/16/19		H1	24.94908	Replicated_sperm			5.118602879
7/16/19		H1	29.155032	Replicated_sperm			5.106585275
7/16/19		H1	18.257292	Replicated_sperm			6.189894861
7/16/19		H1	14.581836	Replicated_sperm			7.608988355
7/16/19		H1	22.571244	Replicated_sperm			8.331785897
7/16/19		H1	22.569624	Replicated_sperm			4.546843242
7/16/19		H1	11.015244	Stage_8.5			6.347154484
7/16/19		H1	12.41892	Stage_8.5			9.177528932
7/16/19		H1	12.74508	Stage_8.5			10.41049342
7/16/19		H1	22.256208	Stage_8.5			11.81067601
7/16/19		H1	8.966268	Stage_8.5			9.211298312
7/16/19		H1	7.515612	Stage_8.5			8.887828111
7/16/19		H1	22.573188	Stage_8.5			10.6463673
7/16/19		H1	10.583784	Stage_8.5			7.859529346
7/16/19		H1	19.231668	Stage_8.5			6.940254197
7/16/19		H1	12.749832	Stage_8.5			5.973708674
7/16/19		H1	7.996752	Stage_8.5			10.46486337
7/16/19		H1	14.360112	Stage_8.5			8.072219973
7/16/19		H1	11.442816	Stage_8.5			5.698069869
7/16/19		H1	22.145724	Stage_8.5			7.791154099
7/16/19		H1	7.8786	Stage_8.5			7.603170148
7/16/19		H1	11.988756	Stage_8.5			5.952968346
7/16/19		H1	13.070484	Stage_8.5			7.23336749
7/16/19		H1	17.065944	Stage_8.5			8.338634335
7/16/19		H1	9.39708	Stage_8.5			8.419517214
7/16/19		H1	9.184104	Stage_8.5			10.30216433
7/16/19		H1	15.344316	Stage_8.5			11.25304237
7/16/19		H1	11.772216	Stage_8.5			10.19557435
7/16/19		H1	24.192432	Stage_8.5			12.77054877
7/16/19		H1	14.256648	Stage_8.5			11.19294896
7/16/19		H1	15.437088	Stage_8.5			7.808339055
7/16/19		H1	9.07416	Stage_8.5			11.30910569
7/16/19		H1	9.394704	Stage_8.5			8.652895659
7/16/19		H1	6.371136	Stage_8.5			12.03767106
7/16/19		H1	22.903236	Stage_8.5			9.189191896
7/16/19		H1	19.122372	Stage_8.5			10.75575266
7/10/19		Topo2	13.575924	Replicated_sperm			18.17054971
7/10/19		Topo2	23.22702	Replicated_sperm			10.70016885
7/10/19		Topo2	19.026036	Replicated_sperm			9.776981872
7/10/19		Topo2	20.16738	Replicated_sperm			12.53981712
7/10/19		Topo2	15.922764	Replicated_sperm			21.16755434
7/10/19		Topo2	24.945948	Replicated_sperm			13.03815868
7/10/19		Topo2	28.439316	Replicated_sperm			6.790600967
7/10/19		Topo2	14.695128	Replicated_sperm			14.07168395
7/10/19		Topo2	23.066748	Replicated_sperm			11.12568404
7/10/19		Topo2	16.055064	Replicated_sperm			6.839689395
7/10/19		Topo2	37.393164	Replicated_sperm			8.767219658
7/10/19		Topo2	31.766796	Replicated_sperm			8.0684142
7/10/19		Topo2	11.42208	Replicated_sperm			9.060638796
7/10/19		Topo2	12.698532	Replicated_sperm			5.625899239
7/10/19		Topo2	15.520572	Replicated_sperm			7.646196439
7/10/19		Topo2	29.406132	Replicated_sperm			7.491274808
7/10/19		Topo2	20.299248	Replicated_sperm			4.67611301
7/10/19		Topo2	20.267172	Replicated_sperm			14.47827142
7/10/19		Topo2	15.762816	Replicated_sperm			7.770368888
7/10/19		Topo2	52.105464	Replicated_sperm			8.09457573
7/10/19		Topo2	24.397524	Replicated_sperm			8.319545435
7/10/19		Topo2	30.194964	Replicated_sperm			7.980574842
7/10/19		Topo2	18.484092	Replicated_sperm			16.4862318
7/10/19		Topo2	19.923624	Replicated_sperm			7.513933804
7/10/19		Topo2	19.57338	Replicated_sperm			10.43317557
7/10/19		Topo2	20.779308	Replicated_sperm			8.511976183
7/10/19		Topo2	19.994904	Replicated_sperm			8.2705035
7/10/19		Topo2	25.971084	Replicated_sperm			5.112813005
7/10/19		Topo2	10.147464	Replicated_sperm			6.259915731
7/10/19		Topo2	14.464548	Replicated_sperm			7.285058226
7/10/19		Topo2	28.351296	Replicated_sperm			5.191082543
7/10/19		Topo2	16.038972	Replicated_sperm			5.943797739
7/10/19		Topo2	15.778908	Replicated_sperm			8.410487836
7/10/19		Topo2	17.570412	Replicated_sperm			6.330535259
7/10/19		Topo2	22.56822	Replicated_sperm			13.24060908
7/10/19		Topo2	8.127	Stage_8.5			3.796826064
7/10/19		Topo2	10.43118	Stage_8.5			4.600521775
7/10/19		Topo2	18.6786	Stage_8.5			6.944061834
7/10/19		Topo2	11.154888	Stage_8.5			5.299295809
7/10/19		Topo2	14.512176	Stage_8.5			3.234369447
7/10/19		Topo2	5.298696	Stage_8.5			5.708530532
7/10/19		Topo2	13.866876	Stage_8.5			3.427912942
7/10/19		Topo2	14.880132	Stage_8.5			5.534030825
7/10/19		Topo2	9.946152	Stage_8.5			3.604004394
7/10/19		Topo2	7.633656	Stage_8.5			4.09239068
7/10/19		Topo2	11.777292	Stage_8.5			3.244526749
7/10/19		Topo2	10.731312	Stage_8.5			2.566239613
7/10/19		Topo2	15.500052	Stage_8.5			3.567783595
7/10/19		Topo2	9.08766	Stage_8.5			3.305136138
7/10/19		Topo2	5.820768	Stage_8.5			2.810202942
7/10/19		Topo2	12.403476	Stage_8.5			3.106358871
7/10/19		Topo2	12.075804	Stage_8.5			2.516562423
7/10/19		Topo2	9.27558	Stage_8.5			2.719283152
7/10/19		Topo2	7.68042	Stage_8.5			3.328671042
7/10/19		Topo2	18.485604	Stage_8.5			3.36885857
7/10/19		Topo2	15.055308	Stage_8.5			3.63299857
7/10/19		Topo2	12.149892	Stage_8.5			2.953264514
7/10/19		Topo2	9.900792	Stage_8.5			3.573532271
7/10/19		Topo2	14.52654	Stage_8.5			3.707296995
7/10/19		Topo2	11.904732	Stage_8.5			3.190265704
7/10/19		Topo2	12.304764	Stage_8.5			3.510572207
7/10/19		Topo2	8.766468	Stage_8.5			3.026506895
7/10/19		Topo2	14.588424	Stage_8.5			4.620461889
7/10/19		Topo2	8.933328	Stage_8.5			2.893382084
7/10/19		Topo2	9.15894	Stage_8.5			4.877166492
7/10/19		Topo2	12.632544	Stage_8.5			3.455196177
7/10/19		Topo2	18.111816	Stage_8.5			4.99283191
7/10/19		Topo2	15.683652	Stage_8.5			3.478658867
7/10/19		Topo2	8.282088	Stage_8.5			3.612891408
7/10/19		Topo2	10.647612	Stage_8.5			4.642786372
