# Supplementary material for: Mitotic chromosomes scale to nuclear-cytoplasmic ratio and cell size in Xenopus
Source: eLife. 2023 Apr 25;12:e84360. doi: 10.7554/eLife.84360 (PMC10260010; doi:10.7554/eLife.84360)
Supplement: Figure 3—source data 1. [file elife-84360-fig3-data1.zip › Figure 3-Source Data/Figure 3-Source Data 2.csv]

Date	Sample_type	Length_in_microns
1/29/22	Replicated_sperm	11.023776
1/29/22	Replicated_sperm	27.294732
1/29/22	Replicated_sperm	17.615556
1/29/22	Replicated_sperm	16.109388
1/29/22	Replicated_sperm	24.820668
1/29/22	Replicated_sperm	23.151204
1/29/22	Replicated_sperm	15.022584
1/29/22	Replicated_sperm	22.21776
1/29/22	Replicated_sperm	19.040508
1/29/22	Replicated_sperm	18.816192
1/29/22	Replicated_sperm	17.834904
1/29/22	Replicated_sperm	18.78768
1/29/22	Replicated_sperm	24.717744
1/29/22	Replicated_sperm	22.713264
1/29/22	Replicated_sperm	27.475848
1/29/22	Replicated_sperm	13.645476
1/29/22	Replicated_sperm	20.699388
1/29/22	Replicated_sperm	42.56118
1/29/22	Replicated_sperm	28.461672
1/29/22	Replicated_sperm	19.52964
1/29/22	Replicated_sperm	12.711708
1/29/22	Replicated_sperm	13.811796
1/29/22	Replicated_sperm	19.44972
1/29/22	Replicated_sperm	10.969884
1/29/22	Replicated_sperm	11.77038
1/29/22	Replicated_sperm	18.313128
1/29/22	Replicated_sperm	22.436676
1/29/22	Replicated_sperm	23.66604
1/29/22	Replicated_sperm	9.38466
1/29/22	Replicated_sperm	15.177132
1/29/22	Replicated_sperm	9.20754
1/29/22	Replicated_sperm	17.057196
1/29/22	Replicated_sperm	20.484036
1/29/22	Replicated_sperm	16.982136
1/29/22	Replicated_sperm	14.784012
1/29/22	Replicated_sperm	15.061248
1/29/22	Replicated_sperm	19.280268
1/29/22	Replicated_sperm	17.253
1/29/22	Replicated_sperm	24.810192
1/29/22	Replicated_sperm	15.395076
1/29/22	Replicated_sperm	12.819924
1/29/22	Replicated_sperm	17.533692
1/29/22	Replicated_sperm	21.9996
1/29/22	Replicated_sperm	14.52492
1/29/22	Replicated_sperm	14.385816
1/29/22	Replicated_sperm	15.634188
1/29/22	Replicated_sperm	14.054904
1/29/22	Replicated_sperm	16.035948
1/29/22	Replicated_sperm	37.54998
1/29/22	Replicated_sperm	16.175268
1/29/22	Replicated_sperm	10.66986
1/29/22	Replicated_sperm	11.30706
1/29/22	Replicated_sperm	14.505588
1/29/22	Replicated_sperm	14.549544
1/29/22	Replicated_sperm	27.407916
1/29/22	Replicated_sperm	29.60226
1/29/22	Replicated_sperm	22.63518
1/29/22	Replicated_sperm	20.238768
1/29/22	Replicated_sperm	16.584912
1/29/22	Replicated_sperm	20.810304
1/29/22	Replicated_sperm	13.262724
1/29/22	Replicated_sperm	18.67914
1/29/22	Replicated_sperm	26.769096
1/29/22	Replicated_sperm	11.547684
1/29/22	Replicated_sperm	12.57228
1/29/22	Replicated_sperm	22.554396
1/29/22	Replicated_sperm	10.980576
1/29/22	Replicated_sperm	24.671952
1/29/22	Replicated_sperm	26.466048
1/29/22	Replicated_sperm	15.912936
1/29/22	Replicated_sperm	17.862876
1/29/22	Replicated_sperm	15.937884
1/29/22	Replicated_sperm	15.6303
1/29/22	Replicated_sperm	18.622872
1/29/22	Replicated_sperm	15.141816
1/29/22	Replicated_sperm	13.204836
1/29/22	Replicated_sperm	12.907944
1/29/22	Replicated_sperm	15.96834
1/29/22	Replicated_sperm	10.815012
1/29/22	Replicated_sperm	18.977868
1/29/22	Replicated_sperm	13.267152
1/29/22	Replicated_sperm	30.50082
1/29/22	Replicated_sperm	20.750904
1/29/22	Replicated_sperm	20.450556
1/29/22	Replicated_sperm	20.478204
1/29/22	Replicated_sperm	20.015208
1/29/22	Replicated_sperm	13.102884
1/29/22	Replicated_sperm	18.853992
1/29/22	Replicated_sperm	22.325652
1/29/22	Replicated_sperm	18.937152
1/29/22	Replicated_sperm	12.536424
1/29/22	Replicated_sperm	14.690484
1/29/22	Replicated_sperm	13.64688
1/29/22	Replicated_sperm	16.622172
1/29/22	Replicated_sperm	17.19144
1/29/22	Replicated_sperm	18.518544
1/29/22	Replicated_sperm	14.313996
1/29/22	Replicated_sperm	17.071452
1/29/22	Replicated_sperm	20.030868
1/29/22	Replicated_sperm	37.383984
1/29/22	Replicated_sperm	15.737004
1/29/22	Replicated_sperm	24.283152
1/29/22	Replicated_sperm	16.921008
1/29/22	Replicated_sperm	14.884236
1/29/22	Replicated_sperm	24.328944
1/29/22	Replicated_sperm	39.225924
1/29/22	Replicated_sperm	20.154528
1/29/22	Replicated_sperm	19.126908
1/29/22	Replicated_sperm	13.973688
1/29/22	Replicated_sperm	29.14596
1/29/22	Replicated_sperm	17.82486
1/29/22	Replicated_sperm	11.202516
1/29/22	Replicated_sperm	10.190124
1/29/22	Replicated_sperm	18.339048
1/29/22	Replicated_sperm	11.770272
1/29/22	Replicated_sperm	11.548764
1/29/22	Replicated_sperm	14.742108
1/29/22	Replicated_sperm	21.925512
1/29/22	Replicated_sperm	12.860424
1/29/22	Replicated_sperm	20.29482
1/29/22	Replicated_sperm	13.18464
1/29/22	Replicated_sperm	27.69066
1/29/22	Replicated_sperm	19.017504
1/29/22	Replicated_sperm	18.493164
1/29/22	Replicated_sperm	11.013408
1/29/22	Replicated_sperm	15.574572
1/29/22	Replicated_sperm	26.962416
1/29/22	Replicated_sperm	20.199564
1/29/22	Replicated_sperm	29.606256
1/29/22	Replicated_sperm	18.260424
1/29/22	Replicated_sperm	28.114776
1/29/22	Replicated_sperm	17.53488
1/29/22	Replicated_sperm	14.969988
1/29/22	Replicated_sperm	17.478936
1/29/22	Replicated_sperm	35.419788
1/29/22	Replicated_sperm	7.997292
1/29/22	Replicated_sperm	9.9792
1/29/22	Replicated_sperm	18.64998
1/29/22	Replicated_sperm	31.902768
1/29/22	Replicated_sperm	15.045156
1/29/22	Replicated_sperm	19.870812
1/29/22	Replicated_sperm	14.142276
1/29/22	Replicated_sperm	18.636048
1/29/22	Replicated_sperm	26.922996
1/29/22	Replicated_sperm	17.088732
1/29/22	Replicated_sperm	14.651712
1/29/22	Replicated_sperm	13.522032
1/29/22	Replicated_sperm	13.459176
1/29/22	Replicated_sperm	18.013968
1/29/22	Replicated_sperm	16.881588
1/29/22	Replicated_sperm	21.225024
1/29/22	Replicated_sperm	18.38916
1/29/22	Replicated_sperm	10.56564
1/29/22	Replicated_sperm	16.688808
1/29/22	Replicated_sperm	20.052792
1/29/22	Replicated_sperm	17.62506
1/29/22	Replicated_sperm	8.643996
1/29/22	Replicated_sperm	11.32056
1/29/22	Replicated_sperm	13.774752
1/29/22	Replicated_sperm	13.051584
1/29/22	Replicated_sperm	14.766516
1/29/22	Replicated_sperm	25.320168
1/29/22	Replicated_sperm	17.293932
1/29/22	Replicated_sperm	19.611072
1/29/22	Replicated_sperm	16.3701
1/29/22	Replicated_sperm	16.987536
1/29/22	Replicated_sperm	17.662104
1/29/22	Replicated_sperm	17.083548
1/29/22	Replicated_sperm	11.518632
1/29/22	Replicated_sperm	9.782748
1/29/22	Replicated_sperm	15.478776
1/29/22	Replicated_sperm	15.303816
1/29/22	Replicated_sperm	19.854504
1/29/22	Replicated_sperm	21.67992
1/29/22	Replicated_sperm	24.41178
1/29/22	Replicated_sperm	16.992828
1/29/22	Replicated_sperm	20.565468
1/29/22	Replicated_sperm	10.404828
1/29/22	Replicated_sperm	30.348864
1/29/22	Replicated_sperm	29.31552
1/29/22	Replicated_sperm	22.077468
1/29/22	Replicated_sperm	22.2129
1/29/22	Replicated_sperm	19.620252
1/29/22	Replicated_sperm	16.80264
1/29/22	Replicated_sperm	28.120176
1/29/22	Replicated_sperm	17.309484
1/29/22	Replicated_sperm	12.733956
1/29/22	Replicated_sperm	15.713676
1/29/22	Replicated_sperm	17.188524
1/29/22	Replicated_sperm	16.284564
1/29/22	Replicated_sperm	14.543172
1/29/22	Replicated_sperm	16.477668
1/29/22	Replicated_sperm	12.009708
1/29/22	Replicated_sperm	23.789484
1/29/22	Replicated_sperm	21.959964
1/29/22	Replicated_sperm	17.468784
1/29/22	Replicated_sperm	21.305376
1/29/22	Replicated_sperm	15.302736
1/29/22	Replicated_sperm	20.272248
1/29/22	Replicated_sperm	21.794616
1/29/22	Replicated_sperm	13.90878
1/29/22	Replicated_sperm	14.36292
1/29/22	Replicated_sperm	10.138608
1/29/22	Replicated_sperm	20.135628
1/29/22	Replicated_sperm	19.768752
1/29/22	Replicated_sperm	29.812752
1/29/22	Replicated_sperm	24.046092
1/29/22	Replicated_sperm	15.559452
1/29/22	Replicated_sperm	20.236176
1/29/22	Replicated_sperm	14.166144
1/29/22	Replicated_sperm	27.97902
1/29/22	Replicated_sperm	10.66446
1/29/22	Replicated_sperm	14.578272
1/29/22	Replicated_sperm	11.218932
1/29/22	Replicated_sperm	13.085388
1/29/22	Replicated_sperm	13.559616
1/29/22	Replicated_sperm	15.545412
1/29/22	Replicated_sperm	14.3883
1/29/22	Replicated_sperm	16.689672
1/29/22	Replicated_sperm	24.585444
1/29/22	Replicated_sperm	14.441328
1/29/22	Replicated_sperm	19.81746
1/29/22	Replicated_sperm	13.250196
1/29/22	Replicated_sperm	8.557056
1/29/22	Replicated_sperm	28.643112
1/29/22	Replicated_sperm	9.767196
1/29/22	Replicated_sperm	14.061708
1/29/22	Replicated_sperm	11.188692
1/29/22	Replicated_sperm	24.238332
1/29/22	Replicated_sperm	11.764548
1/29/22	Replicated_sperm	30.162024
1/29/22	Replicated_sperm	14.2857
1/29/22	Replicated_sperm	9.932544
1/29/22	Replicated_sperm	25.382484
1/29/22	Replicated_sperm	22.502448
1/29/22	Replicated_sperm	18.80658
1/29/22	Replicated_sperm	22.127148
1/29/22	Replicated_sperm	18.007488
1/29/22	Replicated_sperm	18.092916
1/29/22	Replicated_sperm	25.035264
1/29/22	Replicated_sperm	12.440196
1/29/22	Replicated_sperm	7.866072
1/29/22	Replicated_sperm	36.214236
1/29/22	Replicated_sperm	30.731616
1/29/22	Replicated_sperm	12.984516
1/29/22	Replicated_sperm	36.824436
1/29/22	Replicated_sperm	13.71222
1/29/22	Replicated_sperm	15.978492
1/29/22	Replicated_sperm	9.546552
1/29/22	Replicated_sperm	36.57798
1/29/22	Replicated_sperm	19.74888
1/29/22	Replicated_sperm	17.6121
1/29/22	Replicated_sperm	16.187796
1/29/22	Replicated_sperm	22.122396
1/29/22	Replicated_sperm	18.72126
1/29/22	Replicated_sperm	16.874784
1/29/22	Replicated_sperm	14.372424
1/29/22	Replicated_sperm	22.961448
1/29/22	Replicated_sperm	38.368728
1/29/22	Replicated_sperm	14.134284
1/29/22	Replicated_sperm	17.085384
1/29/22	Replicated_sperm	17.985996
1/29/22	Replicated_sperm	25.672788
1/29/22	Replicated_sperm	11.911212
1/29/22	Replicated_sperm	9.190368
1/29/22	Replicated_sperm	16.905672
1/29/22	Replicated_sperm	9.372456
1/29/22	Replicated_sperm	28.62918
1/29/22	Replicated_sperm	13.84776
1/29/22	Replicated_sperm	38.00628
1/29/22	Replicated_sperm	10.473408
1/29/22	Replicated_sperm	15.278112
1/29/22	Replicated_sperm	14.802912
1/29/22	Replicated_sperm	11.302416
1/29/22	Replicated_sperm	18.441
1/29/22	Replicated_sperm	25.032024
1/29/22	Replicated_sperm	13.557888
1/29/22	Replicated_sperm	23.7762
1/29/22	Replicated_sperm	20.545488
1/29/22	Replicated_sperm	27.847152
1/29/22	Replicated_sperm	13.831344
1/29/22	Replicated_sperm	47.158956
1/29/22	Replicated_sperm	13.295556
1/29/22	Replicated_sperm	22.404492
1/29/22	Replicated_sperm	22.010724
1/29/22	Replicated_sperm	19.620684
1/29/22	Replicated_sperm	38.44206
1/29/22	Replicated_sperm	16.342668
1/29/22	Replicated_sperm	24.831792
1/29/22	Replicated_sperm	28.13616
1/29/22	Replicated_sperm	15.966612
1/29/22	Replicated_sperm	19.273896
1/29/22	Replicated_sperm	21.533472
1/29/22	Replicated_sperm	13.951008
1/29/22	Replicated_sperm	28.719684
1/29/22	Replicated_sperm	27.331668
1/29/22	Replicated_sperm	16.66224
1/29/22	Replicated_sperm	20.108736
1/29/22	Replicated_sperm	10.840932
1/29/22	Replicated_sperm	25.736832
1/29/22	Replicated_sperm	8.685576
1/29/22	Replicated_sperm	23.891328
1/29/22	Replicated_sperm	21.850236
1/29/22	Replicated_sperm	26.375976
1/29/22	Replicated_sperm	13.465764
1/29/22	Replicated_sperm	25.793748
1/29/22	Replicated_sperm	23.407596
1/29/22	Replicated_sperm	24.156144
1/29/22	Replicated_sperm	16.494624
1/29/22	Replicated_sperm	13.246308
1/29/22	Replicated_sperm	26.4897
1/29/22	Replicated_sperm	15.304788
1/29/22	Replicated_sperm	27.926316
1/29/22	Replicated_sperm	18.77094
1/29/22	Replicated_sperm	11.616804
1/29/22	Replicated_sperm	14.9229
1/29/22	Replicated_sperm	13.540284
1/29/22	Replicated_sperm	21.165408
1/29/22	Replicated_sperm	6.922584
1/29/22	Replicated_sperm	14.55246
1/29/22	Replicated_sperm	25.228476
1/29/22	Replicated_sperm	15.950844
1/29/22	Replicated_sperm	24.779412
1/29/22	Replicated_sperm	33.35094
1/29/22	Replicated_sperm	32.45238
1/29/22	Replicated_sperm	19.74564
1/29/22	Replicated_sperm	16.108416
1/29/22	Replicated_sperm	14.0967
1/29/22	Replicated_sperm	32.805972
1/29/22	Stage_8.5	10.689732
1/29/22	Stage_8.5	9.640836
1/29/22	Stage_8.5	10.166364
1/29/22	Stage_8.5	8.10648
1/29/22	Stage_8.5	11.848248
1/29/22	Stage_8.5	9.546876
1/29/22	Stage_8.5	13.985352
1/29/22	Stage_8.5	15.25932
1/29/22	Stage_8.5	10.440576
1/29/22	Stage_8.5	14.026068
1/29/22	Stage_8.5	14.228892
1/29/22	Stage_8.5	17.34156
1/29/22	Stage_8.5	13.93308
1/29/22	Stage_8.5	14.771808
1/29/22	Stage_8.5	13.28454
1/29/22	Stage_8.5	10.527084
1/29/22	Stage_8.5	11.77902
1/29/22	Stage_8.5	21.981996
1/29/22	Stage_8.5	7.363332
1/29/22	Stage_8.5	10.562292
1/29/22	Stage_8.5	15.614532
1/29/22	Stage_8.5	17.031816
1/29/22	Stage_8.5	23.591088
1/29/22	Stage_8.5	6.388416
1/29/22	Stage_8.5	13.615128
1/29/22	Stage_8.5	13.025988
1/29/22	Stage_8.5	19.038888
1/29/22	Stage_8.5	6.314328
1/29/22	Stage_8.5	10.576224
1/29/22	Stage_8.5	6.373944
1/29/22	Stage_8.5	14.467356
1/29/22	Stage_8.5	9.174816
1/29/22	Stage_8.5	12.717972
1/29/22	Stage_8.5	12.821112
1/29/22	Stage_8.5	16.550352
1/29/22	Stage_8.5	10.15416
1/29/22	Stage_8.5	18.543384
1/29/22	Stage_8.5	22.215168
1/29/22	Stage_8.5	19.309428
1/29/22	Stage_8.5	31.18608
1/29/22	Stage_8.5	9.090684
1/29/22	Stage_8.5	12.477672
1/29/22	Stage_8.5	12.195684
1/29/22	Stage_8.5	13.917312
1/29/22	Stage_8.5	14.42934
1/29/22	Stage_8.5	12.291372
1/29/22	Stage_8.5	9.819684
1/29/22	Stage_8.5	11.334708
1/29/22	Stage_8.5	31.085964
1/29/22	Stage_8.5	22.261932
1/29/22	Stage_8.5	10.100484
1/29/22	Stage_8.5	15.059304
1/29/22	Stage_8.5	13.120812
1/29/22	Stage_8.5	12.596796
1/29/22	Stage_8.5	11.112768
1/29/22	Stage_8.5	15.98454
1/29/22	Stage_8.5	11.942748
1/29/22	Stage_8.5	14.009868
1/29/22	Stage_8.5	10.164636
1/29/22	Stage_8.5	13.324608
1/29/22	Stage_8.5	13.79754
1/29/22	Stage_8.5	12.001608
1/29/22	Stage_8.5	12.27042
1/29/22	Stage_8.5	11.73744
1/29/22	Stage_8.5	27.508572
1/29/22	Stage_8.5	21.110652
1/29/22	Stage_8.5	15.394752
1/29/22	Stage_8.5	9.13734
1/29/22	Stage_8.5	15.062652
1/29/22	Stage_8.5	15.759576
1/29/22	Stage_8.5	10.241856
1/29/22	Stage_8.5	7.147548
1/29/22	Stage_8.5	11.431476
1/29/22	Stage_8.5	13.8456
1/29/22	Stage_8.5	13.870224
1/29/22	Stage_8.5	10.125324
1/29/22	Stage_8.5	13.623228
1/29/22	Stage_8.5	14.088276
1/29/22	Stage_8.5	13.964076
1/29/22	Stage_8.5	12.913668
1/29/22	Stage_8.5	11.14344
1/29/22	Stage_8.5	9.990324
1/29/22	Stage_8.5	16.915176
1/29/22	Stage_8.5	7.619292
1/29/22	Stage_8.5	37.747404
1/29/22	Stage_8.5	11.7612
1/29/22	Stage_8.5	11.6424
1/29/22	Stage_8.5	26.905392
1/29/22	Stage_8.5	12.469248
1/29/22	Stage_8.5	10.567152
1/29/22	Stage_8.5	18.086112
1/29/22	Stage_8.5	11.583216
1/29/22	Stage_8.5	20.839464
1/29/22	Stage_8.5	14.50224
1/29/22	Stage_8.5	12.335004
1/29/22	Stage_8.5	18.275004
1/29/22	Stage_8.5	7.1847
1/29/22	Stage_8.5	10.344672
1/29/22	Stage_8.5	17.136684
1/29/22	Stage_8.5	18.39834
1/29/22	Stage_8.5	11.582352
1/29/22	Stage_8.5	12.976632
1/29/22	Stage_8.5	19.1646
1/29/22	Stage_8.5	13.111848
1/29/22	Stage_8.5	13.09932
1/29/22	Stage_8.5	20.860416
1/29/22	Stage_8.5	8.16102
1/29/22	Stage_8.5	12.937428
1/29/22	Stage_8.5	7.191288
1/29/22	Stage_8.5	11.733336
1/29/22	Stage_8.5	12.058956
1/29/22	Stage_8.5	6.87096
1/29/22	Stage_8.5	12.586968
1/29/22	Stage_8.5	14.875812
1/29/22	Stage_8.5	15.94512
1/29/22	Stage_8.5	12.738924
1/29/22	Stage_8.5	9.684468
1/29/22	Stage_8.5	13.146516
1/29/22	Stage_8.5	15.66054
1/29/22	Stage_8.5	14.870412
1/29/22	Stage_8.5	12.577356
1/29/22	Stage_8.5	11.262996
1/29/22	Stage_8.5	18.104688
1/29/22	Stage_8.5	12.870036
1/29/22	Stage_8.5	10.043136
1/29/22	Stage_8.5	14.483232
1/29/22	Stage_8.5	14.074452
1/29/22	Stage_8.5	16.831584
1/29/22	Stage_8.5	19.954296
1/29/22	Stage_8.5	9.885564
1/29/22	Stage_8.5	9.699156
1/29/22	Stage_8.5	8.918748
1/29/22	Stage_8.5	11.379744
1/29/22	Stage_8.5	11.708496
1/29/22	Stage_8.5	12.234024
1/29/22	Stage_8.5	12.702312
1/29/22	Stage_8.5	10.644804
1/29/22	Stage_8.5	11.344644
1/29/22	Stage_8.5	14.666292
1/29/22	Stage_8.5	12.309948
1/29/22	Stage_8.5	16.139304
1/29/22	Stage_8.5	17.686404
1/29/22	Stage_8.5	8.60598
1/29/22	Stage_8.5	15.77556
1/29/22	Stage_8.5	12.233376
1/29/22	Stage_8.5	9.077616
1/29/22	Stage_8.5	18.010188
1/29/22	Stage_8.5	15.050448
1/29/22	Stage_8.5	15.165576
1/29/22	Stage_8.5	13.47354
1/29/22	Stage_8.5	8.847684
1/29/22	Stage_8.5	8.334684
1/29/22	Stage_8.5	10.77084
1/29/22	Stage_8.5	11.776968
1/29/22	Stage_8.5	16.375284
1/29/22	Stage_8.5	16.645068
1/29/22	Stage_8.5	13.410468
1/29/22	Stage_8.5	6.991272
1/29/22	Stage_8.5	9.464688
1/29/22	Stage_8.5	11.481264
1/29/22	Stage_8.5	13.14144
1/29/22	Stage_8.5	11.71908
1/29/22	Stage_8.5	19.419048
1/29/22	Stage_8.5	8.640756
1/29/22	Stage_8.5	10.267452
1/29/22	Stage_8.5	14.423832
1/29/22	Stage_8.5	12.075048
1/29/22	Stage_8.5	11.054016
1/29/22	Stage_8.5	10.07262
1/29/22	Stage_8.5	10.676448
1/29/22	Stage_8.5	10.342404
1/29/22	Stage_8.5	17.514684
1/29/22	Stage_8.5	11.359656
1/29/22	Stage_8.5	16.216956
1/29/22	Stage_8.5	13.488444
1/29/22	Stage_8.5	10.69902
1/29/22	Stage_8.5	13.367808
1/29/22	Stage_8.5	17.571816
1/29/22	Stage_8.5	12.254544
1/29/22	Stage_8.5	16.200432
1/29/22	Stage_8.5	12.821976
1/29/22	Stage_8.5	9.943884
1/29/22	Stage_8.5	15.068268
1/29/22	Stage_8.5	13.176756
1/29/22	Stage_8.5	13.50108
1/29/22	Stage_8.5	15.139224
1/29/22	Stage_8.5	10.569312
1/29/22	Stage_8.5	10.982088
1/29/22	Stage_8.5	11.767788
1/29/22	Stage_8.5	15.727824
1/29/22	Stage_8.5	12.6927
1/29/22	Stage_8.5	9.747864
1/29/22	Stage_8.5	11.73204
1/29/22	Stage_8.5	17.0532
1/29/22	Stage_8.5	14.463036
1/29/22	Stage_8.5	9.74538
1/29/22	Stage_8.5	11.132532
1/29/22	Stage_8.5	14.668236
1/29/22	Stage_8.5	12.041244
1/29/22	Stage_8.5	20.697552
1/29/22	Stage_8.5	11.336976
1/29/22	Stage_8.5	7.661736
1/29/22	Stage_8.5	12.96378
1/29/22	Stage_8.5	13.981248
1/29/22	Stage_8.5	10.441764
1/29/22	Stage_8.5	12.411684
1/29/22	Stage_8.5	19.8477
1/29/22	Stage_8.5	17.383788
1/29/22	Stage_8.5	10.149516
1/29/22	Stage_8.5	10.524276
1/29/22	Stage_8.5	13.52106
1/29/22	Stage_8.5	15.465384
1/29/22	Stage_8.5	10.421136
1/29/22	Stage_8.5	10.532052
1/29/22	Stage_8.5	23.984316
1/29/22	Stage_8.5	8.441064
1/29/22	Stage_8.5	8.942832
1/29/22	Stage_8.5	13.232808
1/29/22	Stage_8.5	7.424676
1/29/22	Stage_8.5	5.810184
1/29/22	Stage_8.5	15.902568
1/29/22	Stage_8.5	16.727688
1/29/22	Stage_8.5	13.782636
1/29/22	Stage_8.5	15.66054
1/29/22	Stage_8.5	14.510772
1/29/22	Stage_8.5	11.31192
1/29/22	Stage_8.5	11.747592
1/29/22	Stage_8.5	13.35042
1/29/22	Stage_8.5	5.961492
1/29/22	Stage_8.5	12.038436
1/29/22	Stage_8.5	11.234268
1/29/22	Stage_8.5	16.105284
1/29/22	Stage_8.5	22.536036
1/29/22	Stage_8.5	13.949388
1/29/22	Stage_8.5	10.030284
1/29/22	Stage_8.5	15.215796
1/29/22	Stage_8.5	15.84792
1/29/22	Stage_8.5	20.597652
1/29/22	Stage_8.5	10.380744
1/29/22	Stage_8.5	13.26672
1/29/22	Stage_8.5	9.844956
1/29/22	Stage_8.5	10.073268
1/29/22	Stage_8.5	10.753668
1/29/22	Stage_8.5	14.250924
1/29/22	Stage_8.5	9.696132
1/29/22	Stage_8.5	9.28314
1/29/22	Stage_8.5	9.886752
1/29/22	Stage_8.5	10.680876
1/29/22	Stage_8.5	15.64434
1/29/22	Stage_8.5	12.090492
1/29/22	Stage_8.5	8.019216
1/29/22	Stage_8.5	14.727204
1/29/22	Stage_8.5	16.973172
1/29/22	Stage_8.5	15.28146
1/29/22	Stage_8.5	16.580052
1/29/22	Stage_8.5	11.864772
1/29/22	Stage_8.5	10.36368
1/29/22	Stage_8.5	9.735444
1/29/22	Stage_8.5	11.59218
1/29/22	Stage_8.5	18.567792
1/29/22	Stage_8.5	17.743968
1/29/22	Stage_8.5	11.724372
1/29/22	Stage_8.5	13.529052
1/29/22	Stage_8.5	12.149136
1/29/22	Stage_8.5	6.446736
1/29/22	Stage_8.5	13.965156
1/29/22	Stage_8.5	10.237104
1/29/22	Stage_8.5	28.624968
1/29/22	Stage_8.5	14.1345
1/29/22	Stage_8.5	10.344564
1/29/22	Stage_8.5	10.317888
1/29/22	Stage_8.5	13.447728
1/29/22	Stage_8.5	15.306624
1/29/22	Stage_8.5	10.387116
1/29/22	Stage_8.5	7.946964
1/29/22	Stage_8.5	10.320048
1/29/22	Stage_8.5	11.897496
1/29/22	Stage_8.5	12.065436
1/29/22	Stage_8.5	16.549272
1/29/22	Stage_8.5	14.07888
1/29/22	Stage_8.5	22.362264
1/29/22	Stage_8.5	23.752872
1/29/22	Stage_8.5	8.637084
1/29/22	Stage_8.5	14.147784
1/29/22	Stage_8.5	12.072024
1/29/22	Stage_8.5	15.470568
1/29/22	Stage_8.5	14.395104
1/29/22	Stage_8.5	11.08782
1/29/22	Stage_8.5	12.181752
1/29/22	Stage_8.5	8.55414
1/29/22	Stage_8.5	12.01176
1/29/22	Stage_8.5	13.043916
1/29/22	Stage_8.5	12.355308
1/29/22	Stage_8.5	10.12608
1/29/22	Stage_8.5	14.964696
1/29/22	Stage_8.5	10.198764
1/29/22	Stage_8.5	11.917908
1/29/22	Stage_8.5	9.7821
1/29/22	Stage_8.5	10.518336
1/29/22	Stage_8.5	11.619504
1/29/22	Stage_8.5	12.291372
1/29/22	Stage_8.5	12.0744
1/29/22	Stage_8.5	10.793844
1/29/22	Stage_8.5	12.266748
1/29/22	Stage_8.5	19.453932
1/29/22	Stage_8.5	7.837884
1/29/22	Stage_8.5	21.329892
1/29/22	Stage_8.5	13.201272
1/29/22	Stage_8.5	24.381108
1/29/22	Stage_8.5	13.282596
1/29/22	Stage_8.5	11.129616
1/29/22	Stage_8.5	14.977008
1/29/22	Stage_8.5	13.514688
1/29/22	Stage_8.5	15.749964
1/29/22	Stage_8.5	11.696292
1/29/22	Stage_8.5	9.543636
1/29/22	Stage_8.5	13.678956
1/29/22	Stage_8.5	11.668536
1/29/22	Stage_8.5	18.486792
1/29/22	Stage_8.5	15.970824
1/29/22	Stage_8.5	13.5513
1/29/22	Stage_8.5	12.003336
1/29/22	Stage_8.5	9.95112
1/29/22	Stage_8.5	10.358172
1/29/22	Stage_8.5	7.928172
1/29/22	Stage_8.5	13.145436
1/29/22	Stage_8.5	9.989676
1/29/22	Stage_8.5	11.456856
1/29/22	Stage_8.5	8.448948
1/29/22	Stage_8.5	16.598304
1/29/22	Stage_8.5	16.50024
1/29/22	Stage_8.5	10.141092
1/29/22	Stage_8.5	10.464228
1/29/22	Stage_8.5	15.333408
1/29/22	Stage_8.5	17.184096
1/29/22	Stage_8.5	18.299952
1/29/22	Stage_8.5	14.424048
1/29/22	Stage_8.5	35.665812
1/29/22	Stage_8.5	11.424672
1/29/22	Stage_8.5	12.706416
1/29/22	Stage_8.5	8.744544
1/29/22	Stage_8.5	10.484532
1/29/22	Stage_8.5	13.640076
1/29/22	Stage_8.5	13.5567
1/29/22	Stage_8.5	8.625096
1/29/22	Stage_8.5	12.977388
1/29/22	Stage_8.5	16.577244
1/29/22	Stage_8.5	24.378408
1/29/22	Stage_8.5	10.094868
1/29/22	Stage_8.5	11.217636
1/29/22	Stage_8.5	13.413492
1/29/22	Stage_8.5	17.341884
1/29/22	Stage_8.5	12.987756
1/29/22	Stage_8.5	14.463684
1/29/22	Stage_8.5	11.348856
1/29/22	Stage_8.5	14.430744
1/29/22	Stage_8.5	12.975228
1/29/22	Stage_8.5	8.685468
1/29/22	Stage_8.5	8.08704
1/29/22	Stage_8.5	9.516528
1/29/22	Stage_8.5	11.191392
1/29/22	Stage_8.5	13.403448
1/29/22	Stage_8.5	7.481268
1/29/22	Stage_8.5	8.4456
1/29/22	Stage_8.5	15.064164
1/29/22	Stage_8.5	28.255176
1/29/22	Stage_8.5	16.10712
1/29/22	Stage_8.5	12.4011
1/29/22	Stage_8.5	13.030956
1/29/22	Stage_8.5	13.964076
1/29/22	Stage_8.5	11.910348
1/29/22	Stage_8.5	6.667812
1/29/22	Stage_8.5	11.696724
1/29/22	Stage_8.5	13.70736
1/29/22	Stage_8.5	8.823492
1/29/22	Stage_8.5	17.980272
1/29/22	Stage_8.5	13.530888
1/29/22	Stage_8.5	15.655572
1/29/22	Stage_8.5	13.21596
1/29/22	Stage_8.5	9.689328
1/29/22	Stage_8.5	5.361552
1/29/22	Stage_8.5	13.657032
1/29/22	Stage_8.5	12.519792
1/29/22	Stage_8.5	10.793088
1/29/22	Stage_8.5	12.191256
1/29/22	Stage_8.5	18.396396
1/29/22	Stage_8.5	14.044212
1/29/22	Stage_8.5	21.089916
1/29/22	Stage_8.5	13.829832
1/29/22	Stage_8.5	18.700848
1/29/22	Stage_8.5	13.07448
1/29/22	Stage_8.5	10.982304
1/29/22	Stage_8.5	14.70906
1/29/22	Stage_8.5	14.315076
1/29/22	Stage_8.5	12.06954
1/29/22	Stage_8.5	19.430172
1/29/22	Stage_8.5	17.223408
1/29/22	Stage_8.5	19.58256
1/29/22	Stage_8.5	13.776048
1/29/22	Stage_8.5	7.16904
1/29/22	Stage_8.5	15.817788
1/29/22	Stage_8.5	12.420864
1/29/22	Stage_8.5	23.892192
1/29/22	Stage_8.5	9.148896
1/29/22	Stage_8.5	28.482948
1/29/22	Stage_8.5	34.404048
1/29/22	Stage_8.5	16.510392
1/29/22	Stage_8.5	21.288096
1/29/22	Stage_8.5	13.09284
1/29/22	Stage_8.5	19.57932
1/29/22	Stage_8.5	17.24004
1/29/22	Stage_8.5	14.644368
1/29/22	Stage_8.5	15.059088
1/29/22	Stage_8.5	20.052468
1/29/22	Stage_8.5	17.423856
1/29/22	Stage_8.5	13.78782
1/29/22	Stage_8.5	18.00792
1/29/22	Stage_8.5	9.377964
1/29/22	Stage_8.5	11.191176
1/29/22	Stage_8.5	14.849352
1/29/22	Stage_8.5	11.448108
1/29/22	Stage_8.5	14.917392
1/29/22	Stage_8.5	9.321912
1/29/22	Stage_8.5	12.557052
1/29/22	Stage_8.5	13.352256
1/29/22	Stage_8.5	12.74508
1/29/22	Stage_8.5	11.250468
1/29/22	Stage_8.5	13.59558
1/29/22	Stage_8.5	10.212588
1/29/22	Stage_8.5	13.607244
1/29/22	Stage_8.5	8.751024
1/29/22	Stage_8.5	10.77246
1/29/22	Stage_8.5	8.365032
1/29/22	Stage_8.5	14.8797
1/29/22	Stage_8.5	15.388164
1/29/22	Stage_8.5	12.782556
1/29/22	Stage_8.5	11.008548
1/29/22	Stage_8.5	19.189548
1/29/22	Stage_8.5	5.727996
1/29/22	Stage_8.5	13.45572
1/29/22	Stage_8.5	7.361928
1/29/22	Stage_8.5	9.19458
1/29/22	Stage_8.5	6.92766
1/29/22	Stage_8.5	14.928948
1/29/22	Stage_8.5	9.678744
1/29/22	Stage_8.5	13.289292
1/29/22	Stage_8.5	10.795572
1/29/22	Stage_8.5	10.637784
1/29/22	Stage_8.5	11.270124
1/29/22	Stage_8.5	11.189664
1/29/22	Stage_8.5	12.618936
1/29/22	Stage_8.5	13.887288
1/29/22	Stage_8.5	15.419916
1/29/22	Stage_8.5	12.342996
1/29/22	Stage_8.5	9.839124
1/29/22	Stage_8.5	9.44946
1/29/22	Stage_8.5	11.759796
1/29/22	Stage_8.5	8.908488
1/29/22	Stage_8.5	21.657024
1/29/22	Stage_8.5	14.947848
1/29/22	Stage_8.5	10.537452
1/29/22	Stage_8.5	14.538636
1/29/22	Stage_8.5	15.026256
1/29/22	Stage_8.5	10.797948
1/29/22	Stage_8.5	14.95206
1/29/22	Stage_8.5	11.975256
1/29/22	Stage_8.5	13.156992
1/29/22	Stage_8.5	10.40688
1/29/22	Stage_8.5	10.803564
1/29/22	Stage_8.5	20.020932
1/29/22	Stage_8.5	16.233264
1/29/22	Stage_8.5	16.91172
1/29/22	Stage_8.5	10.296612
1/29/22	Stage_8.5	12.794112
1/29/22	Stage_8.5	8.65404
1/29/22	Stage_8.5	6.358608
1/29/22	Stage_8.5	9.98514
1/29/22	Stage_8.5	9.168876
1/29/22	Stage_8.5	18.157716
1/29/22	Stage_8.5	12.599928
1/29/22	Stage_8.5	11.490768
1/29/22	Stage_8.5	18.535176
1/29/22	Stage_8.5	14.682708
1/29/22	Stage_8.5	13.657032
1/29/22	Stage_8.5	8.96346
1/29/22	Stage_8.5	12.1608
1/29/22	Stage_8.5	14.830992
1/29/22	Stage_8.5	12.223656
1/29/22	Stage_8.5	13.737924
1/29/22	Stage_8.5	15.270984
1/29/22	Stage_8.5	6.963084
1/29/22	Stage_8.5	10.244664
1/29/22	Stage_8.5	17.312832
1/29/22	Stage_8.5	13.566636
1/29/22	Stage_8.5	10.878192
1/29/22	Stage_8.5	12.636108
1/29/22	Stage_8.5	7.794576
1/29/22	Stage_8.5	10.108044
1/29/22	Stage_8.5	10.865988
1/29/22	Stage_8.5	16.528536
1/29/22	Stage_8.5	14.353848
1/29/22	Stage_8.5	11.966076
1/29/22	Stage_8.5	13.1112
1/29/22	Stage_8.5	12.277116
1/29/22	Stage_8.5	12.342564
1/29/22	Stage_8.5	8.180352
1/29/22	Stage_8.5	9.103536
1/29/22	Stage_8.5	5.674644
1/29/22	Stage_8.5	16.0407
1/29/22	Stage_8.5	11.953872
1/29/22	Stage_8.5	10.240776
1/29/22	Stage_8.5	13.742244
1/29/22	Stage_8.5	12.497976
1/29/22	Stage_8.5	8.128404
1/29/22	Stage_8.5	10.931328
1/29/22	Stage_8.5	7.965648
1/29/22	Stage_8.5	14.779368
1/29/22	Stage_8.5	10.889964
1/29/22	Stage_8.5	13.53564
1/29/22	Stage_8.5	17.286696
1/29/22	Stage_8.5	14.97204
1/29/22	Stage_8.5	13.505292
1/29/22	Stage_8.5	11.044296
1/29/22	Stage_8.5	9.63846
1/29/22	Stage_8.5	7.430616
1/29/22	Stage_8.5	10.665756
1/29/22	Stage_8.5	8.8992
1/29/22	Stage_8.5	15.490656
1/29/22	Stage_8.5	10.185588
1/29/22	Stage_8.5	14.981652
1/29/22	Stage_8.5	11.180916
1/29/22	Stage_8.5	15.092244
1/29/22	Stage_8.5	12.152268
1/29/22	Stage_8.5	8.280036
1/29/22	Stage_8.5	13.499136
1/29/22	Stage_8.5	13.559292
1/29/22	Stage_8.5	15.799428
1/29/22	Stage_8.5	10.103076
1/29/22	Stage_8.5	10.60776
1/29/22	Stage_8.5	13.307868
1/29/22	Stage_8.5	11.22552
1/29/22	Stage_8.5	11.0079
1/29/22	Stage_8.5	13.233024
1/29/22	Stage_8.5	12.030768
1/29/22	Stage_8.5	15.34248
1/29/22	Stage_8.5	12.232296
1/29/22	Stage_8.5	11.158452
1/29/22	Stage_8.5	6.797628
1/29/22	Stage_8.5	12.35682
1/29/22	Stage_8.5	16.883856
1/29/22	Stage_8.5	12.549492
1/29/22	Stage_8.5	14.109012
1/29/22	Stage_8.5	11.447892
1/29/22	Stage_8.5	14.005224
1/29/22	Replicated_sperm	13.515444
1/29/22	Replicated_sperm	11.510208
1/29/22	Replicated_sperm	7.649532
1/29/22	Replicated_sperm	13.326552
1/29/22	Replicated_sperm	18.09864
1/29/22	Replicated_sperm	20.132928
1/29/22	Replicated_sperm	27.134352
1/29/22	Replicated_sperm	19.571112
1/29/22	Replicated_sperm	12.920364
1/29/22	Replicated_sperm	11.371212
1/29/22	Replicated_sperm	17.19846
1/29/22	Replicated_sperm	20.200428
1/29/22	Replicated_sperm	33.639408
1/29/22	Replicated_sperm	28.840644
1/29/22	Replicated_sperm	19.779012
1/29/22	Replicated_sperm	11.384712
1/29/22	Replicated_sperm	21.171672
1/29/22	Replicated_sperm	17.042616
1/29/22	Replicated_sperm	28.460484
1/29/22	Replicated_sperm	22.612392
1/29/22	Replicated_sperm	29.937168
1/29/22	Replicated_sperm	20.472912
1/29/22	Replicated_sperm	18.636588
1/29/22	Replicated_sperm	16.111008
1/29/22	Replicated_sperm	6.831972
1/29/22	Replicated_sperm	26.492616
1/29/22	Replicated_sperm	22.27284
1/29/22	Replicated_sperm	17.409708
1/29/22	Replicated_sperm	12.51612
1/29/22	Replicated_sperm	14.836392
1/29/22	Replicated_sperm	30.116772
1/29/22	Replicated_sperm	10.944612
1/29/22	Replicated_sperm	17.9253
1/29/22	Replicated_sperm	16.72434
1/29/22	Replicated_sperm	9.678096
1/29/22	Replicated_sperm	29.000484
1/29/22	Replicated_sperm	12.709116
1/29/22	Replicated_sperm	10.465308
1/29/22	Replicated_sperm	28.508112
1/29/22	Replicated_sperm	12.628116
1/29/22	Replicated_sperm	13.110552
1/29/22	Replicated_sperm	11.394864
1/29/22	Replicated_sperm	19.024308
1/29/22	Replicated_sperm	12.544308
1/29/22	Replicated_sperm	17.93934
1/29/22	Replicated_sperm	21.4434
1/29/22	Replicated_sperm	13.640508
1/29/22	Replicated_sperm	16.928784
1/29/22	Replicated_sperm	18.692208
1/29/22	Replicated_sperm	9.264456
1/29/22	Replicated_sperm	14.414112
1/29/22	Replicated_sperm	17.711676
1/29/22	Replicated_sperm	10.433124
1/29/22	Replicated_sperm	15.876108
1/29/22	Replicated_sperm	19.486656
1/29/22	Replicated_sperm	12.40596
1/29/22	Replicated_sperm	20.373552
1/29/22	Replicated_sperm	11.280492
1/29/22	Replicated_sperm	10.358712
1/29/22	Replicated_sperm	13.364892
1/29/22	Replicated_sperm	30.69954
1/29/22	Replicated_sperm	28.214028
1/29/22	Replicated_sperm	17.011944
1/29/22	Replicated_sperm	26.933796
1/29/22	Replicated_sperm	24.255504
1/29/22	Replicated_sperm	15.821568
1/29/22	Replicated_sperm	26.007264
1/29/22	Replicated_sperm	12.134664
1/29/22	Replicated_sperm	16.30098
1/29/22	Replicated_sperm	7.81326
1/29/22	Replicated_sperm	20.83536
1/29/22	Replicated_sperm	27.169668
1/29/22	Replicated_sperm	34.246692
1/29/22	Replicated_sperm	10.165932
1/29/22	Replicated_sperm	9.633924
1/29/22	Replicated_sperm	10.570932
1/29/22	Replicated_sperm	18.77742
1/29/22	Replicated_sperm	21.94236
1/29/22	Replicated_sperm	8.065764
1/29/22	Replicated_sperm	29.5353
1/29/22	Replicated_sperm	22.801608
1/29/22	Replicated_sperm	26.781084
1/29/22	Replicated_sperm	12.016404
1/29/22	Replicated_sperm	12.23316
1/29/22	Replicated_sperm	20.208528
1/29/22	Replicated_sperm	15.676524
1/29/22	Replicated_sperm	14.110416
1/29/22	Replicated_sperm	23.466132
1/29/22	Replicated_sperm	8.188128
1/29/22	Replicated_sperm	23.8167
1/29/22	Replicated_sperm	17.806284
1/29/22	Replicated_sperm	14.051232
1/29/22	Replicated_sperm	12.32334
1/29/22	Replicated_sperm	14.49198
1/29/22	Replicated_sperm	11.496924
1/29/22	Replicated_sperm	20.64204
1/29/22	Replicated_sperm	17.794836
1/29/22	Replicated_sperm	19.816164
1/29/22	Replicated_sperm	17.2179
1/29/22	Replicated_sperm	31.027428
1/29/22	Replicated_sperm	22.821156
1/29/22	Replicated_sperm	16.085196
1/29/22	Replicated_sperm	11.012112
1/29/22	Replicated_sperm	18.260316
1/29/22	Replicated_sperm	19.045152
1/29/22	Replicated_sperm	16.420212
1/29/22	Replicated_sperm	18.053604
1/29/22	Replicated_sperm	19.051092
1/29/22	Replicated_sperm	18.936936
1/29/22	Replicated_sperm	20.567844
1/29/22	Replicated_sperm	9.723132
1/29/22	Replicated_sperm	18.516276
1/29/22	Replicated_sperm	20.639232
1/29/22	Replicated_sperm	9.542448
1/29/22	Replicated_sperm	10.335168
1/29/22	Replicated_sperm	31.988088
1/29/22	Replicated_sperm	15.339348
1/29/22	Replicated_sperm	16.004412
1/29/22	Replicated_sperm	20.587824
1/29/22	Replicated_sperm	29.89062
1/29/22	Replicated_sperm	22.15458
1/29/22	Replicated_sperm	17.199
1/29/22	Replicated_sperm	15.768216
1/29/22	Replicated_sperm	17.084196
1/29/22	Replicated_sperm	21.95964
1/29/22	Replicated_sperm	9.876276
1/29/22	Replicated_sperm	31.003236
1/29/22	Replicated_sperm	10.798272
1/29/22	Replicated_sperm	30.821904
7/1/22	Replicated_sperm	20.126664
7/1/22	Replicated_sperm	46.28286
7/1/22	Replicated_sperm	18.151992
7/1/22	Replicated_sperm	46.298952
7/1/22	Replicated_sperm	16.24482
7/1/22	Replicated_sperm	26.280072
7/1/22	Replicated_sperm	18.90486
7/1/22	Replicated_sperm	19.15812
7/1/22	Replicated_sperm	27.340416
7/1/22	Replicated_sperm	17.143488
7/1/22	Replicated_sperm	14.350716
7/1/22	Replicated_sperm	16.539444
7/1/22	Replicated_sperm	22.398336
7/1/22	Replicated_sperm	12.28716
7/1/22	Replicated_sperm	14.372748
7/1/22	Replicated_sperm	21.940092
7/1/22	Replicated_sperm	21.407976
7/1/22	Replicated_sperm	16.443648
7/1/22	Replicated_sperm	16.311888
7/1/22	Replicated_sperm	7.948152
7/1/22	Replicated_sperm	17.072748
7/1/22	Replicated_sperm	19.384812
7/1/22	Replicated_sperm	17.919792
7/1/22	Replicated_sperm	33.928632
7/1/22	Replicated_sperm	15.262236
7/1/22	Replicated_sperm	21.102984
7/1/22	Replicated_sperm	19.827612
7/1/22	Replicated_sperm	39.645504
7/1/22	Replicated_sperm	10.28322
7/1/22	Replicated_sperm	18.033732
7/1/22	Replicated_sperm	20.077416
7/1/22	Replicated_sperm	20.05182
7/1/22	Replicated_sperm	21.153528
7/1/22	Replicated_sperm	18.71964
7/1/22	Replicated_sperm	23.833116
7/1/22	Replicated_sperm	28.208628
7/1/22	Replicated_sperm	17.174592
7/1/22	Replicated_sperm	15.83982
7/1/22	Replicated_sperm	15.893928
7/1/22	Replicated_sperm	52.463484
7/1/22	Replicated_sperm	16.03962
7/1/22	Replicated_sperm	15.9543
7/1/22	Replicated_sperm	46.886256
7/1/22	Replicated_sperm	15.192252
7/1/22	Replicated_sperm	31.483296
7/1/22	Replicated_sperm	35.924364
7/1/22	Replicated_sperm	47.700684
7/1/22	Replicated_sperm	14.756364
7/1/22	Replicated_sperm	31.823064
8/19/22	Replicated_sperm	26.048412
8/19/22	Replicated_sperm	26.10846
8/19/22	Replicated_sperm	13.199544
8/19/22	Replicated_sperm	35.20368
8/19/22	Replicated_sperm	15.455016
8/19/22	Replicated_sperm	30.455136
8/19/22	Replicated_sperm	12.615588
8/19/22	Replicated_sperm	18.61326
8/19/22	Replicated_sperm	43.718616
8/19/22	Replicated_sperm	24.298812
8/19/22	Replicated_sperm	40.56588
8/19/22	Replicated_sperm	22.52718
8/19/22	Replicated_sperm	13.44492
8/19/22	Replicated_sperm	38.462688
8/19/22	Replicated_sperm	18.981972
8/19/22	Replicated_sperm	29.87982
8/19/22	Replicated_sperm	19.068588
8/19/22	Replicated_sperm	19.737108
8/19/22	Replicated_sperm	45.989208
8/19/22	Replicated_sperm	17.969472
8/19/22	Replicated_sperm	15.976224
8/19/22	Replicated_sperm	14.593932
8/19/22	Replicated_sperm	33.660144
8/19/22	Replicated_sperm	13.933728
8/19/22	Replicated_sperm	18.163872
8/19/22	Replicated_sperm	18.2223
8/19/22	Replicated_sperm	19.757304
8/19/22	Replicated_sperm	13.182588
8/19/22	Replicated_sperm	22.748256
8/19/22	Replicated_sperm	15.190848
8/19/22	Replicated_sperm	26.662932
8/19/22	Replicated_sperm	15.226596
8/19/22	Replicated_sperm	23.57208
8/19/22	Replicated_sperm	14.54328
8/19/22	Replicated_sperm	15.778152
8/19/22	Replicated_sperm	27.581688
8/19/22	Replicated_sperm	34.651368
8/19/22	Replicated_sperm	27.26514
8/19/22	Replicated_sperm	36.768384
8/19/22	Replicated_sperm	41.34564
8/19/22	Replicated_sperm	45.97614
8/19/22	Replicated_sperm	14.674716
8/19/22	Replicated_sperm	16.035084
8/19/22	Replicated_sperm	24.61104
8/19/22	Replicated_sperm	18.49068
8/19/22	Replicated_sperm	33.956064
8/19/22	Replicated_sperm	25.63488
8/19/22	Replicated_sperm	40.712976
8/19/22	Replicated_sperm	14.001336
8/19/22	Replicated_sperm	31.544316
8/19/22	Replicated_sperm	22.217328
8/19/22	Replicated_sperm	15.435468
8/19/22	Replicated_sperm	46.096776
8/19/22	Replicated_sperm	16.520652
8/19/22	Replicated_sperm	11.63808
7/1/22	Stage_8.5	16.219656
7/1/22	Stage_8.5	11.27628
7/1/22	Stage_8.5	22.110732
7/1/22	Stage_8.5	15.728904
7/1/22	Stage_8.5	13.498704
7/1/22	Stage_8.5	9.879624
7/1/22	Stage_8.5	12.352284
7/1/22	Stage_8.5	20.07288
7/1/22	Stage_8.5	7.756992
7/1/22	Stage_8.5	8.688492
7/1/22	Stage_8.5	8.248716
7/1/22	Stage_8.5	18.19476
7/1/22	Stage_8.5	17.072532
7/1/22	Stage_8.5	12.357576
7/1/22	Stage_8.5	13.784148
7/1/22	Stage_8.5	6.274152
7/1/22	Stage_8.5	14.190984
7/1/22	Stage_8.5	12.550356
7/1/22	Stage_8.5	18.8001
7/1/22	Stage_8.5	10.530108
7/1/22	Stage_8.5	7.704288
7/1/22	Stage_8.5	10.021752
7/1/22	Stage_8.5	8.055072
7/1/22	Stage_8.5	9.94302
7/1/22	Stage_8.5	24.899076
7/1/22	Stage_8.5	9.556164
7/1/22	Stage_8.5	12.431232
7/1/22	Stage_8.5	22.03686
7/1/22	Stage_8.5	17.24382
7/1/22	Stage_8.5	7.322292
7/1/22	Stage_8.5	18.713592
7/1/22	Stage_8.5	13.935132
7/1/22	Stage_8.5	8.430156
7/1/22	Stage_8.5	21.930048
7/1/22	Stage_8.5	11.1537
7/1/22	Stage_8.5	8.163828
7/1/22	Stage_8.5	9.758988
7/1/22	Stage_8.5	17.611128
7/1/22	Stage_8.5	11.738628
7/1/22	Stage_8.5	7.141932
7/1/22	Stage_8.5	8.177544
7/1/22	Stage_8.5	29.449332
7/1/22	Stage_8.5	12.793248
7/1/22	Stage_8.5	22.933044
7/1/22	Stage_8.5	6.506028
7/1/22	Stage_8.5	7.465932
7/1/22	Stage_8.5	11.087064
7/1/22	Stage_8.5	15.43266
7/1/22	Stage_8.5	23.966712
7/1/22	Stage_8.5	7.749432
7/1/22	Stage_8.5	12.935808
7/1/22	Stage_8.5	4.758372
7/1/22	Stage_8.5	10.596528
7/1/22	Stage_8.5	17.873352
7/1/22	Stage_8.5	10.003608
7/1/22	Stage_8.5	16.434252
7/1/22	Stage_8.5	11.763792
7/1/22	Stage_8.5	23.875452
7/1/22	Stage_8.5	19.804284
7/1/22	Stage_8.5	5.830164
7/1/22	Stage_8.5	11.624904
7/1/22	Stage_8.5	10.82916
7/1/22	Stage_8.5	6.465204
8/19/22	Stage_8.5	23.206932
8/19/22	Stage_8.5	10.043244
8/19/22	Stage_8.5	8.464932
8/19/22	Stage_8.5	8.728236
8/19/22	Stage_8.5	15.75396
8/19/22	Stage_8.5	11.509884
8/19/22	Stage_8.5	16.528212
8/19/22	Stage_8.5	16.686216
8/19/22	Stage_8.5	29.623104
8/19/22	Stage_8.5	11.640996
8/19/22	Stage_8.5	11.7558
8/19/22	Stage_8.5	26.764236
8/19/22	Stage_8.5	6.822684
8/19/22	Stage_8.5	7.131888
8/19/22	Stage_8.5	10.691028
8/19/22	Stage_8.5	8.08002
8/19/22	Stage_8.5	8.77716
8/19/22	Stage_8.5	11.595528
8/19/22	Stage_8.5	5.45832
8/19/22	Stage_8.5	8.852004
8/19/22	Stage_8.5	7.309116
8/19/22	Stage_8.5	18.319284
8/19/22	Stage_8.5	10.586808
8/19/22	Stage_8.5	7.031232
8/19/22	Stage_8.5	15.125616
8/19/22	Stage_8.5	8.907732
8/19/22	Stage_8.5	15.890904
8/19/22	Stage_8.5	9.002232
8/19/22	Stage_8.5	17.779176
8/19/22	Stage_8.5	9.832104
8/19/22	Stage_8.5	9.485532
8/19/22	Stage_8.5	15.123024
8/19/22	Stage_8.5	13.018644
8/19/22	Stage_8.5	7.011144
8/19/22	Stage_8.5	10.606572
8/19/22	Stage_8.5	8.955576
8/19/22	Stage_8.5	18.335916
8/19/22	Stage_8.5	5.096952
8/19/22	Stage_8.5	19.999008
8/19/22	Stage_8.5	9.482292
8/19/22	Stage_8.5	10.464768
8/19/22	Stage_8.5	17.160876
8/19/22	Stage_8.5	12.466872
8/19/22	Stage_8.5	9.91224
8/19/22	Stage_8.5	10.299636
8/19/22	Stage_8.5	19.247112
8/19/22	Stage_8.5	8.886672
8/19/22	Stage_8.5	11.447352
8/19/22	Stage_8.5	15.045912
8/19/22	Stage_8.5	33.28938
8/19/22	Stage_8.5	14.195952
8/19/22	Stage_8.5	11.957436
8/19/22	Stage_8.5	9.50454
8/19/22	Stage_8.5	19.886688
8/19/22	Stage_8.5	12.68838
8/19/22	Stage_8.5	12.027852
8/19/22	Stage_8.5	16.250328
8/19/22	Stage_8.5	13.945932
8/19/22	Stage_8.5	13.61232
8/19/22	Stage_8.5	23.924376
8/19/22	Stage_8.5	12.771324
8/19/22	Stage_8.5	20.469564
8/19/22	Stage_8.5	21.844512
8/19/22	Stage_8.5	10.033956
8/19/22	Stage_8.5	10.005228
8/19/22	Stage_8.5	11.744136
8/19/22	Stage_8.5	10.553328
8/19/22	Stage_8.5	13.550652
8/19/22	Stage_8.5	16.423236
8/19/22	Stage_8.5	11.386548
8/19/22	Stage_8.5	15.948468
8/19/22	Stage_8.5	6.425676
8/19/22	Stage_8.5	14.029524
8/19/22	Stage_8.5	24.61158
8/19/22	Stage_8.5	22.955184
8/19/22	Stage_8.5	17.74872
8/19/22	Stage_8.5	15.010056
8/19/22	Stage_8.5	6.817392
8/19/22	Stage_8.5	12.585132
8/19/22	Stage_8.5	10.329876
8/19/22	Stage_8.5	16.800912
8/19/22	Stage_8.5	13.986648
8/19/22	Stage_8.5	13.683816
8/19/22	Stage_8.5	10.960164
8/19/22	Stage_8.5	10.405368
8/19/22	Stage_8.5	21.806712
8/19/22	Stage_8.5	18.46368
8/19/22	Stage_8.5	12.541176
8/19/22	Stage_8.5	11.366892
8/19/22	Stage_8.5	38.601468
8/19/22	Stage_8.5	19.691208
8/19/22	Stage_8.5	17.327088
8/19/22	Stage_8.5	28.3014
8/19/22	Stage_8.5	21.278268
8/19/22	Stage_8.5	11.733228
8/19/22	Stage_8.5	32.559948
8/19/22	Stage_8.5	33.282792
8/19/22	Stage_8.5	21.913092
8/19/22	Stage_8.5	15.876648
8/19/22	Stage_8.5	24.316092
8/19/22	Stage_8.5	45.405144
8/19/22	Stage_8.5	14.423832
8/19/22	Stage_8.5	33.271452
8/19/22	Stage_8.5	12.70296
8/19/22	Stage_8.5	32.328504
8/19/22	Stage_8.5	34.907652
8/19/22	Stage_8.5	9.61632
