# Supplementary material for: Mitotic chromosomes scale to nuclear-cytoplasmic ratio and cell size in Xenopus
Source: eLife. 2023 Apr 25;12:e84360. doi: 10.7554/eLife.84360 (PMC10260010; doi:10.7554/eLife.84360)
Supplement: Figure 3—source data 1. [file elife-84360-fig3-data1.zip › Figure 3-Source Data/Figure 3-Source Data 3.csv]

Date	Sample_type	Nuclear_diameter_um
11/23/22	Replicated_sperm	12.198
11/23/22	Replicated_sperm	10.272
11/23/22	Replicated_sperm	14.766
11/23/22	Replicated_sperm	14.98
11/23/22	Replicated_sperm	14.124
11/23/22	Replicated_sperm	10.486
11/23/22	Replicated_sperm	13.268
11/23/22	Replicated_sperm	13.268
11/23/22	Replicated_sperm	12.305
11/23/22	Replicated_sperm	12.84
11/23/22	Replicated_sperm	14.98
11/23/22	Replicated_sperm	10.914
11/23/22	Replicated_sperm	12.519
11/23/22	Replicated_sperm	14.231
11/23/22	Replicated_sperm	14.659
11/23/22	Replicated_sperm	15.729
11/23/22	Replicated_sperm	14.338
11/23/22	Replicated_sperm	14.445
11/23/22	Replicated_sperm	14.552
11/23/22	Replicated_sperm	13.161
11/23/22	Replicated_sperm	9.63
11/23/22	Replicated_sperm	15.087
11/23/22	Replicated_sperm	10.272
11/23/22	Replicated_sperm	12.84
11/23/22	Replicated_sperm	10.272
11/23/22	Replicated_sperm	9.737
11/23/22	Replicated_sperm	10.165
11/23/22	Replicated_sperm	10.914
11/23/22	Replicated_sperm	13.054
11/23/22	Replicated_sperm	14.445
11/23/22	Replicated_sperm	11.877
11/23/22	Replicated_sperm	11.877
11/23/22	Replicated_sperm	13.375
11/23/22	Replicated_sperm	13.91
11/23/22	Replicated_sperm	13.589
11/23/22	Replicated_sperm	12.947
11/23/22	Replicated_sperm	9.416
11/23/22	Replicated_sperm	15.194
11/23/22	Replicated_sperm	14.98
11/23/22	Replicated_sperm	13.268
11/23/22	Replicated_sperm	12.305
11/23/22	Replicated_sperm	14.017
11/23/22	Replicated_sperm	11.663
11/23/22	Replicated_sperm	12.947
11/23/22	Replicated_sperm	12.947
11/23/22	Replicated_sperm	14.338
11/23/22	Replicated_sperm	14.124
11/23/22	Replicated_sperm	15.836
11/23/22	Replicated_sperm	12.626
11/23/22	Replicated_sperm	13.375
11/23/22	Replicated_sperm	13.696
3/2/22	Replicated_sperm	16.05
3/2/22	Replicated_sperm	12.519
3/2/22	Replicated_sperm	14.124
3/2/22	Replicated_sperm	12.519
3/2/22	Replicated_sperm	10.807
3/2/22	Replicated_sperm	10.379
3/2/22	Replicated_sperm	14.659
3/2/22	Replicated_sperm	12.947
3/2/22	Replicated_sperm	12.412
3/2/22	Replicated_sperm	13.91
3/2/22	Replicated_sperm	11.984
3/2/22	Replicated_sperm	15.301
3/2/22	Replicated_sperm	14.552
3/2/22	Replicated_sperm	12.947
3/2/22	Replicated_sperm	13.91
3/2/22	Replicated_sperm	14.231
3/2/22	Replicated_sperm	13.91
3/2/22	Replicated_sperm	12.412
3/2/22	Replicated_sperm	12.091
3/2/22	Replicated_sperm	13.482
3/2/22	Replicated_sperm	12.305
3/2/22	Replicated_sperm	12.519
3/2/22	Replicated_sperm	11.449
3/2/22	Replicated_sperm	11.984
3/2/22	Replicated_sperm	12.305
3/2/22	Replicated_sperm	13.268
3/2/22	Replicated_sperm	15.943
3/2/22	Replicated_sperm	15.515
3/2/22	Replicated_sperm	14.873
3/2/22	Replicated_sperm	15.515
3/2/22	Replicated_sperm	13.268
3/2/22	Replicated_sperm	14.766
3/2/22	Replicated_sperm	13.054
3/2/22	Replicated_sperm	13.589
3/2/22	Replicated_sperm	12.733
3/2/22	Replicated_sperm	14.766
3/2/22	Replicated_sperm	14.231
3/2/22	Replicated_sperm	16.799
3/2/22	Replicated_sperm	13.91
3/2/22	Replicated_sperm	14.873
3/2/22	Replicated_sperm	14.552
3/2/22	Replicated_sperm	14.445
3/2/22	Replicated_sperm	13.91
3/2/22	Replicated_sperm	16.05
3/2/22	Replicated_sperm	17.655
3/2/22	Replicated_sperm	17.12
3/2/22	Replicated_sperm	16.157
3/2/22	Replicated_sperm	14.659
3/2/22	Replicated_sperm	15.836
3/2/22	Replicated_sperm	18.511
3/2/22	Replicated_sperm	18.297
3/2/22	Replicated_sperm	16.05
3/2/22	Replicated_sperm	11.984
3/2/22	Replicated_sperm	15.836
3/2/22	Replicated_sperm	19.046
3/2/22	Replicated_sperm	17.976
3/2/22	Replicated_sperm	16.478
3/2/22	Replicated_sperm	19.153
3/2/22	Replicated_sperm	13.91
3/2/22	Replicated_sperm	15.301
3/2/22	Replicated_sperm	16.906
3/2/22	Replicated_sperm	17.227
3/2/22	Replicated_sperm	18.19
3/2/22	Replicated_sperm	16.478
3/2/22	Replicated_sperm	16.371
3/2/22	Replicated_sperm	16.264
3/2/22	Replicated_sperm	17.655
3/15/22	Replicated_sperm	13.91
3/15/22	Replicated_sperm	14.231
3/15/22	Replicated_sperm	11.342
3/15/22	Replicated_sperm	15.301
3/15/22	Replicated_sperm	15.087
3/15/22	Replicated_sperm	15.194
3/15/22	Replicated_sperm	12.305
3/15/22	Replicated_sperm	12.412
3/15/22	Replicated_sperm	12.198
3/15/22	Replicated_sperm	11.449
3/15/22	Replicated_sperm	14.98
3/15/22	Replicated_sperm	11.128
3/15/22	Replicated_sperm	12.84
3/15/22	Replicated_sperm	12.733
3/15/22	Replicated_sperm	14.552
3/15/22	Replicated_sperm	15.515
3/15/22	Replicated_sperm	14.659
3/15/22	Replicated_sperm	15.943
3/15/22	Replicated_sperm	14.873
3/15/22	Replicated_sperm	13.589
3/15/22	Replicated_sperm	14.98
3/15/22	Replicated_sperm	15.622
3/15/22	Replicated_sperm	12.947
3/15/22	Replicated_sperm	14.659
3/15/22	Replicated_sperm	14.98
3/15/22	Replicated_sperm	16.371
3/15/22	Replicated_sperm	14.98
3/15/22	Replicated_sperm	14.124
3/15/22	Replicated_sperm	9.737
3/15/22	Replicated_sperm	16.585
3/15/22	Replicated_sperm	15.943
3/15/22	Replicated_sperm	16.692
3/15/22	Replicated_sperm	16.157
3/15/22	Replicated_sperm	15.087
3/15/22	Replicated_sperm	13.589
3/15/22	Replicated_sperm	14.017
3/15/22	Replicated_sperm	15.622
3/15/22	Replicated_sperm	13.268
3/15/22	Replicated_sperm	12.733
3/15/22	Replicated_sperm	13.482
3/15/22	Replicated_sperm	13.268
3/15/22	Replicated_sperm	14.124
3/15/22	Replicated_sperm	13.268
3/15/22	Replicated_sperm	14.873
3/15/22	Replicated_sperm	13.054
3/15/22	Replicated_sperm	13.91
3/15/22	Replicated_sperm	13.589
3/15/22	Replicated_sperm	13.589
3/15/22	Replicated_sperm	14.017
3/15/22	Replicated_sperm	13.589
3/15/22	Replicated_sperm	13.803
3/15/22	Replicated_sperm	15.194
3/15/22	Replicated_sperm	14.659
3/15/22	Replicated_sperm	16.371
3/15/22	Replicated_sperm	13.268
3/15/22	Replicated_sperm	13.91
3/15/22	Replicated_sperm	15.408
1/30/20	Stage_8.5	31.473729
	Stage_8.5	20.32947
	Stage_8.5	23.335501
	Stage_8.5	15.791202
	Stage_8.5	26.2108
	Stage_8.5	26.509777
	Stage_8.5	22.943466
	Stage_8.5	26.179244
	Stage_8.5	20.509629
	Stage_8.5	25.954488
	Stage_8.5	22.180648
	Stage_8.5	21.344575
	Stage_8.5	21.487382
	Stage_8.5	25.521398
	Stage_8.5	21.976339
	Stage_8.5	14.432684
	Stage_8.5	25.61671
	Stage_8.5	22.734649
	Stage_8.5	15.702169
	Stage_8.5	18.000283
	Stage_8.5	24.575523
	Stage_8.5	21.402696
	Stage_8.5	21.981008
	Stage_8.5	23.13248
	Stage_8.5	20.326894
	Stage_8.5	20.858033
	Stage_8.5	21.900669
	Stage_8.5	23.087722
	Stage_8.5	22.115121
	Stage_8.5	18.978841
	Stage_8.5	27.141702
	Stage_8.5	18.866624
	Stage_8.5	18.237758
	Stage_8.5	27.596366
	Stage_8.5	24.135027
	Stage_8.5	15.539559
	Stage_8.5	18.943421
	Stage_8.5	22.625008
	Stage_8.5	23.934421
	Stage_8.5	17.078075
	Stage_8.5	15.456
	Stage_8.5	17.414887
	Stage_8.5	16.898077
	Stage_8.5	13.849703
	Stage_8.5	20.211779
	Stage_8.5	26.264252
	Stage_8.5	24.827488
	Stage_8.5	23.186254
	Stage_8.5	19.652626
	Stage_8.5	18.263357
	Stage_8.5	21.689115
	Stage_8.5	16.85509
	Stage_8.5	39.835747
	Stage_8.5	27.792947
	Stage_8.5	18.603711
	Stage_8.5	22.03285
	Stage_8.5	13.516272
	Stage_8.5	20.592866
2/11/20	Stage_8.5	20.222083
	Stage_8.5	25.049829
	Stage_8.5	16.85509
	Stage_8.5	20.018418
	Stage_8.5	17.453527
	Stage_8.5	22.276282
	Stage_8.5	18.103806
	Stage_8.5	24.044545
	Stage_8.5	24.919097
	Stage_8.5	21.329924
	Stage_8.5	24.459281
	Stage_8.5	14.299054
	Stage_8.5	16.675736
	Stage_8.5	27.049932
	Stage_8.5	19.362826
	Stage_8.5	32.560157
	Stage_8.5	20.853042
	Stage_8.5	16.434558
	Stage_8.5	23.97773
	Stage_8.5	26.971203
	Stage_8.5	17.765545
	Stage_8.5	23.836694
	Stage_8.5	24.003651
	Stage_8.5	33.613097
	Stage_8.5	29.798524
	Stage_8.5	41.362832
	Stage_8.5	42.827288
	Stage_8.5	23.836694
	Stage_8.5	27.811623
	Stage_8.5	36.878499
	Stage_8.5	30.077215
	Stage_8.5	16.55724
	Stage_8.5	21.898415
	Stage_8.5	16.253755
	Stage_8.5	18.477809
	Stage_8.5	23.908339
	Stage_8.5	14.472129
	Stage_8.5	21.955087
	Stage_8.5	17.718855
	Stage_8.5	17.783094
	Stage_8.5	12.125393
	Stage_8.5	14.801535
	Stage_8.5	21.641137
	Stage_8.5	26.509777
	Stage_8.5	17.945543
	Stage_8.5	15.856729
	Stage_8.5	20.653241
	Stage_8.5	28.57106
	Stage_8.5	18.965156
	Stage_8.5	25.488876
	Stage_8.5	13.890919
	Stage_8.5	15.297576
	Stage_8.5	17.736404
	Stage_8.5	13.450906
	Stage_8.5	23.419865
	Stage_8.5	29.117494
	Stage_8.5	21.480137
	Stage_8.5	23.242121
	Stage_8.5	22.862
	Stage_8.5	32.977952
	Stage_8.5	22.542254
	Stage_8.5	23.335501
	Stage_8.5	19.027946
	Stage_8.5	28.525658
	Stage_8.5	20.730843
	Stage_8.5	35.765184
	Stage_8.5	33.320399
	Stage_8.5	27.51168
	Stage_8.5	29.874999
	Stage_8.5	33.582346
8/14/22	Stage_8.5	23.508254
	Stage_8.5	21.436667
	Stage_8.5	21.877002
	Stage_8.5	26.599615
	Stage_8.5	13.980113
	Stage_8.5	27.417334
	Stage_8.5	17.111563
	Stage_8.5	23.966782
	Stage_8.5	21.383376
	Stage_8.5	23.384445
	Stage_8.5	21.087941
	Stage_8.5	21.648382
	Stage_8.5	22.498623
	Stage_8.5	15.462762
	Stage_8.5	28.57106
	Stage_8.5	28.511168
	Stage_8.5	22.206408
	Stage_8.5	19.958848
	Stage_8.5	29.666021
	Stage_8.5	19.063366
	Stage_8.5	25.216947
	Stage_8.5	25.216947
	Stage_8.5	29.117494
	Stage_8.5	20.227074
	Stage_8.5	17.571862
	Stage_8.5	23.917033
	Stage_8.5	29.515325
	Stage_8.5	27.662054
	Stage_8.5	22.313473
	Stage_8.5	32.490122
	Stage_8.5	22.498623
	Stage_8.5	21.312858
	Stage_8.5	19.904108
	Stage_8.5	17.568964
	Stage_8.5	16.858149
	Stage_8.5	20.67079
	Stage_8.5	28.089831
	Stage_8.5	30.99572
	Stage_8.5	23.472834
	Stage_8.5	23.52371
	Stage_8.5	21.380961
	Stage_8.5	22.542254
	Stage_8.5	19.770961
	Stage_8.5	22.366764
	Stage_8.5	24.199266
	Stage_8.5	20.101172
	Stage_8.5	22.366764
	Stage_8.5	22.42247
	Stage_8.5	25.456354
	Stage_8.5	22.759765
	Stage_8.5	23.699361
	Stage_8.5	26.010355
	Stage_8.5	23.441922
	Stage_8.5	21.824838
	Stage_8.5	19.325313
	Stage_8.5	20.367627
	Stage_8.5	17.509877
	Stage_8.5	20.041763
	Stage_8.5	22.759765
	Stage_8.5	17.259361
	Stage_8.5	22.900479
	Stage_8.5	22.608908
	Stage_8.5	25.16752
	Stage_8.5	18.45543
	Stage_8.5	29.546881
	Stage_8.5	30.447354
	Stage_8.5	24.135027
	Stage_8.5	24.858722
	Stage_8.5	22.54
	Stage_8.5	18.737019
	Stage_8.5	27.462575
	Stage_8.5	21.523446
	Stage_8.5	27.113044
	Stage_8.5	19.880763
	Stage_8.5	22.972768
