# Supplementary material for: Mitotic chromosomes scale to nuclear-cytoplasmic ratio and cell size in Xenopus
Source: eLife. 2023 Apr 25;12:e84360. doi: 10.7554/eLife.84360 (PMC10260010; doi:10.7554/eLife.84360)
Supplement: Figure 3—source data 1. [file elife-84360-fig3-data1.zip › Figure 3-Source Data/Figure 3-Source Data 6.csv]

Date	Sample_number	Antibody	Sample_type	Metaphase_number	Length_in_microns	DAPI	POI	normalized_fluorescence
7/12/22	1	H3	Sperm	1	26.084781	693592	1003039	1.44615134
7/12/22	1	H3	Sperm	1	16.683012	786522	1128105	1.434295544
7/12/22	1	H3	Sperm	1	42.990995	1620777	1996569	1.231859164
7/12/22	1	H3	Sperm	1	20.720764	708254	889659	1.256129863
7/12/22	1	H3	Sperm	1	26.33591	887401	1224656	1.380048028
7/12/22	1	H3	Sperm	1	23.419197	896761	1032641	1.151523093
7/12/22	1	H3	Sperm	1	20.127342	488919	607424	1.242381662
7/12/22	1	H3	Sperm	1	18.226487	463351	530766	1.145494452
7/12/22	1	H3	Sperm	1	19.513697	588784	797384	1.354289519
7/12/22	1	H3	Sperm	1	43.247902	2087257	2497863	1.196720385
7/12/22	1	H3	Sperm	1	16.669744	400401	543069	1.356312796
7/12/22	1	H3	Sperm	1	18.798509	573968	941579	1.640472988
7/12/22	1	H3	Sperm	1	23.209477	623150	851517	1.366471957
7/12/22	1	H3	Sperm	1	44.73884	1277209	1940786	1.519552399
7/12/22	1	H3	Sperm	1	17.981564	280677	764099	2.722342764
7/12/22	1	H3	Sperm	1	15.615259	359960	829114	2.303350372
7/12/22	1	H3	Sperm	1	11.084237	315061	580148	1.841383097
7/12/22	1	H3	Sperm	1	14.203073	313230	638868	2.039613064
7/12/22	1	H3	Sperm	1	37.550687	1059629	2008079	1.895077428
7/12/22	1	H3	Sperm	1	29.319391	1346470	1961910	1.457076652
7/12/22	1	H3	Sperm	1	11.489874	316763	515551	1.627560668
7/12/22	1	H3	Sperm	1	18.158863	687529	814835	1.185164553
7/12/22	1	H3	Sperm	1	22.97611	707271	833828	1.178937069
7/12/22	1	H3	Sperm	1	32.115729	770858	1133212	1.470065823
7/12/22	1	H3	Sperm	1	26.730954	758263	869439	1.146619313
7/12/22	1	H3	Sperm	1	12.241442	348611	545737	1.565461216
7/12/22	1	H3	Sperm	1	24.650232	946404	1111911	1.174879861
7/12/22	1	H3	Sperm	1	23.982659	1322743	1351810	1.02197479
7/12/22	1	H3	Sperm	1	20.892927	892011	1239118	1.389128609
7/12/22	1	H3	Sperm	1	35.557705	1459010	1571418	1.077044023
7/12/22	1	H3	Sperm	1	35.417107	1203657	1499684	1.245939666
7/12/22	1	H3	Sperm	1	18.497625	475049	706081	1.486332989
7/12/22	1	H3	Sperm	1	31.28573	1285912	1702588	1.324031504
7/12/22	1	H3	Sperm	1	28.041597	856480	1239503	1.447206006
7/12/22	1	H3	Sperm	1	21.015977	553323	837524	1.513625857
7/12/22	1	H3	Sperm	1	12.740597	419871	490007	1.167041782
7/12/22	1	H3	Sperm	1	20.49157	750803	997872	1.329073006
7/12/22	1	H3	Sperm	1	19.863159	761042	1018452	1.338233632
7/12/22	1	H3	Sperm	1	22.315599	925771	1072997	1.159030689
7/12/22	1	H3	Sperm	1	13.421759	359738	424966	1.18132085
7/12/22	1	H3	Sperm	1	21.675097	714081	807737	1.131155989
7/12/22	1	H3	Sperm	1	13.018797	583447	741576	1.271025474
7/12/22	1	H3	Sperm	1	12.116359	415917	583071	1.401892685
7/12/22	1	H3	Sperm	1	28.880798	673967	925295	1.372908466
7/12/22	1	H3	Sperm	1	27.156921	944427	1082226	1.145907519
7/12/22	1	H3	Sperm	1	33.182947	1180708	1702919	1.442286323
7/12/22	1	H3	Sperm	1	12.016207	400033	689516	1.723647799
7/12/22	1	H3	Sperm	1	25.780152	1407994	2071005	1.470890501
7/12/22	1	H3	Sperm	1	30.679254	1411149	2495293	1.768270395
7/12/22	1	H3	Sperm	1	20.543037	1548147	3066218	1.980572904
7/12/22	1	H3	Sperm	1	41.025084	2896522	5362971	1.851520893
7/12/22	1	H3	Sperm	1	23.326749	1256895	2903825	2.310316295
7/12/22	1	H3	Sperm	1	21.993422	727944	1313352	1.804193729
7/12/22	1	H3	Sperm	1	30.538228	1013343	2030991	2.004248315
7/12/22	1	H3	Sperm	1	24.629581	854851	1438222	1.682424189
7/12/22	1	H3	Sperm	1	16.70698	645015	1120105	1.736556514
7/12/22	1	H3	Sperm	1	12.409539	378264	655269	1.732306009
7/12/22	1	H3	Sperm	1	9.732185	409314	630710	1.540895254
7/12/22	1	H3	Sperm	1	18.399613	667121	1263493	1.893948774
7/12/22	1	H3	Sperm	1	20.732748	675577	1264135	1.871193069
7/12/22	1	H3	Sperm	1	21.300276	514059	1035434	2.014231829
7/12/22	1	H3	Sperm	1	15.811711	366199	761524	2.07953599
7/12/22	1	H3	Sperm	1	40.275442	1435601	2065532	1.438792534
7/12/22	1	H3	Sperm	1	19.941376	322310	686270	2.129223418
7/12/22	1	H3	Sperm	1	26.761984	444828	871061	1.958197326
7/12/22	1	H3	Sperm	1	19.941376	557886	857486	1.537027278
7/12/22	1	H3	Sperm	1	25.810647	653966	1523504	2.329637932
7/12/22	1	H3	Sperm	1	29.973375	847074	1583857	1.86979768
7/12/22	1	H3	Sperm	1	19.390005	783377	1340205	1.710804632
7/12/22	1	H3	Sperm	1	24.191095	730167	1348556	1.846914473
7/12/22	1	H3	Sperm	1	20.003008	737075	1280145	1.736790693
7/12/22	1	H3	Sperm	1	21.204618	920777	1783734	1.937205208
7/12/22	1	H3	Sperm	1	22.713853	593375	1097369	1.849368443
7/12/22	1	H3	Sperm	1	23.454507	777931	1422799	1.828952696
7/12/22	1	H3	Sperm	1	16.887382	628840	994269	1.581116023
7/12/22	1	H3	Sperm	1	36.620964	1438338	2370103	1.647806705
7/12/22	1	H3	Sperm	1	26.21928	855384	1325791	1.549936637
7/12/22	1	H3	Sperm	1	17.781688	634878	1080181	1.701399324
7/12/22	1	H3	Sperm	1	11.527645	336734	575097	1.707867337
7/12/22	1	H3	Sperm	1	23.454507	991322	1417728	1.430138744
7/12/22	1	H3	Sperm	1	26.838275	1136665	1656540	1.457368706
7/12/22	1	H3	Sperm	1	26.913175	758478	1187498	1.565632754
7/12/22	1	H3	Sperm	1	31.664617	1146215	1652134	1.441382289
7/12/22	1	H3	Sperm	1	24.259147	1071856	1308819	1.221077272
7/12/22	1	H3	Sperm	1	26.001428	1423743	1839237	1.291832164
7/12/22	1	H3	Sperm	1	22.985098	1001579	1476513	1.474185261
7/12/22	1	H3	Sperm	1	24.710259	865250	1162817	1.343908697
7/12/22	1	H3	Sperm	1	14.517118	461740	673433	1.458467969
7/12/22	1	H3	Sperm	1	12.925065	423482	567289	1.33958232
7/12/22	1	H3	Sperm	1	13.183149	388699	602750	1.550685749
7/12/22	1	H3	Sperm	1	12.04071	349302	573669	1.64232956
7/12/22	1	H3	Sperm	1	22.503384	833627	1333337	1.599440757
7/12/22	1	H3	Sperm	1	36.86578	1471499	2022373	1.37436247
7/12/22	5	H3	Stage_8.5	1	14.370207	847044	2619142	3.092096751
7/12/22	5	H3	Stage_8.5	1	12.621613	828348	2627873	3.172426323
7/12/22	5	H3	Stage_8.5	1	13.547163	1181539	3153463	2.668945333
7/12/22	5	H3	Stage_8.5	1	17.942616	1520842	4197116	2.75973178
7/12/22	5	H3	Stage_8.5	1	11.975654	1032781	2963564	2.869498955
7/12/22	5	H3	Stage_8.5	1	10.601346	664367	2472870	3.722144538
7/12/22	5	H3	Stage_8.5	1	13.902617	773686	2553629	3.300601278
7/12/22	5	H3	Stage_8.5	1	11.705907	897703	3033160	3.378801229
7/12/22	5	H3	Stage_8.5	1	14.884877	836034	2767598	3.31038929
7/12/22	5	H3	Stage_8.5	1	14.236029	861032	3469712	4.029713181
7/12/22	5	H3	Stage_8.5	1	9.771026	864861	3048732	3.525112128
7/12/22	5	H3	Stage_8.5	1	7.900987	569420	2212464	3.885469425
7/12/22	5	H3	Stage_8.5	1	10.12006	1133788	2439250	2.151416314
7/12/22	5	H3	Stage_8.5	1	11.266351	1115501	3318314	2.97472974
7/12/22	5	H3	Stage_8.5	1	11.18257	1229607	2760356	2.244909146
7/12/22	5	H3	Stage_8.5	1	14.404554	1915422	3328410	1.73769018
7/12/22	5	H3	Stage_8.5	1	8.588462	2367269	4163471	1.75876548
7/12/22	5	H3	Stage_8.5	1	6.781446	1256011	3192850	2.542055762
7/12/22	5	H3	Stage_8.5	1	9.961272	1559348	3695026	2.36959678
7/12/22	5	H3	Stage_8.5	1	14.534238	1511677	3236627	2.14108371
7/12/22	5	H3	Stage_8.5	1	12.873277	1521897	3329959	2.188031779
7/12/22	5	H3	Stage_8.5	1	11.457774	1554686	2805247	1.804381721
7/12/22	5	H3	Stage_8.5	1	11.237247	1673783	3911780	2.337089097
7/12/22	5	H3	Stage_8.5	1	9.246619	1194936	2868287	2.400368723
7/12/22	5	H3	Stage_8.5	1	8.392759	1018622	2138793	2.099692526
7/12/22	5	H3	Stage_8.5	1	8.983399	1182893	2506416	2.118886493
7/12/22	5	H3	Stage_8.5	1	15.420412	1350386	2883820	2.135552353
7/12/22	5	H3	Stage_8.5	1	12.196288	1506025	3276521	2.175608639
7/12/22	5	H3	Stage_8.5	1	8.568453	1455765	2989459	2.053531305
7/12/22	5	H3	Stage_8.5	1	8.273133	1429640	2425675	1.696703366
7/12/22	5	H3	Stage_8.5	1	7.486255	1501440	2453487	1.634089274
7/12/22	5	H3	Stage_8.5	1	11.474787	1377786	2785132	2.021454711
7/12/22	5	H3	Stage_8.5	1	12.83358	1557527	3286212	2.109890872
7/12/22	5	H3	Stage_8.5	1	13.175873	1563175	3297089	2.109225774
7/12/22	5	H3	Stage_8.5	1	10.85301	1082221	2787086	2.575339048
7/12/22	5	H3	Stage_8.5	1	11.492977	1239414	2632084	2.123651984
7/12/22	5	H3	Stage_8.5	1	12.395415	1698681	3773067	2.221174547
7/12/22	5	H3	Stage_8.5	1	13.775394	1230997	2913332	2.366644273
7/12/22	5	H3	Stage_8.5	1	11.87272	1105955	2914556	2.635329647
7/12/22	5	H3	Stage_8.5	1	12.903023	1304777	2925640	2.242252891
7/12/22	5	H3	Stage_8.5	1	13.79016	611955	1840447	3.007487479
7/12/22	5	H3	Stage_8.5	1	13.113171	1620503	3204096	1.977223121
7/12/22	5	H3	Stage_8.5	1	14.446819	1606156	3125226	1.945779862
7/12/22	5	H3	Stage_8.5	1	10.618894	2643654	5397158	2.041552336
7/12/22	5	H3	Stage_8.5	1	9.691953	1577896	3453452	2.188643611
7/12/22	5	H3	Stage_8.5	1	7.783929	1427588	3315253	2.322275755
7/12/22	5	H3	Stage_8.5	1	6.329692	1348323	3022584	2.241735845
7/12/22	5	H3	Stage_8.5	1	12.137973	1116372	2876462	2.576616038
7/12/22	5	H3	Stage_8.5	1	14.118222	1053781	3206832	3.043167413
7/12/22	5	H3	Stage_8.5	1	9.799809	903424	2731447	3.023438607
7/12/22	5	H3	Stage_8.5	1	12.082654	1169634	3551934	3.036790996
7/12/22	5	H3	Stage_8.5	1	15.988154	1733754	4480954	2.584538522
7/12/22	5	H3	Stage_8.5	1	15.078654	1348916	3609668	2.675976858
7/12/22	5	H3	Stage_8.5	1	11.265388	1069547	2467706	2.307244095
7/12/22	5	H3	Stage_8.5	1	15.01531	468732	2453114	5.233510833
7/12/22	5	H3	Stage_8.5	1	15.741519	1531368	6492249	4.23950938
7/12/22	5	H3	Stage_8.5	1	9.005013	583333	3287221	5.63523922
7/12/22	5	H3	Stage_8.5	1	11.051067	634115	3460550	5.45729087
7/12/22	5	H3	Stage_8.5	1	10.555978	648904	2781287	4.286130152
7/12/22	5	H3	Stage_8.5	1	10.5395	580879	2945681	5.071075043
7/12/22	5	H3	Stage_8.5	1	11.469544	720136	3498389	4.857955997
7/12/22	5	H3	Stage_8.5	1	12.243689	507386	2329756	4.591683649
7/12/22	5	H3	Stage_8.5	1	8.975588	625201	2316438	3.705109237
7/12/22	5	H3	Stage_8.5	1	12.734498	510124	1395847	2.736289608
7/12/22	5	H3	Stage_8.5	1	6.835695	1214489	2772678	2.282999681
7/12/22	5	H3	Stage_8.5	1	15.283773	1300152	3494931	2.688094161
7/12/22	5	H3	Stage_8.5	1	10.751467	1261695	3333279	2.641905532
7/12/22	5	H3	Stage_8.5	1	14.607212	1175466	2598789	2.210858502
7/12/22	5	H3	Stage_8.5	1	21.084992	1084726	3197888	2.948106711
7/12/22	5	H3	Stage_8.5	1	12.405045	930751	2262680	2.431026128
7/12/22	5	H3	Stage_8.5	1	23.723719	2142476	4024934	1.87863668
7/12/22	5	H3	Stage_8.5	1	14.017535	1728327	3265001	1.889110683
7/12/22	5	H3	Stage_8.5	1	10.03125	733359	1778855	2.425626467
7/12/22	5	H3	Stage_8.5	1	14.382191	1438330	2183297	1.51793886
7/12/22	5	H3	Stage_8.5	1	16.332587	2615606	3382769	1.293302202
7/12/22	5	H3	Stage_8.5	1	9.716456	2762884	3425217	1.239725229
7/12/22	5	H3	Stage_8.5	1	18.499444	2306773	2852986	1.236786628
7/12/22	5	H3	Stage_8.5	1	28.396302	2425346	3841079	1.583724137
7/12/22	5	H3	Stage_8.5	1	11.316106	710529	1057963	1.488979338
7/12/22	5	H3	Stage_8.5	1	13.471193	1771933	2147509	1.211958353
7/12/22	5	H3	Stage_8.5	1	11.95618	1786770	2072898	1.160137007
7/12/22	5	H3	Stage_8.5	1	7.958767	955392	1251608	1.310046557
7/12/22	5	H3	Stage_8.5	1	19.214418	2996024	2624566	0.876016347
7/12/22	5	H3	Stage_8.5	1	12.230314	1510052	2062300	1.365714558
7/12/22	5	H3	Stage_8.5	1	9.963733	1450250	1813544	1.250504396
7/12/22	5	H3	Stage_8.5	1	10.35974	1617018	2494582	1.542705152
7/12/22	5	H3	Stage_8.5	1	8.97195	1460272	1509874	1.033967644
7/12/22	5	H3	Stage_8.5	1	9.758507	2497559	2881020	1.153534311
7/12/22	5	H3	Stage_8.5	1	12.937691	1553282	1974771	1.271353817
7/12/22	5	H3	Stage_8.5	1	17.486154	2356462	2507656	1.064161442
7/12/22	5	H3	Stage_8.5	1	10.777682	1446666	2006959	1.387299487
7/12/22	5	H3	Stage_8.5	1	10.320578	1546449	1528316	0.988274427
7/12/22	5	H3	Stage_8.5	1	14.354371	2066662	3039483	1.470720902
7/12/22	5	H3	Stage_8.5	1	12.842568	2162165	2979449	1.377993354
7/12/22	10	H3	Stage_8.5	2	11.175829	800408	1047611	1.308846238
7/12/22	10	H3	Stage_8.5	2	6.68857	344184	802903	2.332772587
7/12/22	10	H3	Stage_8.5	2	6.977791	484428	879730	1.816018067
7/12/22	10	H3	Stage_8.5	2	14.597582	1193801	1719202	1.44010769
7/12/22	10	H3	Stage_8.5	2	12.916719	645175	1147586	1.778720502
7/12/22	10	H3	Stage_8.5	2	17.969259	1409716	1579168	1.120202934
7/12/22	10	H3	Stage_8.5	2	13.508643	1054038	1204643	1.142883843
7/12/22	10	H3	Stage_8.5	2	15.365842	1497117	1529378	1.02154875
7/12/22	10	H3	Stage_8.5	2	16.2961	3127924	6195131	1.980588723
7/12/22	10	H3	Stage_8.5	2	9.488118	2470584	5346583	2.164096829
7/12/22	10	H3	Stage_8.5	2	13.987789	1388173	2944757	2.121318452
7/12/22	10	H3	Stage_8.5	2	15.456578	834972	2496376	2.989772112
7/12/22	10	H3	Stage_8.5	2	11.871543	1706915	3729087	2.184694024
7/12/22	10	H3	Stage_8.5	2	6.64149	1053694	2741285	2.60159496
7/12/22	10	H3	Stage_8.5	2	18.953873	2546564	5320374	2.08923632
7/12/22	10	H3	Stage_8.5	2	18.235261	4673380	8023197	1.71678678
7/12/22	10	H3	Stage_8.5	2	12.289057	1534391	4459541	2.906391526
7/12/22	10	H3	Stage_8.5	2	7.618935	465997	1941434	4.166194203
7/12/22	10	H3	Stage_8.5	2	12.475558	809599	2770706	3.42231895
7/12/22	10	H3	Stage_8.5	2	7.258773	393081	1505910	3.831042457
7/12/22	10	H3	Stage_8.5	2	11.839871	1412596	4170361	2.952267315
7/12/22	10	H3	Stage_8.5	2	13.159181	1884490	8202714	4.352750081
7/12/22	10	H3	Stage_8.5	2	7.674575	854705	3473246	4.063678111
7/12/22	10	H3	Stage_8.5	2	11.522937	1232635	4982230	4.041934555
7/12/22	10	H3	Stage_8.5	2	8.283512	364254	2222738	6.102164973
7/12/22	10	H3	Stage_8.5	2	18.969067	1826047	6208456	3.399943156
7/12/22	10	H3	Stage_8.5	2	11.096221	1083920	4178600	3.855081556
7/12/22	10	H3	Stage_8.5	2	10.21101	995008	4890314	4.914848926
7/12/22	10	H3	Stage_8.5	2	17.093036	1518593	5243048	3.452569583
7/12/22	10	H3	Stage_8.5	2	9.387752	1969154	6949845	3.529355754
7/12/22	10	H3	Stage_8.5	2	9.814147	1863239	5727290	3.073835402
7/12/22	10	H3	Stage_8.5	2	13.181116	2525105	6942289	2.749307059
7/12/22	10	H3	Stage_8.5	2	7.675431	647635	2422297	3.740219414
7/12/22	10	H3	Stage_8.5	2	9.856626	815815	2620335	3.211923046
7/12/22	10	H3	Stage_8.5	2	9.982886	1169563	3696347	3.160451382
7/12/22	10	H3	Stage_8.5	2	12.874561	961073	2940666	3.059773815
7/12/22	10	H3	Stage_8.5	2	10.330743	769231	2251886	2.927450922
7/12/22	10	H3	Stage_8.5	2	9.937946	1552795	3876086	2.496199434
7/12/22	10	H3	Stage_8.5	2	9.354261	764646	2242058	2.93215161
7/12/22	10	H3	Stage_8.5	2	13.827931	1284450	4061348	3.161935459
7/12/22	10	H3	Stage_8.5	2	7.914255	330945	1349739	4.078439016
7/12/22	10	H3	Stage_8.5	2	11.046145	1568663	4318995	2.753296916
7/12/22	10	H3	Stage_8.5	2	9.300547	2375222	5403831	2.275084603
7/12/22	10	H3	Stage_8.5	2	13.071976	1766964	4650446	2.631884973
7/12/22	10	H3	Stage_8.5	2	14.127852	585989	1721559	2.937869141
7/12/22	10	H3	Stage_8.5	2	11.573869	2729545	4556290	1.669248904
7/12/22	10	H3	Stage_8.5	2	6.861161	1649877	3162283	1.916678031
7/12/22	10	H3	Stage_8.5	2	11.042721	1516933	4059110	2.67586637
7/12/22	10	H3	Stage_8.5	2	5.2002	349380	1211305	3.467012994
7/12/22	10	H3	Stage_8.5	2	9.603571	2052738	3836732	1.869080224
7/12/22	10	H3	Stage_8.5	2	16.346711	2574722	5034777	1.955464318
7/12/22	10	H3	Stage_8.5	2	10.070947	1611590	3362508	2.086453751
7/12/22	10	H3	Stage_8.5	2	8.121514	1642174	3279041	1.996768308
7/12/22	10	H3	Stage_8.5	2	8.870835	1031290	2315205	2.244960195
7/12/22	10	H3	Stage_8.5	2	11.286253	1945634	4201911	2.159661581
7/12/22	10	H3	Stage_8.5	2	11.511702	2104024	4243671	2.016930891
7/12/22	10	H3	Stage_8.5	2	12.021985	2965728	3810116	1.284715254
7/12/22	10	H3	Stage_8.5	2	14.143688	4171376	5849852	1.402379455
7/12/22	10	H3	Stage_8.5	2	8.909569	1066090	1948435	1.827645884
7/12/22	10	H3	Stage_8.5	2	12.143858	2180276	3272449	1.500933368
7/12/22	10	H3	Stage_8.5	2	18.977199	3359759	3926456	1.16867192
7/12/22	10	H3	Stage_8.5	2	13.494626	3314305	6591402	1.988773514
7/12/22	10	H3	Stage_8.5	2	11.429098	2114427	4538915	2.146640674
7/12/22	10	H3	Stage_8.5	2	13.363444	1640070	3016587	1.83930381
7/12/22	10	H3	Stage_8.5	2	11.793326	2594622	3913131	1.508169976
7/12/22	10	H3	Stage_8.5	2	10.431002	3482554	4836577	1.388801724
7/12/22	10	H3	Stage_8.5	2	10.589255	1989957	3575212	1.796627766
7/12/22	10	H3	Stage_8.5	2	7.044345	969094	2126856	2.194684933
7/12/22	10	H3	Stage_8.5	2	11.819434	2520755	4235366	1.680197401
7/12/22	10	H3	Stage_8.5	2	10.301853	2636177	3834664	1.454630702
7/12/22	10	H3	Stage_8.5	2	8.973127	1768218	2912603	1.647196782
7/12/22	10	H3	Stage_8.5	2	8.191599	701732	2226046	3.172216744
7/12/22	10	H3	Stage_8.5	2	10.401149	959388	2498816	2.604593762
7/12/22	10	H3	Stage_8.5	2	9.935164	2764164	5469333	1.9786572
7/12/22	10	H3	Stage_8.5	2	11.067117	3106029	5124037	1.649706748
7/12/22	10	H3	Stage_8.5	2	7.600959	1165818	2663320	2.28450753
7/12/22	10	H3	Stage_8.5	2	9.621012	845784	2027712	2.397434806
7/12/22	10	H3	Stage_8.5	2	7.938009	783661	1978147	2.524238159
7/12/22	10	H3	Stage_8.5	2	13.147839	1432557	3172034	2.214246274
7/12/22	10	H3	Stage_8.5	2	8.720286	1617180	3366465	2.081688495
7/12/22	10	H3	Stage_8.5	2	11.080706	2820985	5022104	1.780266113
7/12/22	10	H3	Stage_8.5	2	9.290703	1395965	4625507	3.313483504
7/12/22	10	H3	Stage_8.5	2	11.042721	1796557	4251233	2.36632236
7/12/22	10	H3	Stage_8.5	2	8.988107	1184226	3758621	3.17390515
7/12/22	10	H3	Stage_8.5	2	13.779139	1853525	4658030	2.513065645
7/12/22	10	H3	Stage_8.5	2	10.194746	1024646	3450930	3.367924142
7/12/22	10	H3	Stage_8.5	2	12.322976	1263245	3700607	2.929445199
7/12/22	10	H3	Stage_8.5	2	11.687717	3179446	6406185	2.014874604
7/12/22	10	H3	Stage_8.5	2	6.784335	1720037	4494439	2.612989721
7/12/22	10	H3	Stage_8.5	2	9.601859	1403214	4522168	3.222721552
7/12/22	10	H3	Stage_8.5	2	8.365795	541262	1836176	3.392397767
7/12/22	10	H3	Stage_8.5	2	10.878155	567130	2025922	3.572235643
7/12/22	10	H3	Stage_8.5	2	12.88601	868609	2770205	3.189242801
7/12/22	10	H3	Stage_8.5	2	10.070733	847582	2872760	3.389359378
7/12/22	10	H3	Stage_8.5	2	11.064977	285443	1127766	3.95093241
7/12/22	10	H3	Stage_8.5	2	8.8382	2023573	4700208	2.322727176
7/12/22	10	H3	Stage_8.5	2	11.188027	1487853	4001706	2.689584253
7/12/22	10	H3	Stage_8.5	2	9.465113	3412723	6457108	1.892069178
7/12/22	10	H3	Stage_8.5	2	17.721554	3993231	8241148	2.063779431
7/12/22	10	H3	Stage_8.5	2	14.314246	2212208	6208340	2.80639976
7/12/22	10	H3	Stage_8.5	2	13.137674	1492955	3962283	2.653986892
7/12/22	10	H3	Stage_8.5	2	9.607744	1325074	3362757	2.537788078
7/12/22	10	H3	Stage_8.5	2	14.123465	913343	3070559	3.36189033
7/12/22	10	H3	Stage_8.5	2	11.562634	2075781	6233046	3.0027474
7/12/22	10	H3	Stage_8.5	2	11.125111	817600	2549202	3.117908513
7/12/22	10	H3	Stage_8.5	2	9.460084	1561292	3809986	2.440277667
7/12/22	10	H3	Stage_8.5	2	12.95449	2280745	5121261	2.2454334
7/12/22	10	H3	Stage_8.5	2	7.282848	835349	2516046	3.011969847
7/12/22	10	H3	Stage_8.5	2	14.545366	1206762	3777779	3.13050875
7/12/22	10	H3	Stage_8.5	2	7.839676	547655	2091555	3.819110571
7/12/22	10	H3	Stage_8.5	2	8.852538	784906	2711623	3.4547105
7/12/22	10	H3	Stage_8.5	2	10.341122	1436956	4949053	3.444122854
7/12/22	10	H3	Stage_8.5	2	13.720182	1428634	4945671	3.461818072
7/12/22	10	H3	Stage_8.5	2	5.255733	383536	1765292	4.60267615
7/12/22	10	H3	Stage_8.5	2	9.496785	1085105	4639099	4.275253547
7/12/22	11	H3	Stage_8.5	2	10.771583	653300	273707	0.418960661
7/12/22	11	H3	Stage_8.5	2	17.957703	569593	415854	0.730089731
7/12/22	11	H3	Stage_8.5	2	33.907444	2335039	2375697	1.017412129
7/12/22	11	H3	Stage_8.5	2	23.438564	897373	909382	1.013382395
7/12/22	11	H3	Stage_8.5	2	15.923419	979937	1293072	1.319546052
7/12/22	11	H3	Stage_8.5	2	18.995603	717658	1165651	1.624243024
7/12/22	11	H3	Stage_8.5	2	14.443502	1647687	1742694	1.05766083
7/12/22	11	H3	Stage_8.5	2	23.626349	746804	1925490	2.578307026
7/12/22	11	H3	Stage_8.5	2	11.802849	390209	1340165	3.434479984
7/12/22	11	H3	Stage_8.5	2	14.183706	1126986	2785773	2.471878976
7/12/22	11	H3	Stage_8.5	2	10.85836	713819	2092955	2.932052803
7/12/22	11	H3	Stage_8.5	2	18.112425	425916	1777914	4.17433015
7/12/22	11	H3	Stage_8.5	2	25.692947	1009535	2373432	2.351015071
7/12/22	11	H3	Stage_8.5	2	22.783403	845593	1882106	2.22578238
7/12/22	11	H3	Stage_8.5	2	14.552642	844845	2405104	2.846799117
7/12/22	11	H3	Stage_8.5	2	29.926509	1465118	3149509	2.149662348
7/12/22	11	H3	Stage_8.5	2	32.452779	1348132	3599209	2.669774918
7/12/22	11	H3	Stage_8.5	2	23.585689	973661	2699386	2.772408467
7/12/22	11	H3	Stage_8.5	2	17.562552	786645	2178321	2.769128387
7/12/22	11	H3	Stage_8.5	2	10.760027	805099	2187461	2.717008716
7/12/22	11	H3	Stage_8.5	2	11.274055	637116	1419970	2.228746414
7/12/22	11	H3	Stage_8.5	2	18.755709	1155508	3234363	2.799083174
7/12/22	11	H3	Stage_8.5	2	30.905345	1821222	4664629	2.561263262
7/12/22	11	H3	Stage_8.5	2	31.107789	1549184	2894110	1.868151233
7/12/22	11	H3	Stage_8.5	2	31.292899	2188094	4418523	2.019347889
7/12/22	11	H3	Stage_8.5	2	26.854111	1226552	2619217	2.135430866
7/12/22	11	H3	Stage_8.5	2	32.935135	1609293	4815539	2.992332036
7/12/22	11	H3	Stage_8.5	2	23.630201	1480977	3140304	2.120427258
7/12/22	11	H3	Stage_8.5	2	39.726853	1619532	2960760	1.828157764
7/12/22	11	H3	Stage_8.5	2	26.544881	1474456	2498283	1.694376095
7/12/22	11	H3	Stage_8.5	2	32.477282	2259476	3484235	1.542054441
7/12/22	11	H3	Stage_8.5	2	19.500108	1169230	2185065	1.868806822
7/12/22	11	H3	Stage_8.5	2	18.878866	930991	2171615	2.332584311
7/12/22	11	H3	Stage_8.5	2	17.95353	801118	2434890	3.039364987
7/12/22	11	H3	Stage_8.5	2	13.321286	667216	2075811	3.11115291
7/12/22	11	H3	Stage_8.5	2	24.906711	1793693	4915842	2.740626183
7/12/22	11	H3	Stage_8.5	2	22.6198	1490428	3277357	2.198936815
7/12/22	11	H3	Stage_8.5	2	22.984135	1551046	3571232	2.302466851
7/12/22	11	H3	Stage_8.5	2	27.078811	3796597	6020735	1.585824095
7/12/22	11	H3	Stage_8.5	2	26.427074	1219272	2956814	2.425065121
7/12/22	11	H3	Stage_8.5	2	19.339715	1949063	3161535	1.62207943
7/12/22	11	H3	Stage_8.5	2	14.448745	844892	1848966	2.188405145
7/12/22	11	H3	Stage_8.5	2	10.442986	976024	1849897	1.895339664
7/12/22	11	H3	Stage_8.5	2	18.882183	3043464	4666097	1.533153341
7/12/22	11	H3	Stage_8.5	2	9.069534	706004	1518455	2.150773933
7/12/22	11	H3	Stage_8.5	2	8.711191	762748	1337288	1.75325009
7/12/22	11	H3	Stage_8.5	2	21.944951	2273610	3624841	1.59431081
7/12/22	11	H3	Stage_8.5	2	18.3826	1478557	3550102	2.4010586
7/12/22	11	H3	Stage_8.5	2	15.204486	796302	1768558	2.220963906
7/12/22	11	H3	Stage_8.5	2	21.250842	1702396	2952574	1.734363803
7/12/22	11	H3	Stage_8.5	2	27.583102	3533798	4738650	1.340951011
7/12/22	11	H3	Stage_8.5	2	21.121479	2754930	4945498	1.795144704
7/12/22	11	H3	Stage_8.5	2	24.245986	2474386	3766951	1.522378077
7/12/22	11	H3	Stage_8.5	2	36.994287	2125974	5659894	2.662259275
7/12/22	11	H3	Stage_8.5	2	15.660306	934243	2883592	3.086554569
7/12/22	11	H3	Stage_8.5	2	17.293768	642653	2898294	4.509889474
7/12/22	11	H3	Stage_8.5	2	14.269092	423789	2161239	5.099799664
7/12/22	11	H3	Stage_8.5	2	23.233552	821174	3748442	4.564735367
7/12/22	11	H3	Stage_8.5	2	19.422854	880883	2822437	3.20409975
7/12/22	11	H3	Stage_8.5	2	14.410546	952477	2641074	2.772848058
7/12/22	11	H3	Stage_8.5	2	24.589028	558458	3114986	5.577833964
7/12/22	11	H3	Stage_8.5	2	25.393989	314293	2066671	6.575618929
7/12/22	11	H3	Stage_8.5	2	11.214456	251841	1698418	6.744009117
7/12/22	11	H3	Stage_8.5	2	22.074956	898321	4480994	4.988187964
7/12/22	11	H3	Stage_8.5	2	25.462362	593807	3195856	5.381977646
7/12/22	11	H3	Stage_8.5	2	15.012742	1843646	3856082	2.091552283
7/12/22	11	H3	Stage_8.5	2	29.841551	4378340	4744590	1.083650425
7/12/22	11	H3	Stage_8.5	2	35.335894	1611090	4626666	2.871761354
7/12/22	11	H3	Stage_8.5	2	24.344961	885753	2743104	3.096917538
7/12/22	11	H3	Stage_8.5	2	20.139861	573156	2277188	3.973068414
7/12/22	11	H3	Stage_8.5	2	13.092734	916334	2125910	2.320016501
7/12/22	11	H3	Stage_8.5	2	11.716821	878681	2378095	2.706437262
7/12/22	11	H3	Stage_8.5	2	10.604663	1512754	2228906	1.473409424
7/12/22	11	H3	Stage_8.5	2	24.331051	1320227	2601486	1.970483864
7/12/22	11	H3	Stage_8.5	2	26.011486	1690144	3473653	2.055240855
7/12/22	11	H3	Stage_8.5	2	24.384016	2124147	3350798	1.577479336
7/12/22	11	H3	Stage_8.5	2	20.506229	2817888	3170906	1.125277513
7/12/22	11	H3	Stage_8.5	2	9.770812	931754	1797627	1.929293569
7/12/22	11	H3	Stage_8.5	2	19.772102	650939	1361953	2.092289754
7/12/22	11	H3	Stage_8.5	2	29.450573	1641690	2254644	1.373367688
7/12/22	11	H3	Stage_8.5	2	11.121794	795778	1872775	2.353388759
7/12/22	11	H3	Stage_8.5	2	10.629059	992301	2118329	2.134764552
7/12/22	11	H3	Stage_8.5	2	11.40299	749470	1813352	2.419512455
7/12/22	11	H3	Stage_8.5	2	19.336077	2082943	5349924	2.568444744
7/12/22	11	H3	Stage_8.5	2	24.919658	1122173	3251728	2.897706503
7/12/22	11	H3	Stage_8.5	2	22.899177	659465	2760102	4.18536541
7/12/22	11	H3	Stage_8.5	2	38.967795	1078330	4244387	3.9360743
7/12/22	11	H3	Stage_8.5	2	24.409161	700702	2732195	3.899225348
7/12/22	11	H3	Stage_8.5	2	22.389322	1048203	3065695	2.924714965
7/12/22	11	H3	Stage_8.5	2	16.852286	759147	2251398	2.965694391
7/12/22	11	H3	Stage_8.5	2	29.994989	2704051	4985998	1.843899394
7/12/22	11	H3	Stage_8.5	2	17.075381	1365150	3413953	2.500789657
7/12/22	11	H3	Stage_8.5	2	22.681111	975495	2656985	2.723730004
7/12/22	11	H3	Stage_8.5	2	19.623907	910892	1664463	1.827289075
7/12/22	11	H3	Stage_8.5	2	17.666021	1534398	2456037	1.600651852
7/12/22	11	H3	Stage_8.5	2	26.261545	1265549	2239455	1.769552186
7/12/22	11	H3	Stage_8.5	2	27.51077	1191211	2166492	1.818730687
7/12/22	11	H3	Stage_8.5	2	25.933697	1756815	3463864	1.971672601
7/12/22	11	H3	Stage_8.5	2	13.132431	770534	1653346	2.14571453
7/12/22	11	H3	Stage_8.5	2	16.649842	1015270	1842131	1.814424734
7/12/22	11	H3	Stage_8.5	2	35.439577	3223440	5870035	1.82104677
7/12/22	11	H3	Stage_8.5	2	37.294315	2557887	4706351	1.839937026
7/12/22	11	H3	Stage_8.5	2	16.717894	1852447	2902594	1.566897191
7/12/22	11	H3	Stage_8.5	2	29.936246	844754	2365814	2.800595203
7/12/22	11	H3	Stage_8.5	2	25.771699	1095282	3112325	2.841574133
7/12/22	11	H3	Stage_8.5	2	16.150152	378806	1287259	3.39820119
7/12/22	11	H3	Stage_8.5	2	29.330733	2072349	5119629	2.470447304
7/12/22	12	H3	Stage_8.5	2	7.863751	1941007	4263217	2.196394449
7/12/22	12	H3	Stage_8.5	2	11.11623	2136422	4691082	2.195765631
7/12/22	12	H3	Stage_8.5	2	10.669719	555684	2637921	4.747160257
7/12/22	12	H3	Stage_8.5	2	13.381313	369468	1804191	4.883213161
7/12/22	12	H3	Stage_8.5	2	9.530811	3367230	6243575	1.854216968
7/12/22	12	H3	Stage_8.5	2	8.458457	772195	2648138	3.429364344
7/12/22	12	H3	Stage_8.5	2	11.458523	1061121	3672235	3.460712775
7/12/22	12	H3	Stage_8.5	2	9.285567	1528905	2683497	1.755175763
7/12/22	12	H3	Stage_8.5	2	11.499825	789043	1771753	2.245445432
7/12/22	12	H3	Stage_8.5	2	9.800986	1062776	3288142	3.093918192
7/12/22	12	H3	Stage_8.5	2	9.13887	1576316	3674468	2.331047836
7/12/22	12	H3	Stage_8.5	2	8.258795	753949	2496806	3.31163779
7/12/22	12	H3	Stage_8.5	2	7.237587	476014	1871793	3.932222582
7/12/22	12	H3	Stage_8.5	2	9.034759	675290	2444338	3.619686357
7/12/22	12	H3	Stage_8.5	2	6.603719	1712666	4280509	2.499325029
7/12/22	12	H3	Stage_8.5	2	9.09821	1194063	3679647	3.081618809
7/12/22	12	H3	Stage_8.5	2	11.350453	1675201	5195790	3.101591988
7/12/22	12	H3	Stage_8.5	2	11.39871	1615525	6498340	4.022432336
7/12/22	12	H3	Stage_8.5	2	8.602372	1346224	4864403	3.613368206
7/12/22	12	H3	Stage_8.5	2	6.231145	824006	4062854	4.930612156
7/12/22	12	H3	Stage_8.5	2	10.960973	1929531	3955211	2.049830244
7/12/22	12	H3	Stage_8.5	2	13.990892	2026526	4910157	2.422943007
7/12/22	12	H3	Stage_8.5	2	9.531881	2615821	4203655	1.607011718
7/12/22	12	H3	Stage_8.5	2	9.702011	3214651	3123358	0.971600961
7/12/22	12	H3	Stage_8.5	2	7.621717	3740191	4412299	1.179698844
7/12/22	12	H3	Stage_8.5	2	7.488181	2138455	4119151	1.92622758
7/12/22	12	H3	Stage_8.5	2	11.71971	4635960	6002322	1.294731188
7/12/22	12	H3	Stage_8.5	2	8.101291	3220813	5461769	1.695773396
7/12/22	12	H3	Stage_8.5	2	7.403223	2425433	4096069	1.688799072
7/12/22	12	H3	Stage_8.5	2	8.224341	4504869	6950143	1.542806905
7/12/22	12	H3	Stage_8.5	2	8.626661	4618324	8892998	1.925589889
7/12/22	12	H3	Stage_8.5	2	9.63107	1630263	4168269	2.556807705
7/12/22	12	H3	Stage_8.5	2	7.150275	2139095	5496566	2.569575451
7/12/22	12	H3	Stage_8.5	2	8.825788	1381461	3931747	2.846078898
7/12/22	12	H3	Stage_8.5	2	12.858404	3920998	7489941	1.91021291
7/12/22	12	H3	Stage_8.5	2	11.729982	3686892	6350221	1.722377818
7/12/22	12	H3	Stage_8.5	2	12.077625	2572214	5530664	2.150157024
7/12/22	12	H3	Stage_8.5	2	12.169859	2716261	5591927	2.05868545
7/12/22	12	H3	Stage_8.5	2	8.625591	2060406	4462110	2.165645994
7/12/22	12	H3	Stage_8.5	2	10.606803	729011	2746136	3.766933558
7/12/22	12	H3	Stage_8.5	2	10.862854	1445679	4123956	2.852608359
7/12/22	12	H3	Stage_8.5	2	8.064162	1098033	3361144	3.061059185
7/12/22	12	H3	Stage_8.5	2	10.018303	830024	3333983	4.016730842
7/12/22	12	H3	Stage_8.5	2	14.446819	1024149	3758934	3.670299927
7/12/22	12	H3	Stage_8.5	2	7.845133	686771	2422864	3.527906682
7/12/22	12	H3	Stage_8.5	2	11.128428	709778	2836310	3.996052287
7/12/22	12	H3	Stage_8.5	2	7.406005	1066910	3454795	3.238131614
7/12/22	12	H3	Stage_8.5	2	12.812822	449089	2756769	6.138580549
7/12/22	12	H3	Stage_8.5	2	8.555613	959470	3707040	3.863633047
7/12/22	12	H3	Stage_8.5	2	7.00422	1125762	3020350	2.682938312
7/12/22	12	H3	Stage_8.5	2	9.585916	1535251	5041469	3.283807664
7/12/22	12	H3	Stage_8.5	2	9.519148	2130977	5043681	2.366839717
7/12/22	12	H3	Stage_8.5	2	9.409901	525339	2439915	4.64445815
7/12/22	12	H3	Stage_8.5	2	7.328858	1851927	3535705	1.909203225
7/12/22	12	H3	Stage_8.5	2	9.426272	1546576	4218646	2.727732746
7/12/22	12	H3	Stage_8.5	2	9.256998	592762	1724639	2.90949656
7/12/22	12	H3	Stage_8.5	2	10.100479	657156	2525561	3.843168137
7/12/22	12	H3	Stage_8.5	2	10.534257	1833628	4175779	2.277331607
7/12/22	12	H3	Stage_8.5	2	6.842115	1816963	4019518	2.21221786
7/12/22	12	H3	Stage_8.5	2	7.386531	2103251	4797209	2.280854258
7/12/22	12	H3	Stage_8.5	2	7.173066	5077401	6534316	1.286941094
7/12/22	12	H3	Stage_8.5	2	10.615363	4001895	5568589	1.391488033
7/12/22	12	H3	Stage_8.5	2	8.137671	2015658	5080637	2.520584841
7/12/22	12	H3	Stage_8.5	2	9.486513	1580892	3758343	2.377355948
7/12/22	12	H3	Stage_8.5	2	8.277841	2863074	4581343	1.600148302
7/12/22	12	H3	Stage_8.5	2	6.637745	905407	2105003	2.324924592
7/12/22	12	H3	Stage_8.5	2	8.839912	3749143	5124978	1.366973199
7/12/22	12	H3	Stage_8.5	2	11.899363	3638988	5044458	1.386225511
7/12/22	12	H3	Stage_8.5	2	7.775369	1842579	3665723	1.989452284
7/12/22	12	H3	Stage_8.5	2	9.116828	2477166	3945906	1.592911416
7/12/22	12	H3	Stage_8.5	2	7.394235	1663212	2515602	1.512496302
7/12/22	12	H3	Stage_8.5	2	6.743889	1518648	4288149	2.823662231
7/12/22	12	H3	Stage_8.5	2	6.57729	1104105	3580983	3.243335552
7/12/22	12	H3	Stage_8.5	2	9.097461	1259506	5084500	4.036900181
7/12/22	12	H3	Stage_8.5	2	6.640741	1209759	4064749	3.359965911
7/12/22	12	H3	Stage_8.5	2	15.207482	1696559	8668965	5.109733879
7/12/22	12	H3	Stage_8.5	2	7.471061	522939	1851601	3.540759056
7/12/22	12	H3	Stage_8.5	2	14.127745	2250383	7765885	3.450917022
7/12/22	12	H3	Stage_8.5	2	7.995896	2885465	6768056	2.345568565
7/12/22	12	H3	Stage_8.5	2	7.994291	1773729	3600817	2.03008295
7/12/22	12	H3	Stage_8.5	2	7.685275	2568129	3660469	1.425344677
7/12/22	12	H3	Stage_8.5	2	8.812092	1764749	3281174	1.859286505
7/12/22	12	H3	Stage_8.5	2	9.876849	1546935	3154689	2.039315808
7/12/22	12	H3	Stage_8.5	2	6.76668	919685	2668187	2.901196605
7/12/22	12	H3	Stage_8.5	2	7.942503	555494	1838863	3.310320183
7/12/22	12	H3	Stage_8.5	2	8.570165	1809818	3995824	2.207859575
7/12/22	12	H3	Stage_8.5	2	8.837558	343164	1600208	4.663099859
7/12/22	1	H3	Sperm	2	15.369587	732387	666946	0.910646967
7/12/22	1	H3	Sperm	2	9.477953	1661214	743168	0.447364397
7/12/22	1	H3	Sperm	2	19.813404	1922067	782073	0.406891643
7/12/22	1	H3	Sperm	2	19.581	2591535	1377253	0.531442948
7/12/22	1	H3	Sperm	2	16.796753	1451813	655574	0.4515554
7/12/22	1	H3	Sperm	2	21.099437	2010558	1108014	0.551097755
7/12/22	1	H3	Sperm	2	14.520221	750562	760734	1.013552511
7/12/22	1	H3	Sperm	2	21.834527	1892554	846559	0.447310354
7/12/22	1	H3	Sperm	2	25.060898	1959308	739234	0.377293412
7/12/22	1	H3	Sperm	2	30.933272	3363630	1626880	0.483667942
7/12/22	1	H3	Sperm	2	34.269425	765051	962791	1.258466429
7/12/22	1	H3	Sperm	2	15.463747	1094708	1284322	1.17320966
7/12/22	1	H3	Sperm	2	33.147637	1310512	1486721	1.134458135
7/12/22	1	H3	Sperm	2	19.608606	1116390	1347222	1.206766453
7/12/22	1	H3	Sperm	2	26.915743	2141502	1985200	0.92701291
7/12/22	1	H3	Sperm	2	13.683695	1820385	1874723	1.02984973
7/12/22	1	H3	Sperm	2	22.103739	2322553	1909721	0.822250773
7/12/22	1	H3	Sperm	2	37.546621	2319333	2554774	1.101512374
7/12/22	1	H3	Sperm	2	43.223934	2557393	3167385	1.238521025
7/12/22	1	H3	Sperm	2	36.960154	1388520	1720190	1.238865843
7/12/22	1	H3	Sperm	2	31.770547	2089516	2831643	1.355166938
7/12/22	1	H3	Sperm	2	25.050305	2452615	2492290	1.016176611
7/12/22	1	H3	Sperm	2	14.332329	1569873	1554122	0.989966704
7/12/22	1	H3	Sperm	2	19.596943	1206820	1564525	1.296402943
7/12/22	1	H3	Sperm	2	17.413715	601094	917836	1.526942541
7/12/22	1	H3	Sperm	2	14.596726	720465	884110	1.227138029
7/12/22	1	H3	Sperm	2	24.977331	5361944	2031986	0.37896442
7/12/22	1	H3	Sperm	2	25.983987	2802949	2320767	0.827973324
7/12/22	1	H3	Sperm	2	38.541935	1298694	1745175	1.343792302
7/12/22	1	H3	Sperm	2	21.511815	1851684	2418314	1.306007937
7/12/22	1	H3	Sperm	2	45.568946	3125149	4005692	1.281760326
7/12/22	1	H3	Sperm	2	12.108655	644802	1062546	1.647863995
7/12/22	1	H3	Sperm	2	18.015162	850397	1345575	1.582290389
7/12/22	1	H3	Sperm	2	21.5498	1820774	2793982	1.53450236
7/12/22	1	H3	Sperm	2	24.494547	1260872	2151277	1.706181912
7/12/22	1	H3	Sperm	2	14.487479	975328	1469266	1.506432708
7/12/22	1	H3	Sperm	2	24.124006	1870014	2458219	1.314545773
7/12/22	1	H3	Sperm	2	14.739999	1210514	1846049	1.525012515
7/12/22	1	H3	Sperm	2	23.536897	2145986	2831390	1.31938885
7/12/22	1	H3	Sperm	2	31.279417	2102899	3281781	1.560598488
7/12/22	1	H3	Sperm	2	30.957882	1511943	2679375	1.77214022
7/12/22	1	H3	Sperm	2	14.08548	706989	1486242	2.102213754
7/12/22	1	H3	Sperm	2	35.349483	2947625	3599923	1.221296128
7/12/22	1	H3	Sperm	2	15.027294	1181531	1665745	1.409819125
7/12/22	1	H3	Sperm	2	23.452902	1471048	2020493	1.373505827
7/12/22	1	H3	Sperm	2	19.061087	1136776	1494796	1.314943313
7/12/22	1	H3	Sperm	2	21.233615	1893592	1910146	1.008742116
7/12/22	1	H3	Sperm	2	34.769222	1469535	1405916	0.956708074
7/12/22	1	H3	Sperm	2	29.947909	1864794	2479689	1.329738834
7/12/22	1	H3	Sperm	2	33.50384	2945712	3996775	1.356811189
7/12/22	1	H3	Sperm	2	28.438032	1633539	1951273	1.194506528
7/12/22	1	H3	Sperm	2	31.401611	1960471	3012793	1.53676999
7/12/22	1	H3	Sperm	2	19.168408	1009548	1672293	1.656476958
7/12/22	1	H3	Sperm	2	32.07325	1239094	1901814	1.534842393
7/12/22	1	H3	Sperm	2	25.700544	979122	1340718	1.369306379
7/12/22	1	H3	Sperm	2	35.17197	2098590	2484355	1.183821042
7/12/22	1	H3	Sperm	2	34.161248	2327334	3184065	1.36811691
7/12/22	1	H3	Sperm	2	38.037216	3971091	4463075	1.123891394
7/12/22	1	H3	Sperm	2	16.437554	1472689	1897848	1.288695712
7/12/22	1	H3	Sperm	2	36.329282	1499584	1671298	1.114507757
7/12/22	1	H3	Sperm	2	21.135496	614412	939035	1.528347428
7/12/22	1	H3	Sperm	2	36.778147	1551457	1835822	1.183288999
7/12/22	1	H3	Sperm	2	20.771803	1763423	2407315	1.365137576
7/12/22	1	H3	Sperm	2	41.908155	3289436	3121723	0.949014664
7/12/22	1	H3	Sperm	2	29.809665	1756901	1942557	1.105672431
7/12/22	1	H3	Sperm	2	28.484149	2049742	2123170	1.035823045
7/12/22	1	H3	Sperm	2	40.581462	1643282	1698733	1.033744056
7/12/22	1	H3	Sperm	2	22.885481	1276334	1166440	0.913898713
7/12/22	1	H3	Sperm	2	17.336889	1899288	1578920	0.831322053
7/12/22	1	H3	Sperm	2	29.676236	2120547	2490606	1.174511105
7/12/22	1	H3	Sperm	2	23.191287	1588632	1658453	1.043950393
7/12/22	1	H3	Sperm	2	16.892625	1229811	1432466	1.164785483
7/12/22	1	H3	Sperm	2	19.158136	2307702	2272094	0.984569931
7/12/22	1	H3	Sperm	2	23.892137	1269941	1494249	1.176628678
7/12/22	1	H3	Sperm	2	47.851684	6021344	5191364	0.862160342
7/12/22	1	H3	Sperm	2	22.009151	1940127	1696308	0.87432833
7/12/22	1	H3	Sperm	2	12.775051	709396	1014049	1.429454071
7/12/22	1	H3	Sperm	2	50.095581	2829522	3912786	1.382843463
7/12/22	1	H3	Sperm	2	34.836204	1423320	1935656	1.359958407
7/12/22	1	H3	Sperm	2	38.606456	2333346	2915373	1.249438789
7/12/22	1	H3	Sperm	2	31.077508	2530921	2282941	0.902019858
7/12/22	1	H3	Sperm	2	29.048467	2525190	2523412	0.999295895
7/12/22	1	H3	Sperm	2	17.510122	1166430	1388796	1.190638101
7/12/22	1	H3	Sperm	2	27.271625	1838779	2249662	1.22345426
7/12/22	1	H3	Sperm	2	33.695263	2603733	2632641	1.011102521
7/12/22	1	H3	Sperm	2	13.189997	1192056	878055	0.736588717
7/12/22	1	H3	Sperm	2	31.579124	2769393	2398556	0.866094484
7/12/22	1	H3	Sperm	2	11.425353	561687	702981	1.251552911
7/12/22	1	H3	Sperm	2	45.707939	2644451	1958603	0.740646357
7/12/22	1	H3	Sperm	2	24.524507	1389785	1284897	0.924529334
7/12/22	1	H3	Sperm	2	34.770185	1435768	1059157	0.737693694
7/12/22	1	H3	Sperm	2	19.076709	2113470	1471631	0.696310333
7/12/22	1	H3	Sperm	2	26.682055	1396064	1132633	0.811304496
7/12/22	1	H3	Sperm	2	16.103607	1189758	1204648	1.01251515
7/12/22	1	H3	Sperm	2	16.697243	1543480	857676	0.555676782
7/12/22	1	H3	Sperm	2	43.199645	4723286	1552576	0.328706752
7/12/22	1	H3	Sperm	2	34.064627	1583886	1174534	0.741552107
7/12/22	1	H3	Sperm	2	19.475712	2889216	1251691	0.433228599
7/12/22	1	H3	Sperm	2	45.893156	2786699	1542270	0.553439751
7/12/22	1	H3	Sperm	2	29.577796	3042482	1225732	0.402872392
7/12/22	1	H3	Sperm	2	32.374669	2523149	1795453	0.711592141
7/12/22	1	H3	Sperm	2	14.571153	967427	752432	0.777766178
7/12/22	1	H3	Sperm	2	15.912184	1443200	1376852	0.954027162
7/12/22	1	H3	Sperm	2	36.837318	3313964	2266875	0.684037304
7/12/22	1	H3	Sperm	2	20.877519	1996506	1185451	0.593762804
7/12/22	1	H3	Sperm	2	14.373952	745314	792751	1.063647
7/12/22	1	H3	Sperm	2	29.174406	1432480	1338969	0.934720904
7/12/22	1	H3	Sperm	2	26.505505	1519073	1309544	0.862067853
7/12/22	1	H3	Sperm	2	32.964453	3820903	1928972	0.504847153
7/12/22	1	H3	Sperm	2	17.426555	1125233	971916	0.863746442
7/12/22	1	H3	Sperm	2	29.054031	1680739	1561942	0.929318591
7/12/22	1	H3	Sperm	2	30.121142	4278581	1555265	0.363500188
7/12/22	1	H3	Sperm	2	29.910994	2257693	1388343	0.614938789
7/12/22	1	H3	Sperm	2	16.945376	3219791	1802685	0.559876402
7/12/22	1	H3	Sperm	2	25.657316	2369457	1094103	0.461752629
7/12/22	1	H3	Sperm	2	14.722023	839772	493590	0.58776668
7/12/22	1	H3	Sperm	2	24.04825	2257270	1656508	0.733854612
7/12/22	1	H3	Sperm	2	18.869129	1637628	1184232	0.723138588
7/12/22	1	H3	Sperm	2	13.776785	1362242	1051521	0.771904698
7/12/22	1	H3	Sperm	2	26.093341	1064127	799582	0.751397155
7/12/22	1	H3	Sperm	2	27.711074	1863814	1848606	0.991840388
7/12/22	1	H3	Sperm	2	34.033918	3878218	2898298	0.747327252
7/12/22	1	H3	Sperm	2	23.53786	1747852	1736098	0.993275174
7/12/22	1	H3	Sperm	2	29.003741	2138669	1902007	0.889341455
7/12/22	1	H3	Sperm	2	32.516123	3395599	2290275	0.674483353
7/12/22	1	H3	Sperm	2	28.437069	823834	698793	0.848220637
7/12/22	1	H3	Sperm	2	27.163662	2121439	1957149	0.922557283
7/12/22	1	H3	Sperm	2	18.034315	709752	853466	1.202484812
7/12/22	1	H3	Sperm	2	18.051435	680276	735842	1.081681553
7/12/22	1	H3	Sperm	2	15.808822	864104	680024	0.786970087
7/12/22	2	H3	Sperm	2	14.103777	1597341	3255661	2.038175318
7/12/22	2	H3	Sperm	2	9.532202	1445184	2843709	1.967714146
7/12/22	2	H3	Sperm	2	12.716736	2598588	4451949	1.713218486
7/12/22	2	H3	Sperm	2	10.105936	1135402	2147983	1.891825979
7/12/22	2	H3	Sperm	2	6.473393	759408	1591250	2.095382192
7/12/22	2	H3	Sperm	2	12.053871	2960213	4232993	1.429962303
7/12/22	2	H3	Sperm	2	13.242534	3144610	4062402	1.291861948
7/12/22	2	H3	Sperm	2	14.219551	2803269	3808600	1.358628087
7/12/22	2	H3	Sperm	2	17.570577	1462077	2319333	1.586327533
7/12/22	2	H3	Sperm	2	14.930994	1761170	2247764	1.276290193
7/12/22	2	H3	Sperm	2	9.45987	2202086	2651667	1.204161418
7/12/22	2	H3	Sperm	2	12.343841	1580591	1935030	1.224244602
7/12/22	2	H3	Sperm	2	11.306583	2114330	2919353	1.380746147
7/12/22	2	H3	Sperm	2	13.136711	2639422	3262940	1.236232781
7/12/22	2	H3	Sperm	2	13.128686	2226285	2627064	1.180021426
7/12/22	2	H3	Sperm	2	6.750095	435154	648604	1.490516001
7/12/22	2	H3	Sperm	2	10.979698	1190917	1479174	1.242046255
7/12/22	2	H3	Sperm	2	12.168254	1590381	1790096	1.125576827
7/12/22	2	H3	Sperm	2	9.97775	2270871	1902563	0.837812011
7/12/22	2	H3	Sperm	2	7.515252	1092149	1488866	1.363244392
7/12/22	2	H3	Sperm	2	14.366462	2151912	2375186	1.103756102
7/12/22	2	H3	Sperm	2	13.275383	1612356	1767324	1.096112769
7/12/22	2	H3	Sperm	2	8.465733	1807593	2199421	1.216767823
7/12/22	2	H3	Sperm	2	7.34769	659442	1057886	1.604213866
7/12/22	2	H3	Sperm	2	5.620068	594805	742603	1.248481435
7/12/22	2	H3	Sperm	2	4.778727	566932	943319	1.663901491
7/12/22	2	H3	Sperm	2	10.517565	2482142	2276514	0.917157036
7/12/22	2	H3	Sperm	2	9.590731	1786908	1535315	0.859202041
7/12/22	2	H3	Sperm	2	7.422162	973246	1202847	1.235912606
7/12/22	2	H3	Sperm	2	7.339772	2408548	2485833	1.032087797
7/12/22	2	H3	Sperm	2	11.887807	947623	1301771	1.373722461
7/12/22	2	H3	Sperm	2	7.578061	1051634	1287266	1.224062744
7/12/22	2	H3	Sperm	2	11.861057	2379174	2493097	1.047883425
7/12/22	2	H3	Sperm	2	10.861677	1537983	2036059	1.323850134
7/12/22	2	H3	Sperm	2	11.141696	2077440	2606685	1.25475826
7/12/22	2	H3	Sperm	2	9.896216	2386741	3041979	1.274532511
7/12/22	2	H3	Sperm	2	6.881705	584785	1111646	1.900948212
7/12/22	2	H3	Sperm	2	7.98541	1179320	1983566	1.681957399
7/12/22	2	H3	Sperm	2	7.634236	1551478	3144063	2.026495381
7/12/22	2	H3	Sperm	2	11.763259	1367382	3484478	2.54828424
7/12/22	2	H3	Sperm	2	11.741324	1366000	3434268	2.514105417
7/12/22	2	H3	Sperm	2	8.888276	1336036	3320784	2.485549791
7/12/22	2	H3	Sperm	2	12.137973	1398946	2535101	1.812150719
7/12/22	2	H3	Sperm	2	10.642006	1240927	2738235	2.206604418
7/12/22	2	H3	Sperm	2	6.00591	642119	1735182	2.702274812
7/12/22	2	H3	Sperm	2	16.1463	1965433	3643874	1.853980268
7/12/22	2	H3	Sperm	2	10.069449	952218	2458899	2.582285779
7/12/22	2	H3	Sperm	2	9.796492	1397560	2821916	2.019173417
7/12/22	2	H3	Sperm	2	9.168295	931859	1945830	2.088116335
7/12/22	2	H3	Sperm	2	9.413004	2284706	4094651	1.792200397
7/12/22	2	H3	Sperm	2	10.699893	3789265	4933523	1.301973602
7/12/22	2	H3	Sperm	2	7.802868	1368124	2668127	1.950208461
7/12/22	2	H3	Sperm	2	11.242597	3441501	4838280	1.405863314
7/12/22	2	H3	Sperm	2	8.287364	2408695	3505231	1.455240701
7/12/22	2	H3	Sperm	2	10.169173	4350431	5330037	1.225174471
7/12/22	2	H3	Sperm	2	8.57177	2396278	3177350	1.325952164
7/12/22	2	H3	Sperm	2	9.751659	2104394	3703053	1.759676658
7/12/22	2	H3	Sperm	2	12.810789	3383612	4301270	1.271206628
7/12/22	2	H3	Sperm	2	10.544101	2242426	3341647	1.490192764
7/12/22	2	H3	Sperm	2	8.135531	2146013	3157518	1.471341506
7/12/22	2	H3	Sperm	2	4.965442	1302991	2043078	1.567990876
7/12/22	2	H3	Sperm	2	8.531859	1021605	2010121	1.967610769
7/12/22	2	H3	Sperm	2	6.784977	1391931	2064823	1.483423388
7/12/22	2	H3	Sperm	2	14.227362	2845488	3572821	1.255609231
7/12/22	2	H3	Sperm	2	8.130074	1240128	1569733	1.265783048
7/12/22	2	H3	Sperm	2	6.23596	2498442	3441306	1.377380784
7/12/22	2	H3	Sperm	2	6.664281	616378	1022102	1.658238938
7/12/22	2	H3	Sperm	2	12.608024	1173282	1270709	1.083038008
7/12/22	2	H3	Sperm	2	13.356275	1781309	2093150	1.175062833
7/12/22	2	H3	Sperm	2	9.827843	1459535	1626260	1.114231587
7/12/22	2	H3	Sperm	2	11.032556	3408617	2449871	0.71872874
7/12/22	2	H3	Sperm	2	10.671645	1950007	1702347	0.872995328
7/12/22	2	H3	Sperm	2	12.111223	3579528	1867324	0.521667661
7/12/22	2	H3	Sperm	2	10.749006	2340804	1610989	0.688220372
7/12/22	2	H3	Sperm	2	10.870451	1871140	1611110	0.861031243
7/12/22	2	H3	Sperm	2	8.332304	2638101	2023047	0.766857296
7/12/22	2	H3	Sperm	2	10.035209	1981121	1526074	0.770308325
7/12/22	2	H3	Sperm	2	9.352763	4803449	2482068	0.516726211
7/12/22	2	H3	Sperm	2	8.760197	1115690	1113473	0.998012889
7/12/22	2	H3	Sperm	2	8.769399	1170293	1041283	0.889762649
7/12/22	2	H3	Sperm	2	6.801241	624482	784726	1.256603073
7/12/22	2	H3	Sperm	2	10.526018	1664251	1353497	0.813276964
7/12/22	2	H3	Sperm	2	11.051709	4247192	2872170	0.676251509
7/12/22	2	H3	Sperm	2	6.703871	1583570	1199777	0.757640647
7/12/22	2	H3	Sperm	2	13.83403	1955627	2292604	1.172311489
7/12/22	2	H3	Sperm	2	14.097785	3089840	2817176	0.911754654
7/12/22	2	H3	Sperm	2	22.407405	5218008	3552667	0.680847366
7/12/22	2	H3	Sperm	2	16.009233	3524650	3251367	0.922465209
7/12/22	2	H3	Sperm	2	6.393678	1445386	2349744	1.625686149
7/12/22	2	H3	Sperm	2	11.831953	1721693	2052783	1.1923049
7/12/22	2	H3	Sperm	2	6.072678	1076581	1525895	1.417352712
7/12/22	2	H3	Sperm	2	12.458759	1748951	1976864	1.130314114
7/12/22	2	H3	Sperm	2	8.190743	991745	1357923	1.36922596
7/12/22	2	H3	Sperm	2	11.782412	2304284	2438405	1.058205065
7/12/22	2	H3	Sperm	2	8.338724	2868302	2953001	1.029529317
7/12/22	2	H3	Sperm	2	11.290747	2799544	3268473	1.167501922
7/12/22	2	H3	Sperm	2	8.617566	1968815	2774641	1.409294931
7/12/22	2	H3	Sperm	2	7.146851	1120723	1988005	1.773859375
7/12/22	2	H3	Sperm	2	10.550735	793207	1528699	1.927238413
7/12/22	2	H3	Sperm	2	8.487561	2096750	1792135	0.854720401
7/12/22	2	H3	Sperm	2	10.661908	2185211	2394467	1.095760089
7/12/22	2	H3	Sperm	2	8.590174	465160	1858485	3.995367185
7/12/22	2	H3	Sperm	2	7.972142	632364	1789873	2.830447337
7/12/22	2	H3	Sperm	2	7.971928	995781	1669993	1.677068552
7/12/22	2	H3	Sperm	2	8.344074	2148657	2858386	1.330312842
7/12/22	2	H3	Sperm	2	13.777106	2645002	2656755	1.004443475
7/12/22	2	H3	Sperm	2	3.670421	456444	857082	1.877737466
7/12/22	2	H3	Sperm	2	9.732934	3126019	2909129	0.930617824
7/12/22	2	H3	Sperm	2	4.965014	1063364	1339303	1.259496278
7/12/22	2	H3	Sperm	2	13.580547	1569172	1648303	1.050428506
7/12/22	2	H3	Sperm	2	5.362198	1842099	2190691	1.189236301
7/12/22	2	H3	Sperm	2	6.920011	2245978	2395837	1.066723272
7/12/22	3	H3	Sperm	2	7.416705	2368004	2271729	0.959343396
7/12/22	3	H3	Sperm	2	10.781748	2194603	2171680	0.989554831
7/12/22	3	H3	Sperm	2	8.800322	2017223	1886179	0.935037425
7/12/22	3	H3	Sperm	2	9.939765	1749300	2021255	1.155465043
7/12/22	3	H3	Sperm	2	16.041226	1123769	1364799	1.214483582
7/12/22	3	H3	Sperm	2	5.363696	1771494	1419964	0.801562975
7/12/22	3	H3	Sperm	2	7.291836	887493	907597	1.022652573
7/12/22	3	H3	Sperm	2	9.871071	1662709	2479055	1.490973466
7/12/22	3	H3	Sperm	2	10.665439	1336188	2090618	1.564613662
7/12/22	3	H3	Sperm	2	10.015093	1325782	1750722	1.320520267
7/12/22	3	H3	Sperm	2	8.052285	1546176	1778135	1.150021084
7/12/22	3	H3	Sperm	2	6.742926	1122568	1427053	1.271239693
7/12/22	3	H3	Sperm	2	7.878517	1626608	2465051	1.515454861
7/12/22	3	H3	Sperm	2	14.271446	688390	1423259	2.067518413
7/12/22	3	H3	Sperm	2	16.200335	531516	1034178	1.94571377
7/12/22	3	H3	Sperm	2	6.700982	866364	1195901	1.380367836
7/12/22	3	H3	Sperm	2	9.864651	1158154	1807221	1.560432378
7/12/22	3	H3	Sperm	2	9.389999	3024445	3246314	1.073358583
7/12/22	3	H3	Sperm	2	16.672205	2336142	3236020	1.385198331
7/12/22	3	H3	Sperm	2	8.415122	1420784	2095006	1.474542225
7/12/22	3	H3	Sperm	2	12.873705	470352	883462	1.878299656
7/12/22	3	H3	Sperm	2	14.306114	2719800	3548803	1.304802927
7/12/22	3	H3	Sperm	2	22.014287	1475299	2817958	1.910092802
7/12/22	3	H3	Sperm	2	17.170183	1542790	2351373	1.524104382
7/12/22	3	H3	Sperm	2	11.057166	1782206	1821374	1.021977257
7/12/22	3	H3	Sperm	2	21.020899	581020	841200	1.447798699
7/12/22	3	H3	Sperm	2	15.201597	1569945	2492240	1.587469625
7/12/22	3	H3	Sperm	2	20.057685	537569	1125890	2.094410206
7/12/22	3	H3	Sperm	2	11.09055	1159516	1799669	1.552086388
7/12/22	3	H3	Sperm	2	19.51466	1535276	2527201	1.646089042
7/12/22	3	H3	Sperm	2	13.155436	1008511	1948899	1.932451902
7/12/22	3	H3	Sperm	2	10.691868	1952994	2528093	1.294470439
7/12/22	3	H3	Sperm	2	5.886391	1132909	1744938	1.540227856
7/12/22	3	H3	Sperm	2	9.280645	2015688	2192220	1.08757903
7/12/22	3	H3	Sperm	2	22.704009	1295866	2321157	1.791201405
7/12/22	3	H3	Sperm	2	8.370717	856198	1437998	1.679515719
7/12/22	3	H3	Sperm	2	12.422914	800668	1299329	1.622806207
7/12/22	3	H3	Sperm	2	17.688812	1021877	2000092	1.957272744
7/12/22	3	H3	Sperm	2	11.884704	1508825	1943851	1.288321045
7/12/22	3	H3	Sperm	2	13.165173	938779	1531850	1.631747195
7/12/22	3	H3	Sperm	2	10.966216	1936003	1978868	1.022140978
7/12/22	3	H3	Sperm	2	16.945804	760127	1468848	1.932371827
7/12/22	3	H3	Sperm	2	18.705633	1924597	2220206	1.153595272
7/12/22	3	H3	Sperm	2	14.406373	885397	1307722	1.476989418
7/12/22	3	H3	Sperm	2	18.96896	1636962	2116123	1.292713576
7/12/22	3	H3	Sperm	2	14.235066	1997645	2507476	1.255216017
7/12/22	3	H3	Sperm	2	27.369102	2212185	3052831	1.380007097
7/12/22	3	H3	Sperm	2	14.506418	1783442	1784458	1.000569685
7/12/22	3	H3	Sperm	2	18.25634	831191	1615243	1.943287403
7/12/22	3	H3	Sperm	2	16.382128	1285708	1923715	1.496230093
7/12/22	3	H3	Sperm	2	27.920152	1628360	2104280	1.292269523
7/12/22	3	H3	Sperm	2	30.516935	2117851	2438519	1.151411974
7/12/22	3	H3	Sperm	2	25.45637	2139965	2547233	1.190315262
7/12/22	3	H3	Sperm	2	18.125693	1864757	2274825	1.219904256
7/12/22	3	H3	Sperm	2	22.977929	1280194	1997026	1.559940134
7/12/22	3	H3	Sperm	2	32.757408	4022852	3551791	0.882903721
7/12/22	3	H3	Sperm	2	19.557674	1330469	1754148	1.318443346
7/12/22	3	H3	Sperm	2	16.219488	1882801	1548667	0.822533555
7/12/22	3	H3	Sperm	2	18.037097	1405578	1994280	1.41883268
7/12/22	3	H3	Sperm	2	22.774843	1239344	1720777	1.388457926
7/12/22	3	H3	Sperm	2	22.908914	1484583	1429424	0.962845459
7/12/22	3	H3	Sperm	2	19.864229	1615651	2068406	1.280230693
7/12/22	3	H3	Sperm	2	28.999033	4377986	3371330	0.770064135
7/12/22	3	H3	Sperm	2	30.017673	2240429	2687745	1.199656405
7/12/22	3	H3	Sperm	2	43.448955	3082786	3026112	0.98161598
7/12/22	3	H3	Sperm	2	27.001343	2252387	2598186	1.153525571
7/12/22	3	H3	Sperm	2	27.874142	4337984	3515275	0.810347618
7/12/22	3	H3	Sperm	2	26.573664	2008058	2265428	1.128168609
7/12/22	3	H3	Sperm	2	24.507494	1916117	2200886	1.148617751
7/12/22	3	H3	Sperm	2	22.269161	1903277	2042824	1.073319333
7/12/22	3	H3	Sperm	2	17.115185	927330	1158151	1.248909234
7/12/22	3	H3	Sperm	2	31.49117	2132358	2770983	1.299492393
7/12/22	3	H3	Sperm	2	36.385671	2400165	3351144	1.39621401
7/12/22	3	H3	Sperm	2	24.141126	1581874	1987801	1.256611462
7/12/22	3	H3	Sperm	2	25.531698	2510793	2333039	0.92920404
7/12/22	3	H3	Sperm	2	19.482881	1379838	1664558	1.206343063
7/12/22	3	H3	Sperm	2	19.597478	1621445	2335489	1.440375098
7/12/22	3	H3	Sperm	2	21.397218	4432907	3460035	0.780534083
7/12/22	3	H3	Sperm	2	20.499595	1022725	1858536	1.817239238
7/12/22	3	H3	Sperm	2	19.164342	1976232	2273105	1.150221735
7/12/22	3	H3	Sperm	2	17.422489	1157085	1992977	1.722411923
7/12/22	3	H3	Sperm	2	21.593456	1516035	1865840	1.230736757
7/12/22	3	H3	Sperm	2	18.288868	1581184	2344226	1.482576348
7/12/22	3	H3	Sperm	2	32.402275	5219167	5859360	1.122661911
7/12/22	3	H3	Sperm	2	28.446592	3533369	3901118	1.104078855
7/12/22	3	H3	Sperm	2	27.548648	2894470	3824925	1.321459542
7/12/22	3	H3	Sperm	2	32.954502	3322202	3264988	0.98277829
7/12/22	3	H3	Sperm	2	25.928454	4614801	4155973	0.900574694
7/12/22	3	H3	Sperm	2	27.873393	1797366	2819341	1.568595934
7/12/22	3	H3	Sperm	2	14.109983	1142519	1986139	1.73838597
7/12/22	3	H3	Sperm	2	23.010778	1792879	2704942	1.508714197
7/12/22	3	H3	Sperm	2	39.269107	3642605	4325149	1.187377989
7/12/22	3	H3	Sperm	2	31.019193	1980618	2867682	1.447872331
7/12/22	3	H3	Sperm	2	36.825334	2704721	4112211	1.520382694
7/12/22	3	H3	Sperm	2	23.112107	1392513	2505839	1.799508514
7/12/22	3	H3	Sperm	2	33.482868	1463448	2562882	1.751262771
7/12/22	3	H3	Sperm	2	25.57728	2105848	3322634	1.577812834
7/12/22	3	H3	Sperm	2	15.890142	1171858	1851058	1.579592408
7/12/22	3	H3	Sperm	2	23.494632	2033783	2673239	1.314417025
7/12/22	3	H3	Sperm	2	26.270961	2255157	2976299	1.319774632
7/12/22	3	H3	Sperm	2	22.567798	1995486	2501245	1.25345154
7/12/22	3	H3	Sperm	2	20.022803	1526103	2149623	1.408570064
7/12/22	3	H3	Sperm	2	36.767019	1672708	2236018	1.336765293
7/12/22	3	H3	Sperm	2	17.973004	774921	970336	1.252174093
7/12/22	3	H3	Sperm	2	15.531799	661790	868789	1.312786533
7/12/22	3	H3	Sperm	2	24.682118	1177239	1206181	1.024584643
7/12/22	3	H3	Sperm	2	13.264683	1707996	1671024	0.978353579
7/12/22	3	H3	Sperm	2	28.252708	1265227	1456680	1.151319091
7/12/22	3	H3	Sperm	2	21.84084	964998	1290428	1.33723386
7/12/22	3	H3	Sperm	2	23.964576	2546403	2348334	0.922216161
7/12/22	3	H3	Sperm	2	15.506119	1921747	1420797	0.739325728
7/12/22	3	H3	Sperm	2	29.921801	2054992	1763769	0.858285093
7/12/22	3	H3	Sperm	2	13.692897	1055043	1111721	1.053721033
7/12/22	3	H3	Sperm	2	23.241577	2036719	1661258	0.815654
7/12/22	3	H3	Sperm	2	25.400088	2513931	1843075	0.733144625
7/12/22	3	H3	Sperm	2	11.159244	737636	710310	0.962954628
7/12/22	3	H3	Sperm	2	28.271754	1552242	1656225	1.06698891
7/12/22	3	H3	Sperm	2	31.452971	3512755	2455257	0.698954809
7/12/22	3	H3	Sperm	2	23.903693	1975925	1803088	0.912528563
7/12/22	3	H3	Sperm	2	28.818845	4584224	2340389	0.510531117
7/12/22	3	H3	Sperm	2	31.11774	1579185	1716210	1.086769441
7/12/22	3	H3	Sperm	2	23.965111	2223834	1566832	0.70456338
7/12/22	3	H3	Sperm	2	22.968085	2431402	2136163	0.878572527
7/12/22	3	H3	Sperm	2	32.993878	2162085	1960854	0.906927341
7/12/22	3	H3	Sperm	2	21.350887	2242724	1642962	0.732574316
7/12/22	4	H3	Sperm	2	8.53646	2478383	3973027	1.603072245
7/12/22	4	H3	Sperm	2	8.985111	3174543	3154119	0.993566318
7/12/22	4	H3	Sperm	2	9.222544	4160267	3741493	0.899339634
7/12/22	4	H3	Sperm	2	10.794481	1112875	2814046	2.528627204
7/12/22	4	H3	Sperm	2	7.96829	2190918	3524224	1.60856043
7/12/22	4	H3	Sperm	2	14.79703	5532139	6466922	1.168973158
7/12/22	4	H3	Sperm	2	9.764713	2751733	4108792	1.493165216
7/12/22	4	H3	Sperm	2	12.472669	5031271	5244397	1.04236027
7/12/22	4	H3	Sperm	2	7.137649	2606509	3406017	1.306735177
7/12/22	4	H3	Sperm	2	8.094229	1241193	2181852	1.757866827
7/12/22	4	H3	Sperm	2	6.031911	1475776	2617368	1.77355371
7/12/22	4	H3	Sperm	2	10.165428	3189500	4122012	1.292369337
7/12/22	4	H3	Sperm	2	10.8712	2209171	2110704	0.955428077
7/12/22	4	H3	Sperm	2	13.899514	505959	1532926	3.029743517
7/12/22	4	H3	Sperm	2	9.197613	2749557	4601794	1.673649246
7/12/22	4	H3	Sperm	2	6.795891	1159832	2954405	2.547269777
7/12/22	4	H3	Sperm	2	8.824076	2158269	4721831	2.187786138
7/12/22	4	H3	Sperm	2	9.029623	3698866	6547042	1.770013296
7/12/22	4	H3	Sperm	2	9.778944	2563054	5316928	2.074450246
7/12/22	4	H3	Sperm	2	10.67218	2764275	5655640	2.045975889
7/12/22	4	H3	Sperm	2	8.706055	1031087	2685550	2.604581379
7/12/22	4	H3	Sperm	2	10.955302	2594887	4199177	1.618250429
7/12/22	4	H3	Sperm	2	12.223787	1208576	3269055	2.704881613
7/12/22	4	H3	Sperm	2	9.746202	3158065	5923194	1.875576975
7/12/22	4	H3	Sperm	2	8.425073	1861741	3062156	1.64478088
7/12/22	4	H3	Sperm	2	9.930028	2864869	4805598	1.677423296
7/12/22	4	H3	Sperm	2	9.778409	2728245	3707147	1.35880282
7/12/22	4	H3	Sperm	2	7.441208	2123975	2812502	1.32416907
7/12/22	4	H3	Sperm	2	8.116164	2190753	3738865	1.706657483
7/12/22	4	H3	Sperm	2	9.595225	2779947	4084150	1.469146714
7/12/22	4	H3	Sperm	2	8.894375	2483197	3867744	1.557566315
7/12/22	4	H3	Sperm	2	7.685382	2435310	3333948	1.369003535
7/12/22	4	H3	Sperm	2	8.344181	2298708	3083506	1.341408304
7/12/22	4	H3	Sperm	2	12.018133	2408929	3961911	1.644677365
7/12/22	4	H3	Sperm	2	8.721142	2082885	3627648	1.741645842
7/12/22	4	H3	Sperm	2	11.178397	2062997	3397290	1.646774086
7/12/22	4	H3	Sperm	2	10.23348	2500949	3351218	1.339978544
7/12/22	4	H3	Sperm	2	8.962427	1549395	2205935	1.423739589
7/12/22	4	H3	Sperm	2	8.524583	1399438	1377785	0.98452736
7/12/22	4	H3	Sperm	2	7.452443	608761	917511	1.507177694
7/12/22	4	H3	Sperm	2	10.871949	3123256	4933235	1.579516697
7/12/22	4	H3	Sperm	2	9.300226	2355770	4293675	1.822620629
7/12/22	4	H3	Sperm	2	9.352228	2658362	4327847	1.628012663
7/12/22	4	H3	Sperm	2	7.548315	2013651	3591007	1.783331372
7/12/22	4	H3	Sperm	2	7.240048	1720292	3175948	1.846167976
7/12/22	4	H3	Sperm	2	6.626617	1834304	3172544	1.729562821
7/12/22	4	H3	Sperm	2	7.80886	1792264	3478132	1.940635978
7/12/22	4	H3	Sperm	2	8.556683	3674339	5402039	1.470207022
7/12/22	4	H3	Sperm	2	7.495778	986498	2878014	2.9174048
7/12/22	4	H3	Sperm	2	8.264359	1251994	2882193	2.302082119
7/12/22	4	H3	Sperm	2	7.185799	1341584	3028273	2.257236968
7/12/22	4	H3	Sperm	2	8.310904	1352762	2756109	2.037393865
7/12/22	4	H3	Sperm	2	8.418974	3448066	5553553	1.610628393
7/12/22	4	H3	Sperm	2	10.833001	2207575	4710355	2.133723656
7/12/22	4	H3	Sperm	2	14.961275	512400	1754301	3.423694379
7/12/22	4	H3	Sperm	2	8.262647	713356	1970506	2.762303815
7/12/22	4	H3	Sperm	2	10.907473	1604263	3148592	1.962640789
7/12/22	4	H3	Sperm	2	8.633937	3374343	3933637	1.165749007
7/12/22	4	H3	Sperm	2	10.170029	2093689	4185192	1.99895591
7/12/22	4	H3	Sperm	2	9.901459	2396407	3966588	1.655223007
7/12/22	4	H3	Sperm	2	12.10598	650353	2051881	3.155026578
7/12/22	4	H3	Sperm	2	11.476071	3214150	5708677	1.776107836
7/12/22	4	H3	Sperm	2	11.536312	2038866	3947656	1.936201791
7/12/22	4	H3	Sperm	2	9.322589	1258408	2887463	2.29453643
7/12/22	4	H3	Sperm	2	11.321563	3332667	4730908	1.419556169
7/12/22	4	H3	Sperm	2	12.013746	3231647	6472510	2.002851797
7/12/22	4	H3	Sperm	2	9.217301	1274133	2985566	2.343213778
7/12/22	4	H3	Sperm	2	7.856903	3151021	4195468	1.33146304
7/12/22	4	H3	Sperm	2	11.371532	1581484	2521903	1.594643386
7/12/22	4	H3	Sperm	2	9.614057	3176300	3338471	1.051056575
7/12/22	4	H3	Sperm	2	12.681212	3799776	3769473	0.992025056
7/12/22	4	H3	Sperm	2	9.027055	2980537	3154495	1.05836465
7/12/22	4	H3	Sperm	2	14.832233	2940211	4897371	1.665652907
7/12/22	4	H3	Sperm	2	14.045569	1086615	2504921	2.30525163
7/12/22	4	H3	Sperm	2	8.025214	1728851	2747263	1.589068694
7/12/22	4	H3	Sperm	2	8.394792	1892031	2707062	1.430770426
7/12/22	4	H3	Sperm	2	11.263676	3343104	4582959	1.370869408
7/12/22	4	H3	Sperm	2	8.355416	3062819	4132483	1.349241663
7/12/22	4	H3	Sperm	2	9.853309	3025649	4102481	1.355901164
7/12/22	4	H3	Sperm	2	8.197591	3045633	4183305	1.373542052
7/12/22	4	H3	Sperm	2	8.80503	792277	1732207	2.186365375
7/12/22	4	H3	Sperm	2	8.487133	3417412	5004313	1.464357531
7/12/22	4	H3	Sperm	2	16.294495	2801285	4550960	1.624597283
7/12/22	9	H3	Stage_8.5	2	15.192074	642295	1711239	2.664257078
7/12/22	9	H3	Stage_8.5	2	14.41504	1238401	2459369	1.985922976
7/12/22	9	H3	Stage_8.5	2	14.10153	840487	2094979	2.492577518
7/12/22	9	H3	Stage_8.5	2	13.761591	840487	2094979	2.492577518
7/12/22	9	H3	Stage_8.5	2	14.978288	493919	1348759	2.730729128
7/12/22	9	H3	Stage_8.5	2	19.205644	1195474	2454336	2.05302332
7/12/22	9	H3	Stage_8.5	2	18.987043	813913	2194512	2.696248862
7/12/22	9	H3	Stage_8.5	2	15.967075	1183135	2782378	2.35169951
7/12/22	9	H3	Stage_8.5	2	28.07252	1413141	3654776	2.586278369
7/12/22	9	H3	Stage_8.5	2	21.762088	1189569	3437718	2.889885328
7/12/22	9	H3	Stage_8.5	2	28.543213	1911127	4351095	2.276716827
7/12/22	9	H3	Stage_8.5	2	21.035023	984032	2716314	2.760391938
7/12/22	9	H3	Stage_8.5	2	21.082638	860998	2650221	3.078080321
7/12/22	9	H3	Stage_8.5	2	35.833658	839572	2345127	2.79324108
7/12/22	9	H3	Stage_8.5	2	45.170157	2535624	5860913	2.311428272
7/12/22	9	H3	Stage_8.5	2	24.166806	1627042	2973003	1.827244165
7/12/22	9	H3	Stage_8.5	2	22.280717	1330386	1839385	1.382594976
7/12/22	9	H3	Stage_8.5	2	10.051152	680587	1394982	2.049674766
7/12/22	9	H3	Stage_8.5	2	10.779394	577072	1143704	1.98190867
7/12/22	9	H3	Stage_8.5	2	22.273976	1369574	1600248	1.168427555
7/12/22	9	H3	Stage_8.5	2	32.051636	3538927	3029946	0.856176463
7/12/22	9	H3	Stage_8.5	2	21.157538	1816955	1549592	0.852851061
7/12/22	9	H3	Stage_8.5	2	21.983257	1099494	430246	0.391312731
7/12/22	9	H3	Stage_8.5	2	11.359548	965671	220053	0.227875747
7/12/22	9	H3	Stage_8.5	2	16.467835	843552	208551	0.247229572
7/12/22	9	H3	Stage_8.5	2	17.152956	1139514	1413541	1.240477081
7/12/22	9	H3	Stage_8.5	2	20.756502	1919739	3365635	1.753173218
7/12/22	9	H3	Stage_8.5	2	14.606784	732277	1713222	2.33958188
7/12/22	9	H3	Stage_8.5	2	20.719587	724657	1523737	2.102701002
7/12/22	9	H3	Stage_8.5	2	15.722687	837558	1878982	2.243405233
7/12/22	9	H3	Stage_8.5	2	35.401806	2655965	6023655	2.267972281
7/12/22	9	H3	Stage_8.5	2	17.406225	2491649	4723919	1.895900667
7/12/22	9	H3	Stage_8.5	2	19.636747	870918	2507500	2.879145913
7/12/22	9	H3	Stage_8.5	2	33.641335	2126694	4430786	2.083414915
7/12/22	9	H3	Stage_8.5	2	28.690124	1761654	4882147	2.771342727
7/12/22	9	H3	Stage_8.5	2	20.767309	499442	1503089	3.009536643
7/12/22	9	H3	Stage_8.5	2	22.601931	1134283	2300879	2.0284876
7/12/22	9	H3	Stage_8.5	2	17.294838	2120800	3225261	1.520775651
7/12/22	9	H3	Stage_8.5	2	22.792605	1560185	2721862	1.744576444
7/12/22	9	H3	Stage_8.5	2	30.576641	3019027	4291846	1.421599078
7/12/22	9	H3	Stage_8.5	2	42.204224	7088705	9811027	1.384036576
7/12/22	9	H3	Stage_8.5	2	22.565551	4442017	7562412	1.702472548
7/12/22	9	H3	Stage_8.5	2	6.206321	1076941	2676148	2.484953215
7/12/22	9	H3	Stage_8.5	2	11.926862	1164590	2617213	2.247325668
7/12/22	9	H3	Stage_8.5	2	29.988462	2734744	4425911	1.618400479
7/12/22	9	H3	Stage_8.5	2	11.900005	495772	1350742	2.724522563
7/12/22	9	H3	Stage_8.5	2	21.699386	2752802	4060253	1.474952794
7/12/22	9	H3	Stage_8.5	2	33.104302	3660347	7896796	2.157389996
7/12/22	9	H3	Stage_8.5	2	31.433069	1165011	3881040	3.331333352
7/12/22	9	H3	Stage_8.5	2	23.236869	1729259	4137273	2.392512053
7/12/22	9	H3	Stage_8.5	2	32.107383	1364531	3288039	2.40964771
7/12/22	9	H3	Stage_8.5	2	9.073921	464321	1438617	3.09832422
7/12/22	9	H3	Stage_8.5	2	14.224794	786720	2054711	2.611743695
7/12/22	9	H3	Stage_8.5	2	20.72697	1548194	2905778	1.876882355
7/12/22	9	H3	Stage_8.5	2	25.269334	1197505	1943419	1.622890092
7/12/22	9	H3	Stage_8.5	2	25.427587	1410136	3663445	2.597937362
7/12/22	9	H3	Stage_8.5	2	24.426388	2050604	4111478	2.00500828
7/12/22	9	H3	Stage_8.5	2	25.220114	1192260	3253524	2.728871219
7/12/22	9	H3	Stage_8.5	2	18.525873	1090712	3172950	2.909063071
7/12/22	9	H3	Stage_8.5	2	26.073974	2260170	4677924	2.069722189
7/12/22	9	H3	Stage_8.5	2	29.699455	2027615	5755116	2.838367244
7/12/22	9	H3	Stage_8.5	2	19.349452	1345299	3344027	2.485712842
7/12/22	9	H3	Stage_8.5	2	31.89991	1428845	3165140	2.215173794
7/12/22	9	H3	Stage_8.5	2	25.805083	1682385	3218511	1.913064489
7/12/22	9	H3	Stage_8.5	2	22.615199	899855	1899488	2.110882309
7/12/22	9	H3	Stage_8.5	2	19.083129	1285830	1829337	1.422689625
7/12/22	9	H3	Stage_8.5	2	16.264107	879943	1856904	2.110254869
7/12/22	9	H3	Stage_8.5	2	20.673363	1328300	1884305	1.418583904
7/12/22	9	H3	Stage_8.5	2	30.531059	3505834	3509509	1.001048253
7/12/22	9	H3	Stage_8.5	2	20.998001	825121	1363668	1.652688515
7/12/22	9	H3	Stage_8.5	2	15.714876	1339746	1311870	0.979193071
7/12/22	9	H3	Stage_8.5	2	19.111163	928715	1609023	1.732526125
7/12/22	9	H3	Stage_8.5	2	22.171256	2926895	4052914	1.384714518
7/12/22	9	H3	Stage_8.5	2	14.562807	679462	2035586	2.995879093
7/12/22	9	H3	Stage_8.5	2	15.247072	844091	2731440	3.235954417
7/12/22	9	H3	Stage_8.5	2	40.235103	2054114	3765587	1.833192802
7/12/22	9	H3	Stage_8.5	2	33.337027	1478268	2697967	1.82508652
7/12/22	9	H3	Stage_8.5	2	12.703361	324886	1055235	3.248016227
7/12/22	9	H3	Stage_8.5	2	18.19214	582440	1563016	2.683565689
7/12/22	9	H3	Stage_8.5	2	28.644649	3108484	3446709	1.108807058
7/12/22	9	H3	Stage_8.5	2	15.226207	768095	1585942	2.064773238
7/12/22	9	H3	Stage_8.5	2	31.279096	1078688	1776215	1.646643886
7/12/22	9	H3	Stage_8.5	2	21.221417	1732350	2757905	1.592002194
7/12/22	9	H3	Stage_8.5	2	12.376369	597447	1005249	1.682574354
7/12/22	9	H3	Stage_8.5	2	28.463498	1440971	2682039	1.861272017
7/12/22	9	H3	Stage_8.5	2	30.118788	1774701	2751656	1.550489914
7/12/22	9	H3	Stage_8.5	2	24.256151	850325	3198511	3.761515891
7/12/22	9	H3	Stage_8.5	2	16.896905	767707	2224927	2.898146037
7/12/22	9	H3	Stage_8.5	2	36.241649	3411061	5524037	1.619448318
7/12/22	9	H3	Stage_8.5	2	16.121369	445761	1630077	3.656840773
7/12/22	9	H3	Stage_8.5	2	23.207123	1462273	1960279	1.340569784
7/12/22	1	H1	Sperm	1	26.084781	693592	425622	0.613648946
7/12/22	1	H1	Sperm	1	16.683012	786522	421042	0.535321326
7/12/22	1	H1	Sperm	1	42.990995	1620777	1017916	0.628041982
7/12/22	1	H1	Sperm	1	20.720764	708254	394621	0.557174404
7/12/22	1	H1	Sperm	1	26.33591	887401	541462	0.610166092
7/12/22	1	H1	Sperm	1	23.419197	896761	558748	0.623073483
7/12/22	1	H1	Sperm	1	20.127342	488919	255321	0.522215336
7/12/22	1	H1	Sperm	1	18.226487	463351	244951	0.528651066
7/12/22	1	H1	Sperm	1	19.513697	588784	409384	0.69530422
7/12/22	1	H1	Sperm	1	43.247902	2087257	1093850	0.524061004
7/12/22	1	H1	Sperm	1	16.669744	400401	182766	0.456457401
7/12/22	1	H1	Sperm	1	18.798509	573968	369598	0.643934854
7/12/22	1	H1	Sperm	1	23.209477	623150	506904	0.813454225
7/12/22	1	H1	Sperm	1	44.73884	1277209	918162	0.718881561
7/12/22	1	H1	Sperm	1	17.981564	280677	493409	1.757924589
7/12/22	1	H1	Sperm	1	15.615259	359960	344342	0.956611846
7/12/22	1	H1	Sperm	1	11.084237	315061	415411	1.318509749
7/12/22	1	H1	Sperm	1	14.203073	313230	500343	1.597366153
7/12/22	1	H1	Sperm	1	37.550687	1059629	1113432	1.050775319
7/12/22	1	H1	Sperm	1	29.319391	1346470	843820	0.626690532
7/12/22	1	H1	Sperm	1	11.489874	316763	287685	0.908202663
7/12/22	1	H1	Sperm	1	18.158863	687529	396813	0.5771582
7/12/22	1	H1	Sperm	1	22.97611	707271	504451	0.713235804
7/12/22	1	H1	Sperm	1	32.115729	770858	274300	0.355837262
7/12/22	1	H1	Sperm	1	26.730954	758263	438269	0.57799075
7/12/22	1	H1	Sperm	1	12.241442	348611	306518	0.879255101
7/12/22	1	H1	Sperm	1	24.650232	946404	704601	0.744503404
7/12/22	1	H1	Sperm	1	23.982659	1322743	999575	0.755683455
7/12/22	1	H1	Sperm	1	20.892927	892011	582550	0.653074906
7/12/22	1	H1	Sperm	1	35.557705	1459010	788813	0.540649481
7/12/22	1	H1	Sperm	1	35.417107	1203657	681597	0.566271787
7/12/22	1	H1	Sperm	1	18.497625	475049	405655	0.853922437
7/12/22	1	H1	Sperm	1	31.28573	1285912	713824	0.555111081
7/12/22	1	H1	Sperm	1	28.041597	856480	625340	0.730127966
7/12/22	1	H1	Sperm	1	21.015977	553323	283895	0.513072834
7/12/22	1	H1	Sperm	1	12.740597	419871	167031	0.397815043
7/12/22	1	H1	Sperm	1	20.49157	750803	557027	0.74190833
7/12/22	1	H1	Sperm	1	19.863159	761042	526078	0.691260141
7/12/22	1	H1	Sperm	1	22.315599	925771	541813	0.585255965
7/12/22	1	H1	Sperm	1	13.421759	359738	199969	0.555873997
7/12/22	1	H1	Sperm	1	21.675097	714081	523157	0.732629772
7/12/22	1	H1	Sperm	1	13.018797	583447	509994	0.874105103
7/12/22	1	H1	Sperm	1	12.116359	415917	371978	0.894356326
7/12/22	1	H1	Sperm	1	28.880798	673967	685202	1.016669956
7/12/22	1	H1	Sperm	1	27.156921	944427	923585	0.977931592
7/12/22	1	H1	Sperm	1	33.182947	1180708	954495	0.808409022
7/12/22	1	H1	Sperm	1	12.016207	400033	262361	0.655848393
7/12/22	1	H1	Sperm	1	25.780152	1407994	1294653	0.919501788
7/12/22	1	H1	Sperm	1	30.679254	1411149	1126673	0.798408247
7/12/22	1	H1	Sperm	1	20.543037	1548147	1446291	0.934207798
7/12/22	1	H1	Sperm	1	41.025084	2896522	3392078	1.171086565
7/12/22	1	H1	Sperm	1	23.326749	1256895	1497227	1.191210881
7/12/22	1	H1	Sperm	1	21.993422	727944	640627	0.880049839
7/12/22	1	H1	Sperm	1	30.538228	1013343	1260165	1.243572019
7/12/22	1	H1	Sperm	1	24.629581	854851	496573	0.580888365
7/12/22	1	H1	Sperm	1	16.70698	645015	387597	0.600911607
7/12/22	1	H1	Sperm	1	12.409539	378264	284411	0.751884927
7/12/22	1	H1	Sperm	1	9.732185	409314	254730	0.622333954
7/12/22	1	H1	Sperm	1	18.399613	667121	518786	0.777649032
7/12/22	1	H1	Sperm	1	20.732748	675577	663767	0.982518647
7/12/22	1	H1	Sperm	1	21.300276	514059	355496	0.691547079
7/12/22	1	H1	Sperm	1	15.811711	366199	261158	0.713158692
7/12/22	1	H1	Sperm	1	40.275442	1435601	1057471	0.736605087
7/12/22	1	H1	Sperm	1	19.941376	322310	273146	0.847463622
7/12/22	1	H1	Sperm	1	26.761984	444828	403495	0.907080939
7/12/22	1	H1	Sperm	1	19.941376	557886	507458	0.909608773
7/12/22	1	H1	Sperm	1	25.810647	653966	511274	0.78180517
7/12/22	1	H1	Sperm	1	29.973375	847074	861889	1.017489617
7/12/22	1	H1	Sperm	1	19.390005	783377	677094	0.864327138
7/12/22	1	H1	Sperm	1	24.191095	730167	570067	0.780735092
7/12/22	1	H1	Sperm	1	20.003008	737075	598329	0.811761354
7/12/22	1	H1	Sperm	1	21.204618	920777	717551	0.779288579
7/12/22	1	H1	Sperm	1	22.713853	593375	389804	0.656926901
7/12/22	1	H1	Sperm	1	23.454507	777931	586617	0.754073305
7/12/22	1	H1	Sperm	1	16.887382	628840	464775	0.739098976
7/12/22	1	H1	Sperm	1	36.620964	1438338	1468772	1.021159143
7/12/22	1	H1	Sperm	1	26.21928	855384	503621	0.588765981
7/12/22	1	H1	Sperm	1	17.781688	634878	486283	0.765947158
7/12/22	1	H1	Sperm	1	11.527645	336734	312670	0.928537065
7/12/22	1	H1	Sperm	1	23.454507	991322	708240	0.71443991
7/12/22	1	H1	Sperm	1	26.838275	1136665	901881	0.793444858
7/12/22	1	H1	Sperm	1	26.913175	758478	396992	0.523406084
7/12/22	1	H1	Sperm	1	31.664617	1146215	955702	0.833789472
7/12/22	1	H1	Sperm	1	24.259147	1071856	950435	0.886718925
7/12/22	1	H1	Sperm	1	26.001428	1423743	976726	0.686026902
7/12/22	1	H1	Sperm	1	22.985098	1001579	574097	0.57319193
7/12/22	1	H1	Sperm	1	24.710259	865250	575848	0.665527882
7/12/22	1	H1	Sperm	1	14.517118	461740	216288	0.468419457
7/12/22	1	H1	Sperm	1	12.925065	423482	301118	0.711052654
7/12/22	1	H1	Sperm	1	13.183149	388699	181807	0.467732101
7/12/22	1	H1	Sperm	1	12.04071	349302	199209	0.570305924
7/12/22	1	H1	Sperm	1	22.503384	833627	382890	0.459306141
7/12/22	1	H1	Sperm	1	36.86578	1471499	765037	0.519903174
7/12/22	5	H1	Stage_8.5	1	14.370207	847044	978268	1.154919933
7/12/22	5	H1	Stage_8.5	1	12.621613	828348	1206681	1.456731953
7/12/22	5	H1	Stage_8.5	1	13.547163	1181539	1113854	0.942714544
7/12/22	5	H1	Stage_8.5	1	17.942616	1520842	1336443	0.878752033
7/12/22	5	H1	Stage_8.5	1	11.975654	1032781	1068088	1.034186338
7/12/22	5	H1	Stage_8.5	1	10.601346	664367	868223	1.306842453
7/12/22	5	H1	Stage_8.5	1	13.902617	773686	1097297	1.418271754
7/12/22	5	H1	Stage_8.5	1	11.705907	897703	1070603	1.192602676
7/12/22	5	H1	Stage_8.5	1	14.884877	836034	1028037	1.22965932
7/12/22	5	H1	Stage_8.5	1	14.236029	861032	994508	1.155018629
7/12/22	5	H1	Stage_8.5	1	9.771026	864861	1016746	1.175617816
7/12/22	5	H1	Stage_8.5	1	7.900987	569420	710856	1.248386077
7/12/22	5	H1	Stage_8.5	1	10.12006	1133788	750946	0.662333699
7/12/22	5	H1	Stage_8.5	1	11.266351	1115501	1331139	1.19331045
7/12/22	5	H1	Stage_8.5	1	11.18257	1229607	950019	0.772620032
7/12/22	5	H1	Stage_8.5	1	14.404554	1915422	1253030	0.654179601
7/12/22	5	H1	Stage_8.5	1	8.588462	2367269	1161565	0.490677232
7/12/22	5	H1	Stage_8.5	1	6.781446	1256011	680502	0.54179621
7/12/22	5	H1	Stage_8.5	1	9.961272	1559348	616889	0.39560701
7/12/22	5	H1	Stage_8.5	1	14.534238	1511677	1007120	0.666226978
7/12/22	5	H1	Stage_8.5	1	12.873277	1521897	1078341	0.708550579
7/12/22	5	H1	Stage_8.5	1	11.457774	1554686	1233327	0.793296524
7/12/22	5	H1	Stage_8.5	1	11.237247	1673783	1074939	0.642221244
7/12/22	5	H1	Stage_8.5	1	9.246619	1194936	787639	0.659147436
7/12/22	5	H1	Stage_8.5	1	8.392759	1018622	732249	0.718862345
7/12/22	5	H1	Stage_8.5	1	8.983399	1182893	727201	0.614764818
7/12/22	5	H1	Stage_8.5	1	15.420412	1350386	1022719	0.757353083
7/12/22	5	H1	Stage_8.5	1	12.196288	1506025	1279789	0.849779386
7/12/22	5	H1	Stage_8.5	1	8.568453	1455765	2256904	1.550321652
7/12/22	5	H1	Stage_8.5	1	8.273133	1429640	1528708	1.069295767
7/12/22	5	H1	Stage_8.5	1	7.486255	1501440	1173727	0.781734202
7/12/22	5	H1	Stage_8.5	1	11.474787	1377786	1474175	1.069959341
7/12/22	5	H1	Stage_8.5	1	12.83358	1557527	1361321	0.874027224
7/12/22	5	H1	Stage_8.5	1	13.175873	1563175	1394247	0.891932765
7/12/22	5	H1	Stage_8.5	1	10.85301	1082221	1053205	0.973188471
7/12/22	5	H1	Stage_8.5	1	11.492977	1239414	984878	0.794631979
7/12/22	5	H1	Stage_8.5	1	12.395415	1698681	1763363	1.038077779
7/12/22	5	H1	Stage_8.5	1	13.775394	1230997	1031307	0.837781895
7/12/22	5	H1	Stage_8.5	1	11.87272	1105955	1205371	1.089891542
7/12/22	5	H1	Stage_8.5	1	12.903023	1304777	1392385	1.067144041
7/12/22	5	H1	Stage_8.5	1	13.79016	611955	565732	0.924466668
7/12/22	5	H1	Stage_8.5	1	13.113171	1620503	2100771	1.296369707
7/12/22	5	H1	Stage_8.5	1	14.446819	1606156	2085144	1.298220098
7/12/22	5	H1	Stage_8.5	1	10.618894	2643654	3156289	1.193911533
7/12/22	5	H1	Stage_8.5	1	9.691953	1577896	2326408	1.474373469
7/12/22	5	H1	Stage_8.5	1	7.783929	1427588	2259593	1.582804703
7/12/22	5	H1	Stage_8.5	1	6.329692	1348323	1764505	1.308666395
7/12/22	5	H1	Stage_8.5	1	12.137973	1116372	1439547	1.289486838
7/12/22	5	H1	Stage_8.5	1	14.118222	1053781	2319309	2.200940233
7/12/22	5	H1	Stage_8.5	1	9.799809	903424	1281639	1.418646173
7/12/22	5	H1	Stage_8.5	1	12.082654	1169634	1823611	1.559129608
7/12/22	5	H1	Stage_8.5	1	15.988154	1733754	1966808	1.134421608
7/12/22	5	H1	Stage_8.5	1	15.078654	1348916	2084988	1.545676677
7/12/22	5	H1	Stage_8.5	1	11.265388	1069547	1639002	1.532426345
7/12/22	5	H1	Stage_8.5	1	15.01531	468732	1240405	2.646298951
7/12/22	5	H1	Stage_8.5	1	15.741519	1531368	3260970	2.129448963
7/12/22	5	H1	Stage_8.5	1	9.005013	583333	1158550	1.986086849
7/12/22	5	H1	Stage_8.5	1	11.051067	634115	1375824	2.169675847
7/12/22	5	H1	Stage_8.5	1	10.555978	648904	1221856	1.882953411
7/12/22	5	H1	Stage_8.5	1	10.5395	580879	1197231	2.061067796
7/12/22	5	H1	Stage_8.5	1	11.469544	720136	1448255	2.011085406
7/12/22	5	H1	Stage_8.5	1	12.243689	507386	1193158	2.351578483
7/12/22	5	H1	Stage_8.5	1	8.975588	625201	1184901	1.895232093
7/12/22	5	H1	Stage_8.5	1	12.734498	510124	561662	1.101030338
7/12/22	5	H1	Stage_8.5	1	6.835695	1214489	1408089	1.159408607
7/12/22	5	H1	Stage_8.5	1	15.283773	1300152	1465581	1.1272382
7/12/22	5	H1	Stage_8.5	1	10.751467	1261695	1355062	1.074001244
7/12/22	5	H1	Stage_8.5	1	14.607212	1175466	1183404	1.006753066
7/12/22	5	H1	Stage_8.5	1	21.084992	1084726	1266325	1.167414628
7/12/22	5	H1	Stage_8.5	1	12.405045	930751	947941	1.018468957
7/12/22	5	H1	Stage_8.5	1	23.723719	2142476	1878500	0.876789285
7/12/22	5	H1	Stage_8.5	1	14.017535	1728327	1632646	0.944639527
7/12/22	5	H1	Stage_8.5	1	10.03125	733359	783919	1.068943042
7/12/22	5	H1	Stage_8.5	1	14.382191	1438330	1436284	0.998577517
7/12/22	5	H1	Stage_8.5	1	16.332587	2615606	2538611	0.970563227
7/12/22	5	H1	Stage_8.5	1	9.716456	2762884	2475614	0.896025313
7/12/22	5	H1	Stage_8.5	1	18.499444	2306773	2275611	0.986491085
7/12/22	5	H1	Stage_8.5	1	28.396302	2425346	2226726	0.91810653
7/12/22	5	H1	Stage_8.5	1	11.316106	710529	721148	1.014945203
7/12/22	5	H1	Stage_8.5	1	13.471193	1771933	2117192	1.194848789
7/12/22	5	H1	Stage_8.5	1	11.95618	1786770	2858314	1.599710091
7/12/22	5	H1	Stage_8.5	1	7.958767	955392	1790125	1.873707337
7/12/22	5	H1	Stage_8.5	1	19.214418	2996024	2638364	0.880621784
7/12/22	5	H1	Stage_8.5	1	12.230314	1510052	1960004	1.297971196
7/12/22	5	H1	Stage_8.5	1	9.963733	1450250	1961857	1.352771591
7/12/22	5	H1	Stage_8.5	1	10.35974	1617018	1465487	0.90628985
7/12/22	5	H1	Stage_8.5	1	8.97195	1460272	1128769	0.772985444
7/12/22	5	H1	Stage_8.5	1	9.758507	2497559	2479177	0.992640014
7/12/22	5	H1	Stage_8.5	1	12.937691	1553282	1394068	0.897498329
7/12/22	5	H1	Stage_8.5	1	17.486154	2356462	1375318	0.583636825
7/12/22	5	H1	Stage_8.5	1	10.777682	1446666	1295366	0.895414698
7/12/22	5	H1	Stage_8.5	1	10.320578	1546449	964437	0.623646173
7/12/22	5	H1	Stage_8.5	1	14.354371	2066662	1392219	0.673655876
7/12/22	5	H1	Stage_8.5	1	12.842568	2162165	1350997	0.624835292
7/12/22	10	H1	Stage_8.5	2	11.175829	800408	821302	1.026104187
7/12/22	10	H1	Stage_8.5	2	6.68857	344184	460522	1.338011064
7/12/22	10	H1	Stage_8.5	2	6.977791	484428	424530	0.876353142
7/12/22	10	H1	Stage_8.5	2	14.597582	1193801	1324366	1.109369149
7/12/22	10	H1	Stage_8.5	2	12.916719	645175	688319	1.066871779
7/12/22	10	H1	Stage_8.5	2	17.969259	1409716	1358432	0.963621041
7/12/22	10	H1	Stage_8.5	2	13.508643	1054038	1264083	1.199276497
7/12/22	10	H1	Stage_8.5	2	15.365842	1497117	1987066	1.327261664
7/12/22	10	H1	Stage_8.5	2	16.2961	3127924	3023350	0.966567602
7/12/22	10	H1	Stage_8.5	2	9.488118	2470584	3524654	1.426648112
7/12/22	10	H1	Stage_8.5	2	13.987789	1388173	2024432	1.458342728
7/12/22	10	H1	Stage_8.5	2	15.456578	834972	731700	0.876316811
7/12/22	10	H1	Stage_8.5	2	11.871543	1706915	2090024	1.224445271
7/12/22	10	H1	Stage_8.5	2	6.64149	1053694	1916080	1.818440648
7/12/22	10	H1	Stage_8.5	2	18.953873	2546564	3349530	1.315313497
7/12/22	10	H1	Stage_8.5	2	18.235261	4673380	5541756	1.185813266
7/12/22	10	H1	Stage_8.5	2	12.289057	1534391	3529934	2.300543994
7/12/22	10	H1	Stage_8.5	2	7.618935	465997	1029155	2.208501342
7/12/22	10	H1	Stage_8.5	2	12.475558	809599	2138186	2.641043282
7/12/22	10	H1	Stage_8.5	2	7.258773	393081	1021635	2.599044472
7/12/22	10	H1	Stage_8.5	2	11.839871	1412596	3315119	2.346827401
7/12/22	10	H1	Stage_8.5	2	13.159181	1884490	5623801	2.984256218
7/12/22	10	H1	Stage_8.5	2	7.674575	854705	2335839	2.732918375
7/12/22	10	H1	Stage_8.5	2	11.522937	1232635	3167743	2.569895387
7/12/22	10	H1	Stage_8.5	2	8.283512	364254	1382006	3.794072268
7/12/22	10	H1	Stage_8.5	2	18.969067	1826047	4402016	2.410680558
7/12/22	10	H1	Stage_8.5	2	11.096221	1083920	2107288	1.944136099
7/12/22	10	H1	Stage_8.5	2	10.21101	995008	3134935	3.15066311
7/12/22	10	H1	Stage_8.5	2	17.093036	1518593	2864020	1.885969447
7/12/22	10	H1	Stage_8.5	2	9.387752	1969154	5515323	2.800859151
7/12/22	10	H1	Stage_8.5	2	9.814147	1863239	4023965	2.159661214
7/12/22	10	H1	Stage_8.5	2	13.181116	2525105	5865644	2.32293073
7/12/22	10	H1	Stage_8.5	2	7.675431	647635	783074	1.209128599
7/12/22	10	H1	Stage_8.5	2	9.856626	815815	1328849	1.62886071
7/12/22	10	H1	Stage_8.5	2	9.982886	1169563	2407303	2.058292713
7/12/22	10	H1	Stage_8.5	2	12.874561	961073	983215	1.023038833
7/12/22	10	H1	Stage_8.5	2	10.330743	769231	1514547	1.968910509
7/12/22	10	H1	Stage_8.5	2	9.937946	1552795	2680356	1.726149299
7/12/22	10	H1	Stage_8.5	2	9.354261	764646	1529172	1.999843065
7/12/22	10	H1	Stage_8.5	2	13.827931	1284450	2674062	2.081873175
7/12/22	10	H1	Stage_8.5	2	7.914255	330945	324766	0.981329224
7/12/22	10	H1	Stage_8.5	2	11.046145	1568663	3431322	2.187418203
7/12/22	10	H1	Stage_8.5	2	9.300547	2375222	4402485	1.853504641
7/12/22	10	H1	Stage_8.5	2	13.071976	1766964	2793784	1.581121064
7/12/22	10	H1	Stage_8.5	2	14.127852	585989	569797	0.972368082
7/12/22	10	H1	Stage_8.5	2	11.573869	2729545	3470321	1.271391752
7/12/22	10	H1	Stage_8.5	2	6.861161	1649877	3207652	1.944176445
7/12/22	10	H1	Stage_8.5	2	11.042721	1516933	2257361	1.488108572
7/12/22	10	H1	Stage_8.5	2	5.2002	349380	520861	1.490815158
7/12/22	10	H1	Stage_8.5	2	9.603571	2052738	2106691	1.026283432
7/12/22	10	H1	Stage_8.5	2	16.346711	2574722	2928536	1.137418331
7/12/22	10	H1	Stage_8.5	2	10.070947	1611590	1598818	0.992074907
7/12/22	10	H1	Stage_8.5	2	8.121514	1642174	1452613	0.884567043
7/12/22	10	H1	Stage_8.5	2	8.870835	1031290	1150908	1.115988713
7/12/22	10	H1	Stage_8.5	2	11.286253	1945634	2503832	1.286897741
7/12/22	10	H1	Stage_8.5	2	11.511702	2104024	2289831	1.088310304
7/12/22	10	H1	Stage_8.5	2	12.021985	2965728	3199051	1.078673095
7/12/22	10	H1	Stage_8.5	2	14.143688	4171376	3718728	0.891487126
7/12/22	10	H1	Stage_8.5	2	8.909569	1066090	1007975	0.945487717
7/12/22	10	H1	Stage_8.5	2	12.143858	2180276	1909596	0.87585058
7/12/22	10	H1	Stage_8.5	2	18.977199	3359759	3479173	1.03554243
7/12/22	10	H1	Stage_8.5	2	13.494626	3314305	3632655	1.09605332
7/12/22	10	H1	Stage_8.5	2	11.429098	2114427	2743785	1.297649434
7/12/22	10	H1	Stage_8.5	2	13.363444	1640070	1559474	0.950858195
7/12/22	10	H1	Stage_8.5	2	11.793326	2594622	2605863	1.004332423
7/12/22	10	H1	Stage_8.5	2	10.431002	3482554	3396216	0.975208425
7/12/22	10	H1	Stage_8.5	2	10.589255	1989957	2035562	1.022917581
7/12/22	10	H1	Stage_8.5	2	7.044345	969094	937532	0.967431436
7/12/22	10	H1	Stage_8.5	2	11.819434	2520755	1671366	0.663041827
7/12/22	10	H1	Stage_8.5	2	10.301853	2636177	2239905	0.849679289
7/12/22	10	H1	Stage_8.5	2	8.973127	1768218	2140873	1.210751729
7/12/22	10	H1	Stage_8.5	2	8.191599	701732	1298443	1.850340301
7/12/22	10	H1	Stage_8.5	2	10.401149	959388	993448	1.035501799
7/12/22	10	H1	Stage_8.5	2	9.935164	2764164	4625124	1.673245148
7/12/22	10	H1	Stage_8.5	2	11.067117	3106029	3356958	1.08078772
7/12/22	10	H1	Stage_8.5	2	7.600959	1165818	1804074	1.54747482
7/12/22	10	H1	Stage_8.5	2	9.621012	845784	1331525	1.574308571
7/12/22	10	H1	Stage_8.5	2	7.938009	783661	1816868	2.318436161
7/12/22	10	H1	Stage_8.5	2	13.147839	1432557	2792750	1.949486129
7/12/22	10	H1	Stage_8.5	2	8.720286	1617180	2911210	1.800176851
7/12/22	10	H1	Stage_8.5	2	11.080706	2820985	2742915	0.972325269
7/12/22	10	H1	Stage_8.5	2	9.290703	1395965	2591630	1.856515027
7/12/22	10	H1	Stage_8.5	2	11.042721	1796557	3040800	1.692570845
7/12/22	10	H1	Stage_8.5	2	8.988107	1184226	2054261	1.734686622
7/12/22	10	H1	Stage_8.5	2	13.779139	1853525	3260266	1.758954425
7/12/22	10	H1	Stage_8.5	2	10.194746	1024646	1909437	1.863508958
7/12/22	10	H1	Stage_8.5	2	12.322976	1263245	2073769	1.641620588
7/12/22	10	H1	Stage_8.5	2	11.687717	3179446	4768980	1.499940556
7/12/22	10	H1	Stage_8.5	2	6.784335	1720037	3312999	1.926120775
7/12/22	10	H1	Stage_8.5	2	9.601859	1403214	2534866	1.806471429
7/12/22	10	H1	Stage_8.5	2	8.365795	541262	1354123	2.501788413
7/12/22	10	H1	Stage_8.5	2	10.878155	567130	1812598	3.19608908
7/12/22	10	H1	Stage_8.5	2	12.88601	868609	968811	1.115359155
7/12/22	10	H1	Stage_8.5	2	10.070733	847582	1657310	1.955338834
7/12/22	10	H1	Stage_8.5	2	11.064977	285443	383198	1.342467673
7/12/22	10	H1	Stage_8.5	2	8.8382	2023573	5001167	2.471453711
7/12/22	10	H1	Stage_8.5	2	11.188027	1487853	2093099	1.406791531
7/12/22	10	H1	Stage_8.5	2	9.465113	3412723	7086666	2.076542983
7/12/22	10	H1	Stage_8.5	2	17.721554	3993231	6694641	1.676497303
7/12/22	10	H1	Stage_8.5	2	14.314246	2212208	4960175	2.242182923
7/12/22	10	H1	Stage_8.5	2	13.137674	1492955	1857468	1.244155383
7/12/22	10	H1	Stage_8.5	2	9.607744	1325074	1591011	1.200695961
7/12/22	10	H1	Stage_8.5	2	14.123465	913343	1386233	1.517757294
7/12/22	10	H1	Stage_8.5	2	11.562634	2075781	4401098	2.120213067
7/12/22	10	H1	Stage_8.5	2	11.125111	817600	1195973	1.46278498
7/12/22	10	H1	Stage_8.5	2	9.460084	1561292	2609042	1.671078824
7/12/22	10	H1	Stage_8.5	2	12.95449	2280745	2527587	1.108228671
7/12/22	10	H1	Stage_8.5	2	7.282848	835349	931918	1.115603179
7/12/22	10	H1	Stage_8.5	2	14.545366	1206762	2010261	1.665830545
7/12/22	10	H1	Stage_8.5	2	7.839676	547655	1028943	1.878816043
7/12/22	10	H1	Stage_8.5	2	8.852538	784906	2351028	2.9952988
7/12/22	10	H1	Stage_8.5	2	10.341122	1436956	2731197	1.900682415
7/12/22	10	H1	Stage_8.5	2	13.720182	1428634	3868822	2.708056787
7/12/22	10	H1	Stage_8.5	2	5.255733	383536	486925	1.269567915
7/12/22	10	H1	Stage_8.5	2	9.496785	1085105	3421722	3.153355666
7/12/22	11	H1	Stage_8.5	2	10.771583	653300	781332	1.195977346
7/12/22	11	H1	Stage_8.5	2	17.957703	569593	611616	1.073777241
7/12/22	11	H1	Stage_8.5	2	33.907444	2335039	2294272	0.982541191
7/12/22	11	H1	Stage_8.5	2	23.438564	897373	1196695	1.333553606
7/12/22	11	H1	Stage_8.5	2	15.923419	979937	1429526	1.45879378
7/12/22	11	H1	Stage_8.5	2	18.995603	717658	959947	1.337610672
7/12/22	11	H1	Stage_8.5	2	14.443502	1647687	1811846	1.099629966
7/12/22	11	H1	Stage_8.5	2	23.626349	746804	995444	1.332938763
7/12/22	11	H1	Stage_8.5	2	11.802849	390209	815659	2.09031314
7/12/22	11	H1	Stage_8.5	2	14.183706	1126986	1828946	1.62286488
7/12/22	11	H1	Stage_8.5	2	10.85836	713819	1268923	1.777653719
7/12/22	11	H1	Stage_8.5	2	18.112425	425916	705975	1.65754515
7/12/22	11	H1	Stage_8.5	2	25.692947	1009535	1286455	1.274304507
7/12/22	11	H1	Stage_8.5	2	22.783403	845593	1108951	1.311447706
7/12/22	11	H1	Stage_8.5	2	14.552642	844845	1322131	1.564939131
7/12/22	11	H1	Stage_8.5	2	29.926509	1465118	2147381	1.465671024
7/12/22	11	H1	Stage_8.5	2	32.452779	1348132	1999855	1.483426697
7/12/22	11	H1	Stage_8.5	2	23.585689	973661	1599422	1.64268878
7/12/22	11	H1	Stage_8.5	2	17.562552	786645	1316417	1.673457532
7/12/22	11	H1	Stage_8.5	2	10.760027	805099	2104337	2.613761786
7/12/22	11	H1	Stage_8.5	2	11.274055	637116	1351720	2.121623064
7/12/22	11	H1	Stage_8.5	2	18.755709	1155508	1607920	1.391526497
7/12/22	11	H1	Stage_8.5	2	30.905345	1821222	2733760	1.501058081
7/12/22	11	H1	Stage_8.5	2	31.107789	1549184	1944580	1.255228559
7/12/22	11	H1	Stage_8.5	2	31.292899	2188094	3388053	1.548403771
7/12/22	11	H1	Stage_8.5	2	26.854111	1226552	2019486	1.646474018
7/12/22	11	H1	Stage_8.5	2	32.935135	1609293	2581357	1.604031708
7/12/22	11	H1	Stage_8.5	2	23.630201	1480977	2129617	1.437981144
7/12/22	11	H1	Stage_8.5	2	39.726853	1619532	2144588	1.3242023
7/12/22	11	H1	Stage_8.5	2	26.544881	1474456	2240488	1.51953534
7/12/22	11	H1	Stage_8.5	2	32.477282	2259476	4150283	1.836834293
7/12/22	11	H1	Stage_8.5	2	19.500108	1169230	2003550	1.713563627
7/12/22	11	H1	Stage_8.5	2	18.878866	930991	1310165	1.407279984
7/12/22	11	H1	Stage_8.5	2	17.95353	801118	1396724	1.743468503
7/12/22	11	H1	Stage_8.5	2	13.321286	667216	1458312	2.18566701
7/12/22	11	H1	Stage_8.5	2	24.906711	1793693	3024355	1.686105147
7/12/22	11	H1	Stage_8.5	2	22.6198	1490428	2005910	1.345861726
7/12/22	11	H1	Stage_8.5	2	22.984135	1551046	1990925	1.283601518
7/12/22	11	H1	Stage_8.5	2	27.078811	3796597	4867804	1.282149251
7/12/22	11	H1	Stage_8.5	2	26.427074	1219272	1559421	1.278977127
7/12/22	11	H1	Stage_8.5	2	19.339715	1949063	2016456	1.034577128
7/12/22	11	H1	Stage_8.5	2	14.448745	844892	1368394	1.619608187
7/12/22	11	H1	Stage_8.5	2	10.442986	976024	1384028	1.418026606
7/12/22	11	H1	Stage_8.5	2	18.882183	3043464	5603186	1.841055455
7/12/22	11	H1	Stage_8.5	2	9.069534	706004	1309904	1.85537759
7/12/22	11	H1	Stage_8.5	2	8.711191	762748	1154936	1.514177684
7/12/22	11	H1	Stage_8.5	2	21.944951	2273610	2711046	1.192397113
7/12/22	11	H1	Stage_8.5	2	18.3826	1478557	2115119	1.430529225
7/12/22	11	H1	Stage_8.5	2	15.204486	796302	945024	1.186765825
7/12/22	11	H1	Stage_8.5	2	21.250842	1702396	1713235	1.006366909
7/12/22	11	H1	Stage_8.5	2	27.583102	3533798	3767727	1.066197615
7/12/22	11	H1	Stage_8.5	2	21.121479	2754930	3815554	1.38499127
7/12/22	11	H1	Stage_8.5	2	24.245986	2474386	1990483	0.80443512
7/12/22	11	H1	Stage_8.5	2	36.994287	2125974	3124257	1.469565009
7/12/22	11	H1	Stage_8.5	2	15.660306	934243	1656758	1.773369455
7/12/22	11	H1	Stage_8.5	2	17.293768	642653	1294043	2.013595206
7/12/22	11	H1	Stage_8.5	2	14.269092	423789	766023	1.807557535
7/12/22	11	H1	Stage_8.5	2	23.233552	821174	1719911	2.094453794
7/12/22	11	H1	Stage_8.5	2	19.422854	880883	2327305	2.642013752
7/12/22	11	H1	Stage_8.5	2	14.410546	952477	2279205	2.392923924
7/12/22	11	H1	Stage_8.5	2	24.589028	558458	1317598	2.359350211
7/12/22	11	H1	Stage_8.5	2	25.393989	314293	825978	2.628050895
7/12/22	11	H1	Stage_8.5	2	11.214456	251841	356800	1.416766928
7/12/22	11	H1	Stage_8.5	2	22.074956	898321	2065280	2.299044551
7/12/22	11	H1	Stage_8.5	2	25.462362	593807	1561161	2.629071399
7/12/22	11	H1	Stage_8.5	2	15.012742	1843646	3353507	1.818953856
7/12/22	11	H1	Stage_8.5	2	29.841551	4378340	3076160	0.702585912
7/12/22	11	H1	Stage_8.5	2	35.335894	1611090	2817520	1.748828433
7/12/22	11	H1	Stage_8.5	2	24.344961	885753	1588622	1.793527089
7/12/22	11	H1	Stage_8.5	2	20.139861	573156	1236792	2.157862781
7/12/22	11	H1	Stage_8.5	2	13.092734	916334	1536127	1.676383284
7/12/22	11	H1	Stage_8.5	2	11.716821	878681	1563192	1.779021055
7/12/22	11	H1	Stage_8.5	2	10.604663	1512754	2015901	1.332603318
7/12/22	11	H1	Stage_8.5	2	24.331051	1320227	2140550	1.621349965
7/12/22	11	H1	Stage_8.5	2	26.011486	1690144	2420624	1.43219986
7/12/22	11	H1	Stage_8.5	2	24.384016	2124147	3276437	1.542471872
7/12/22	11	H1	Stage_8.5	2	20.506229	2817888	4340107	1.540198546
7/12/22	11	H1	Stage_8.5	2	9.770812	931754	638078	0.684813803
7/12/22	11	H1	Stage_8.5	2	19.772102	650939	860876	1.322514091
7/12/22	11	H1	Stage_8.5	2	29.450573	1641690	1716587	1.04562189
7/12/22	11	H1	Stage_8.5	2	11.121794	795778	1014088	1.274335305
7/12/22	11	H1	Stage_8.5	2	10.629059	992301	1354023	1.364528505
7/12/22	11	H1	Stage_8.5	2	11.40299	749470	1418612	1.89282026
7/12/22	11	H1	Stage_8.5	2	19.336077	2082943	2694512	1.29360813
7/12/22	11	H1	Stage_8.5	2	24.919658	1122173	1991667	1.774830619
7/12/22	11	H1	Stage_8.5	2	22.899177	659465	1495671	2.268006642
7/12/22	11	H1	Stage_8.5	2	38.967795	1078330	1987159	1.84281157
7/12/22	11	H1	Stage_8.5	2	24.409161	700702	1516706	2.164552121
7/12/22	11	H1	Stage_8.5	2	22.389322	1048203	2176457	2.076369749
7/12/22	11	H1	Stage_8.5	2	16.852286	759147	1441068	1.898272667
7/12/22	11	H1	Stage_8.5	2	29.994989	2704051	3590227	1.32772163
7/12/22	11	H1	Stage_8.5	2	17.075381	1365150	2226745	1.631135773
7/12/22	11	H1	Stage_8.5	2	22.681111	975495	1372266	1.406738118
7/12/22	11	H1	Stage_8.5	2	19.623907	910892	1220267	1.339639606
7/12/22	11	H1	Stage_8.5	2	17.666021	1534398	2849923	1.857355784
7/12/22	11	H1	Stage_8.5	2	26.261545	1265549	1920983	1.517904878
7/12/22	11	H1	Stage_8.5	2	27.51077	1191211	1585268	1.330803695
7/12/22	11	H1	Stage_8.5	2	25.933697	1756815	3682523	2.096135905
7/12/22	11	H1	Stage_8.5	2	13.132431	770534	1373534	1.782574163
7/12/22	11	H1	Stage_8.5	2	16.649842	1015270	1665096	1.6400524
7/12/22	11	H1	Stage_8.5	2	35.439577	3223440	5492325	1.70387071
7/12/22	11	H1	Stage_8.5	2	37.294315	2557887	3193285	1.248407377
7/12/22	11	H1	Stage_8.5	2	16.717894	1852447	2428811	1.311136567
7/12/22	11	H1	Stage_8.5	2	29.936246	844754	1721772	2.038193368
7/12/22	11	H1	Stage_8.5	2	25.771699	1095282	2298732	2.098758128
7/12/22	11	H1	Stage_8.5	2	16.150152	378806	744069	1.96424819
7/12/22	11	H1	Stage_8.5	2	29.330733	2072349	4074602	1.966175581
7/12/22	12	H1	Stage_8.5	2	7.863751	1941007	2660584	1.370723547
7/12/22	12	H1	Stage_8.5	2	11.11623	2136422	3041855	1.423808124
7/12/22	12	H1	Stage_8.5	2	10.669719	555684	969415	1.744543662
7/12/22	12	H1	Stage_8.5	2	13.381313	369468	601601	1.628289865
7/12/22	12	H1	Stage_8.5	2	9.530811	3367230	4395436	1.305356628
7/12/22	12	H1	Stage_8.5	2	8.458457	772195	1125998	1.45817831
7/12/22	12	H1	Stage_8.5	2	11.458523	1061121	1533506	1.445175432
7/12/22	12	H1	Stage_8.5	2	9.285567	1528905	1996670	1.305947721
7/12/22	12	H1	Stage_8.5	2	11.499825	789043	1062884	1.347054597
7/12/22	12	H1	Stage_8.5	2	9.800986	1062776	1809237	1.702369079
7/12/22	12	H1	Stage_8.5	2	9.13887	1576316	2495657	1.583221258
7/12/22	12	H1	Stage_8.5	2	8.258795	753949	1095216	1.45263937
7/12/22	12	H1	Stage_8.5	2	7.237587	476014	767308	1.611944187
7/12/22	12	H1	Stage_8.5	2	9.034759	675290	1062657	1.573630588
7/12/22	12	H1	Stage_8.5	2	6.603719	1712666	2861902	1.67102167
7/12/22	12	H1	Stage_8.5	2	9.09821	1194063	2477190	2.074589029
7/12/22	12	H1	Stage_8.5	2	11.350453	1675201	3033727	1.810962983
7/12/22	12	H1	Stage_8.5	2	11.39871	1615525	2947940	1.824756658
7/12/22	12	H1	Stage_8.5	2	8.602372	1346224	2303603	1.711158767
7/12/22	12	H1	Stage_8.5	2	6.231145	824006	1703559	2.067410917
7/12/22	12	H1	Stage_8.5	2	10.960973	1929531	2605795	1.350481024
7/12/22	12	H1	Stage_8.5	2	13.990892	2026526	2232684	1.101729758
7/12/22	12	H1	Stage_8.5	2	9.531881	2615821	2653432	1.014378277
7/12/22	12	H1	Stage_8.5	2	9.702011	3214651	2152488	0.669586839
7/12/22	12	H1	Stage_8.5	2	7.621717	3740191	2565563	0.685944381
7/12/22	12	H1	Stage_8.5	2	7.488181	2138455	2632366	1.230966282
7/12/22	12	H1	Stage_8.5	2	11.71971	4635960	4172319	0.899990293
7/12/22	12	H1	Stage_8.5	2	8.101291	3220813	3566816	1.107427224
7/12/22	12	H1	Stage_8.5	2	7.403223	2425433	2503467	1.032173224
7/12/22	12	H1	Stage_8.5	2	8.224341	4504869	4080723	0.905847207
7/12/22	12	H1	Stage_8.5	2	8.626661	4618324	5674810	1.228759611
7/12/22	12	H1	Stage_8.5	2	9.63107	1630263	2263279	1.388290724
7/12/22	12	H1	Stage_8.5	2	7.150275	2139095	3301028	1.543189059
7/12/22	12	H1	Stage_8.5	2	8.825788	1381461	1559580	1.128935236
7/12/22	12	H1	Stage_8.5	2	12.858404	3920998	4873144	1.242832565
7/12/22	12	H1	Stage_8.5	2	11.729982	3686892	3854191	1.045376702
7/12/22	12	H1	Stage_8.5	2	12.077625	2572214	3015386	1.172292041
7/12/22	12	H1	Stage_8.5	2	12.169859	2716261	4360906	1.605481211
7/12/22	12	H1	Stage_8.5	2	8.625591	2060406	3102299	1.505673639
7/12/22	12	H1	Stage_8.5	2	10.606803	729011	1528863	2.097174117
7/12/22	12	H1	Stage_8.5	2	10.862854	1445679	2489289	1.721882244
7/12/22	12	H1	Stage_8.5	2	8.064162	1098033	1784722	1.625381022
7/12/22	12	H1	Stage_8.5	2	10.018303	830024	1609135	1.93866081
7/12/22	12	H1	Stage_8.5	2	14.446819	1024149	2155159	2.104341263
7/12/22	12	H1	Stage_8.5	2	7.845133	686771	1307097	1.903250137
7/12/22	12	H1	Stage_8.5	2	11.128428	709778	1654682	2.33126696
7/12/22	12	H1	Stage_8.5	2	7.406005	1066910	2252215	2.110969997
7/12/22	12	H1	Stage_8.5	2	12.812822	449089	1302835	2.901061928
7/12/22	12	H1	Stage_8.5	2	8.555613	959470	2267045	2.362809676
7/12/22	12	H1	Stage_8.5	2	7.00422	1125762	2528424	2.245966732
7/12/22	12	H1	Stage_8.5	2	9.585916	1535251	3360775	2.189072015
7/12/22	12	H1	Stage_8.5	2	9.519148	2130977	3536293	1.659470281
7/12/22	12	H1	Stage_8.5	2	9.409901	525339	1185667	2.256955985
7/12/22	12	H1	Stage_8.5	2	7.328858	1851927	3221209	1.739382276
7/12/22	12	H1	Stage_8.5	2	9.426272	1546576	2917791	1.886613396
7/12/22	12	H1	Stage_8.5	2	9.256998	592762	1090018	1.838879685
7/12/22	12	H1	Stage_8.5	2	10.100479	657156	1365130	2.077330193
7/12/22	12	H1	Stage_8.5	2	10.534257	1833628	2610847	1.423869509
7/12/22	12	H1	Stage_8.5	2	6.842115	1816963	2745119	1.510828234
7/12/22	12	H1	Stage_8.5	2	7.386531	2103251	2506603	1.191775494
7/12/22	12	H1	Stage_8.5	2	7.173066	5077401	6233548	1.227704489
7/12/22	12	H1	Stage_8.5	2	10.615363	4001895	4108592	1.026661619
7/12/22	12	H1	Stage_8.5	2	8.137671	2015658	2214859	1.098826785
7/12/22	12	H1	Stage_8.5	2	9.486513	1580892	1915887	1.211902521
7/12/22	12	H1	Stage_8.5	2	8.277841	2863074	2396242	0.836947281
7/12/22	12	H1	Stage_8.5	2	6.637745	905407	740650	0.818029903
7/12/22	12	H1	Stage_8.5	2	8.839912	3749143	3355103	0.894898648
7/12/22	12	H1	Stage_8.5	2	11.899363	3638988	3593575	0.987520432
7/12/22	12	H1	Stage_8.5	2	7.775369	1842579	1803309	0.978687481
7/12/22	12	H1	Stage_8.5	2	9.116828	2477166	2875290	1.16071753
7/12/22	12	H1	Stage_8.5	2	7.394235	1663212	2066063	1.242212658
7/12/22	12	H1	Stage_8.5	2	6.743889	1518648	2955756	1.946307505
7/12/22	12	H1	Stage_8.5	2	6.57729	1104105	2918802	2.643590963
7/12/22	12	H1	Stage_8.5	2	9.097461	1259506	3304893	2.623959711
7/12/22	12	H1	Stage_8.5	2	6.640741	1209759	2267558	1.874388205
7/12/22	12	H1	Stage_8.5	2	15.207482	1696559	4228764	2.492553457
7/12/22	12	H1	Stage_8.5	2	7.471061	522939	1452956	2.77844261
7/12/22	12	H1	Stage_8.5	2	14.127745	2250383	4472241	1.98732438
7/12/22	12	H1	Stage_8.5	2	7.995896	2885465	5316037	1.842350193
7/12/22	12	H1	Stage_8.5	2	7.994291	1773729	2925810	1.649524815
7/12/22	12	H1	Stage_8.5	2	7.685275	2568129	3795445	1.477902784
7/12/22	12	H1	Stage_8.5	2	8.812092	1764749	2456516	1.391991722
7/12/22	12	H1	Stage_8.5	2	9.876849	1546935	2309183	1.492747271
7/12/22	12	H1	Stage_8.5	2	6.76668	919685	1450169	1.576810538
7/12/22	12	H1	Stage_8.5	2	7.942503	555494	1102056	1.983920618
7/12/22	12	H1	Stage_8.5	2	8.570165	1809818	3237415	1.788806941
7/12/22	12	H1	Stage_8.5	2	8.837558	343164	686302	1.999924234
7/12/22	1	H1	Sperm	2	15.369587	732387	345591	0.471869381
7/12/22	1	H1	Sperm	2	9.477953	1661214	680020	0.409351233
7/12/22	1	H1	Sperm	2	19.813404	1922067	859076	0.446954242
7/12/22	1	H1	Sperm	2	19.581	2591535	1282694	0.494955306
7/12/22	1	H1	Sperm	2	16.796753	1451813	733890	0.505498986
7/12/22	1	H1	Sperm	2	21.099437	2010558	1154108	0.574023729
7/12/22	1	H1	Sperm	2	14.520221	750562	462831	0.616645927
7/12/22	1	H1	Sperm	2	21.834527	1892554	852018	0.450194816
7/12/22	1	H1	Sperm	2	25.060898	1959308	1058486	0.540234613
7/12/22	1	H1	Sperm	2	30.933272	3363630	1785084	0.530701653
7/12/22	1	H1	Sperm	2	34.269425	765051	385807	0.504289257
7/12/22	1	H1	Sperm	2	15.463747	1094708	833480	0.761371982
7/12/22	1	H1	Sperm	2	33.147637	1310512	911247	0.695336632
7/12/22	1	H1	Sperm	2	19.608606	1116390	901348	0.80737735
7/12/22	1	H1	Sperm	2	26.915743	2141502	1176416	0.549341537
7/12/22	1	H1	Sperm	2	13.683695	1820385	1315278	0.722527377
7/12/22	1	H1	Sperm	2	22.103739	2322553	1726631	0.743419418
7/12/22	1	H1	Sperm	2	37.546621	2319333	1417884	0.611332655
7/12/22	1	H1	Sperm	2	43.223934	2557393	1716762	0.671293775
7/12/22	1	H1	Sperm	2	36.960154	1388520	740471	0.533280759
7/12/22	1	H1	Sperm	2	31.770547	2089516	1623077	0.77677175
7/12/22	1	H1	Sperm	2	25.050305	2452615	1932978	0.788129405
7/12/22	1	H1	Sperm	2	14.332329	1569873	1361327	0.867157407
7/12/22	1	H1	Sperm	2	19.596943	1206820	645375	0.534773206
7/12/22	1	H1	Sperm	2	17.413715	601094	363436	0.604624235
7/12/22	1	H1	Sperm	2	14.596726	720465	558384	0.775032791
7/12/22	1	H1	Sperm	2	24.977331	5361944	1070656	0.199676834
7/12/22	1	H1	Sperm	2	25.983987	2802949	1586789	0.566114118
7/12/22	1	H1	Sperm	2	38.541935	1298694	868506	0.668753378
7/12/22	1	H1	Sperm	2	21.511815	1851684	1677631	0.90600286
7/12/22	1	H1	Sperm	2	45.568946	3125149	3090752	0.988993485
7/12/22	1	H1	Sperm	2	12.108655	644802	435445	0.675315833
7/12/22	1	H1	Sperm	2	18.015162	850397	3380753	3.975499678
7/12/22	1	H1	Sperm	2	21.5498	1820774	1942463	1.066833665
7/12/22	1	H1	Sperm	2	24.494547	1260872	1171688	0.929267999
7/12/22	1	H1	Sperm	2	14.487479	975328	625854	0.641685669
7/12/22	1	H1	Sperm	2	24.124006	1870014	1761319	0.941874767
7/12/22	1	H1	Sperm	2	14.739999	1210514	1392969	1.150725229
7/12/22	1	H1	Sperm	2	23.536897	2145986	2017919	0.940322537
7/12/22	1	H1	Sperm	2	31.279417	2102899	2271623	1.080234001
7/12/22	1	H1	Sperm	2	30.957882	1511943	1476115	0.976303339
7/12/22	1	H1	Sperm	2	14.08548	706989	1511782	2.138338786
7/12/22	1	H1	Sperm	2	35.349483	2947625	2795270	0.948312625
7/12/22	1	H1	Sperm	2	15.027294	1181531	1140761	0.965493923
7/12/22	1	H1	Sperm	2	23.452902	1471048	1289247	0.876413958
7/12/22	1	H1	Sperm	2	19.061087	1136776	1049187	0.92294964
7/12/22	1	H1	Sperm	2	21.233615	1893592	2531115	1.336673898
7/12/22	1	H1	Sperm	2	34.769222	1469535	1520929	1.034972968
7/12/22	1	H1	Sperm	2	29.947909	1864794	1770149	0.949246405
7/12/22	1	H1	Sperm	2	33.50384	2945712	3191121	1.083310588
7/12/22	1	H1	Sperm	2	28.438032	1633539	1670412	1.022572464
7/12/22	1	H1	Sperm	2	31.401611	1960471	2474524	1.262208928
7/12/22	1	H1	Sperm	2	19.168408	1009548	1816787	1.799604377
7/12/22	1	H1	Sperm	2	32.07325	1239094	1694496	1.36752821
7/12/22	1	H1	Sperm	2	25.700544	979122	1380291	1.409723201
7/12/22	1	H1	Sperm	2	35.17197	2098590	2115313	1.007968684
7/12/22	1	H1	Sperm	2	34.161248	2327334	3008004	1.29246769
7/12/22	1	H1	Sperm	2	38.037216	3971091	4443314	1.11891518
7/12/22	1	H1	Sperm	2	16.437554	1472689	1494083	1.014527168
7/12/22	1	H1	Sperm	2	36.329282	1499584	976326	0.651064562
7/12/22	1	H1	Sperm	2	21.135496	614412	517912	0.842939266
7/12/22	1	H1	Sperm	2	36.778147	1551457	1258283	0.811033113
7/12/22	1	H1	Sperm	2	20.771803	1763423	1704583	0.966633077
7/12/22	1	H1	Sperm	2	41.908155	3289436	2834656	0.861745296
7/12/22	1	H1	Sperm	2	29.809665	1756901	1589769	0.904871134
7/12/22	1	H1	Sperm	2	28.484149	2049742	2158521	1.053069606
7/12/22	1	H1	Sperm	2	40.581462	1643282	1435975	0.873845755
7/12/22	1	H1	Sperm	2	22.885481	1276334	1367043	1.071069955
7/12/22	1	H1	Sperm	2	17.336889	1899288	1506618	0.793254104
7/12/22	1	H1	Sperm	2	29.676236	2120547	2002620	0.944388405
7/12/22	1	H1	Sperm	2	23.191287	1588632	1211748	0.762761923
7/12/22	1	H1	Sperm	2	16.892625	1229811	1355870	1.102502742
7/12/22	1	H1	Sperm	2	19.158136	2307702	2460109	1.066042756
7/12/22	1	H1	Sperm	2	23.892137	1269941	1281897	1.009414611
7/12/22	1	H1	Sperm	2	47.851684	6021344	7168824	1.19056875
7/12/22	1	H1	Sperm	2	22.009151	1940127	1222773	0.630254102
7/12/22	1	H1	Sperm	2	12.775051	709396	847307	1.194406227
7/12/22	1	H1	Sperm	2	50.095581	2829522	2798155	0.988914382
7/12/22	1	H1	Sperm	2	34.836204	1423320	837338	0.588299188
7/12/22	1	H1	Sperm	2	38.606456	2333346	2322433	0.995323025
7/12/22	1	H1	Sperm	2	31.077508	2530921	2023744	0.799607732
7/12/22	1	H1	Sperm	2	29.048467	2525190	2464800	0.976084968
7/12/22	1	H1	Sperm	2	17.510122	1166430	1635931	1.402511081
7/12/22	1	H1	Sperm	2	27.271625	1838779	1752216	0.952923652
7/12/22	1	H1	Sperm	2	33.695263	2603733	2532521	0.972650037
7/12/22	1	H1	Sperm	2	13.189997	1192056	840376	0.704980303
7/12/22	1	H1	Sperm	2	31.579124	2769393	2361234	0.852617884
7/12/22	1	H1	Sperm	2	11.425353	561687	1346263	2.396820649
7/12/22	1	H1	Sperm	2	45.707939	2644451	1545614	0.584474433
7/12/22	1	H1	Sperm	2	24.524507	1389785	888405	0.639239163
7/12/22	1	H1	Sperm	2	34.770185	1435768	864092	0.601832608
7/12/22	1	H1	Sperm	2	19.076709	2113470	1320879	0.624981192
7/12/22	1	H1	Sperm	2	26.682055	1396064	841021	0.602422955
7/12/22	1	H1	Sperm	2	16.103607	1189758	1120117	0.941466248
7/12/22	1	H1	Sperm	2	16.697243	1543480	1094031	0.708808018
7/12/22	1	H1	Sperm	2	43.199645	4723286	2881293	0.610018745
7/12/22	1	H1	Sperm	2	34.064627	1583886	647549	0.408835611
7/12/22	1	H1	Sperm	2	19.475712	2889216	1671229	0.578436849
7/12/22	1	H1	Sperm	2	45.893156	2786699	1744195	0.625900034
7/12/22	1	H1	Sperm	2	29.577796	3042482	1406227	0.462197311
7/12/22	1	H1	Sperm	2	32.374669	2523149	990804	0.392685489
7/12/22	1	H1	Sperm	2	14.571153	967427	559564	0.578404365
7/12/22	1	H1	Sperm	2	15.912184	1443200	1937920	1.342793792
7/12/22	1	H1	Sperm	2	36.837318	3313964	1943332	0.586407094
7/12/22	1	H1	Sperm	2	20.877519	1996506	1424686	0.713589641
7/12/22	1	H1	Sperm	2	14.373952	745314	832070	1.116401946
7/12/22	1	H1	Sperm	2	29.174406	1432480	1364106	0.952268793
7/12/22	1	H1	Sperm	2	26.505505	1519073	7099111	4.673317872
7/12/22	1	H1	Sperm	2	32.964453	3820903	19406751	5.079100673
7/12/22	1	H1	Sperm	2	17.426555	1125233	3547919	3.153052746
7/12/22	1	H1	Sperm	2	29.054031	1680739	2167662	1.289707682
7/12/22	1	H1	Sperm	2	30.121142	4278581	4742763	1.108489707
7/12/22	1	H1	Sperm	2	29.910994	2257693	3775967	1.672489129
7/12/22	1	H1	Sperm	2	16.945376	3219791	8368654	2.599129571
7/12/22	1	H1	Sperm	2	25.657316	2369457	4095730	1.728552154
7/12/22	1	H1	Sperm	2	14.722023	839772	1797321	2.140248782
7/12/22	1	H1	Sperm	2	24.04825	2257270	3877247	1.717670903
7/12/22	1	H1	Sperm	2	18.869129	1637628	3035029	1.853307955
7/12/22	1	H1	Sperm	2	13.776785	1362242	1839923	1.350657959
7/12/22	1	H1	Sperm	2	26.093341	1064127	1667368	1.566888163
7/12/22	1	H1	Sperm	2	27.711074	1863814	2591904	1.390645204
7/12/22	1	H1	Sperm	2	34.033918	3878218	4091469	1.054986852
7/12/22	1	H1	Sperm	2	23.53786	1747852	1836662	1.050810938
7/12/22	1	H1	Sperm	2	29.003741	2138669	1907488	0.891904264
7/12/22	1	H1	Sperm	2	32.516123	3395599	2905410	0.855639903
7/12/22	1	H1	Sperm	2	28.437069	823834	475807	0.577552031
7/12/22	1	H1	Sperm	2	27.163662	2121439	2179428	1.027334748
7/12/22	1	H1	Sperm	2	18.034315	709752	633308	0.892294773
7/12/22	1	H1	Sperm	2	18.051435	680276	622253	0.914706678
7/12/22	1	H1	Sperm	2	15.808822	864104	1258589	1.456524909
7/12/22	2	H1	Sperm	2	14.103777	1597341	1683854	1.054160633
7/12/22	2	H1	Sperm	2	9.532202	1445184	1145474	0.792614643
7/12/22	2	H1	Sperm	2	12.716736	2598588	2506376	0.964514575
7/12/22	2	H1	Sperm	2	10.105936	1135402	611931	0.538955366
7/12/22	2	H1	Sperm	2	6.473393	759408	576664	0.759359922
7/12/22	2	H1	Sperm	2	12.053871	2960213	2820345	0.952750697
7/12/22	2	H1	Sperm	2	13.242534	3144610	2858887	0.909138812
7/12/22	2	H1	Sperm	2	14.219551	2803269	1518959	0.541852744
7/12/22	2	H1	Sperm	2	17.570577	1462077	680045	0.465122562
7/12/22	2	H1	Sperm	2	14.930994	1761170	1121786	0.636954979
7/12/22	2	H1	Sperm	2	9.45987	2202086	1419356	0.644550667
7/12/22	2	H1	Sperm	2	12.343841	1580591	738094	0.46697343
7/12/22	2	H1	Sperm	2	11.306583	2114330	1464450	0.692630762
7/12/22	2	H1	Sperm	2	13.136711	2639422	2097593	0.794716798
7/12/22	2	H1	Sperm	2	13.128686	2226285	1360717	0.611205214
7/12/22	2	H1	Sperm	2	6.750095	435154	274829	0.631567215
7/12/22	2	H1	Sperm	2	10.979698	1190917	730825	0.613665772
7/12/22	2	H1	Sperm	2	12.168254	1590381	965942	0.607365153
7/12/22	2	H1	Sperm	2	9.97775	2270871	1004087	0.442159418
7/12/22	2	H1	Sperm	2	7.515252	1092149	959816	0.878832467
7/12/22	2	H1	Sperm	2	14.366462	2151912	1426547	0.662920696
7/12/22	2	H1	Sperm	2	13.275383	1612356	1111327	0.689256591
7/12/22	2	H1	Sperm	2	8.465733	1807593	2397145	1.326153067
7/12/22	2	H1	Sperm	2	7.34769	659442	431222	0.653919526
7/12/22	2	H1	Sperm	2	5.620068	594805	522453	0.878360135
7/12/22	2	H1	Sperm	2	4.778727	566932	305096	0.538152724
7/12/22	2	H1	Sperm	2	10.517565	2482142	2263285	0.911827365
7/12/22	2	H1	Sperm	2	9.590731	1786908	1142577	0.639415683
7/12/22	2	H1	Sperm	2	7.422162	973246	1426132	1.465335588
7/12/22	2	H1	Sperm	2	7.339772	2408548	1198890	0.497764628
7/12/22	2	H1	Sperm	2	11.887807	947623	582664	0.614868993
7/12/22	2	H1	Sperm	2	7.578061	1051634	969712	0.922100274
7/12/22	2	H1	Sperm	2	11.861057	2379174	1382779	0.581201291
7/12/22	2	H1	Sperm	2	10.861677	1537983	2376854	1.545435808
7/12/22	2	H1	Sperm	2	11.141696	2077440	1310285	0.630720984
7/12/22	2	H1	Sperm	2	9.896216	2386741	2873980	1.204144061
7/12/22	2	H1	Sperm	2	6.881705	584785	300039	0.513075746
7/12/22	2	H1	Sperm	2	7.98541	1179320	1108905	0.940291863
7/12/22	2	H1	Sperm	2	7.634236	1551478	1578153	1.017193283
7/12/22	2	H1	Sperm	2	11.763259	1367382	1035882	0.757565918
7/12/22	2	H1	Sperm	2	11.741324	1366000	1216077	0.890246706
7/12/22	2	H1	Sperm	2	8.888276	1336036	1136194	0.850421695
7/12/22	2	H1	Sperm	2	12.137973	1398946	991844	0.708993771
7/12/22	2	H1	Sperm	2	10.642006	1240927	910980	0.734112482
7/12/22	2	H1	Sperm	2	6.00591	642119	606219	0.94409136
7/12/22	2	H1	Sperm	2	16.1463	1965433	1463470	0.74460437
7/12/22	2	H1	Sperm	2	10.069449	952218	637430	0.669416037
7/12/22	2	H1	Sperm	2	9.796492	1397560	898000	0.642548442
7/12/22	2	H1	Sperm	2	9.168295	931859	531634	0.570509058
7/12/22	2	H1	Sperm	2	9.413004	2284706	1244579	0.544743613
7/12/22	2	H1	Sperm	2	10.699893	3789265	1803469	0.47594164
7/12/22	2	H1	Sperm	2	7.802868	1368124	1119629	0.818368072
7/12/22	2	H1	Sperm	2	11.242597	3441501	2682415	0.779431707
7/12/22	2	H1	Sperm	2	8.287364	2408695	2804725	1.164416832
7/12/22	2	H1	Sperm	2	10.169173	4350431	2353026	0.540871927
7/12/22	2	H1	Sperm	2	8.57177	2396278	1497249	0.624822746
7/12/22	2	H1	Sperm	2	9.751659	2104394	2522343	1.19860777
7/12/22	2	H1	Sperm	2	12.810789	3383612	1726320	0.510200342
7/12/22	2	H1	Sperm	2	10.544101	2242426	1578557	0.703950543
7/12/22	2	H1	Sperm	2	8.135531	2146013	1445001	0.673342147
7/12/22	2	H1	Sperm	2	4.965442	1302991	1324176	1.016258746
7/12/22	2	H1	Sperm	2	8.531859	1021605	795142	0.778326261
7/12/22	2	H1	Sperm	2	6.784977	1391931	691995	0.497147488
7/12/22	2	H1	Sperm	2	14.227362	2845488	2049504	0.720264503
7/12/22	2	H1	Sperm	2	8.130074	1240128	842398	0.679283106
7/12/22	2	H1	Sperm	2	6.23596	2498442	1947210	0.779369703
7/12/22	2	H1	Sperm	2	6.664281	616378	488054	0.791809571
7/12/22	2	H1	Sperm	2	12.608024	1173282	719332	0.613093868
7/12/22	2	H1	Sperm	2	13.356275	1781309	1268616	0.712181884
7/12/22	2	H1	Sperm	2	9.827843	1459535	1242089	0.851016933
7/12/22	2	H1	Sperm	2	11.032556	3408617	1834335	0.53814641
7/12/22	2	H1	Sperm	2	10.671645	1950007	2153968	1.104595009
7/12/22	2	H1	Sperm	2	12.111223	3579528	2016863	0.56344384
7/12/22	2	H1	Sperm	2	10.749006	2340804	1039649	0.444141842
7/12/22	2	H1	Sperm	2	10.870451	1871140	2173871	1.161789604
7/12/22	2	H1	Sperm	2	8.332304	2638101	1368856	0.5188793
7/12/22	2	H1	Sperm	2	10.035209	1981121	1675702	0.845835262
7/12/22	2	H1	Sperm	2	9.352763	4803449	2285763	0.475858701
7/12/22	2	H1	Sperm	2	8.760197	1115690	635972	0.570025724
7/12/22	2	H1	Sperm	2	8.769399	1170293	882250	0.753871039
7/12/22	2	H1	Sperm	2	6.801241	624482	469348	0.751579709
7/12/22	2	H1	Sperm	2	10.526018	1664251	1274733	0.765949968
7/12/22	2	H1	Sperm	2	11.051709	4247192	3657644	0.861191112
7/12/22	2	H1	Sperm	2	6.703871	1583570	1111339	0.701793416
7/12/22	2	H1	Sperm	2	13.83403	1955627	2223695	1.137075219
7/12/22	2	H1	Sperm	2	14.097785	3089840	2530956	0.819122026
7/12/22	2	H1	Sperm	2	22.407405	5218008	4760165	0.91225713
7/12/22	2	H1	Sperm	2	16.009233	3524650	3835745	1.088262664
7/12/22	2	H1	Sperm	2	6.393678	1445386	1727129	1.194925785
7/12/22	2	H1	Sperm	2	11.831953	1721693	1287779	0.74797249
7/12/22	2	H1	Sperm	2	6.072678	1076581	1464418	1.360248788
7/12/22	2	H1	Sperm	2	12.458759	1748951	1135174	0.649059922
7/12/22	2	H1	Sperm	2	8.190743	991745	582542	0.587390912
7/12/22	2	H1	Sperm	2	11.782412	2304284	1310840	0.568870851
7/12/22	2	H1	Sperm	2	8.338724	2868302	2480412	0.864766681
7/12/22	2	H1	Sperm	2	11.290747	2799544	2366139	0.845187288
7/12/22	2	H1	Sperm	2	8.617566	1968815	1929792	0.980179448
7/12/22	2	H1	Sperm	2	7.146851	1120723	757628	0.676017178
7/12/22	2	H1	Sperm	2	10.550735	793207	517606	0.652548452
7/12/22	2	H1	Sperm	2	8.487561	2096750	1033178	0.492752116
7/12/22	2	H1	Sperm	2	10.661908	2185211	985743	0.4510974
7/12/22	2	H1	Sperm	2	8.590174	465160	603070	1.296478631
7/12/22	2	H1	Sperm	2	7.972142	632364	1675247	2.649181484
7/12/22	2	H1	Sperm	2	7.971928	995781	456245	0.458178053
7/12/22	2	H1	Sperm	2	8.344074	2148657	1678556	0.781211706
7/12/22	2	H1	Sperm	2	13.777106	2645002	6123996	2.315308646
7/12/22	2	H1	Sperm	2	3.670421	456444	1325690	2.904386957
7/12/22	2	H1	Sperm	2	9.732934	3126019	11892388	3.804323646
7/12/22	2	H1	Sperm	2	4.965014	1063364	4115962	3.870699027
7/12/22	2	H1	Sperm	2	13.580547	1569172	9438347	6.014858154
7/12/22	2	H1	Sperm	2	5.362198	1842099	1292509	0.701650128
7/12/22	2	H1	Sperm	2	6.920011	2245978	2478139	1.103367442
7/12/22	3	H1	Sperm	2	7.416705	2368004	2049108	0.865331309
7/12/22	3	H1	Sperm	2	10.781748	2194603	1387853	0.632393649
7/12/22	3	H1	Sperm	2	8.800322	2017223	1668989	0.827369607
7/12/22	3	H1	Sperm	2	9.939765	1749300	1639356	0.937149717
7/12/22	3	H1	Sperm	2	16.041226	1123769	757808	0.674344994
7/12/22	3	H1	Sperm	2	5.363696	1771494	1829491	1.032739033
7/12/22	3	H1	Sperm	2	7.291836	887493	635511	0.71607438
7/12/22	3	H1	Sperm	2	9.871071	1662709	2037467	1.225390011
7/12/22	3	H1	Sperm	2	10.665439	1336188	1807005	1.352358351
7/12/22	3	H1	Sperm	2	10.015093	1325782	1633114	1.231811867
7/12/22	3	H1	Sperm	2	8.052285	1546176	1925771	1.245505686
7/12/22	3	H1	Sperm	2	6.742926	1122568	1477106	1.315827638
7/12/22	3	H1	Sperm	2	7.878517	1626608	2032032	1.249245055
7/12/22	3	H1	Sperm	2	14.271446	688390	820917	1.192517323
7/12/22	3	H1	Sperm	2	16.200335	531516	427835	0.804933436
7/12/22	3	H1	Sperm	2	6.700982	866364	916019	1.057314247
7/12/22	3	H1	Sperm	2	9.864651	1158154	1364124	1.177843361
7/12/22	3	H1	Sperm	2	9.389999	3024445	3709731	1.226582398
7/12/22	3	H1	Sperm	2	16.672205	2336142	2867771	1.227567074
7/12/22	3	H1	Sperm	2	8.415122	1420784	1737459	1.222887504
7/12/22	3	H1	Sperm	2	12.873705	470352	410399	0.872535888
7/12/22	3	H1	Sperm	2	14.306114	2719800	2722185	1.000876903
7/12/22	3	H1	Sperm	2	22.014287	1475299	1553948	1.053310549
7/12/22	3	H1	Sperm	2	17.170183	1542790	1779826	1.153641131
7/12/22	3	H1	Sperm	2	11.057166	1782206	2361065	1.324799153
7/12/22	3	H1	Sperm	2	21.020899	581020	791139	1.361638154
7/12/22	3	H1	Sperm	2	15.201597	1569945	2210415	1.407956967
7/12/22	3	H1	Sperm	2	20.057685	537569	721936	1.342964345
7/12/22	3	H1	Sperm	2	11.09055	1159516	1424377	1.228423756
7/12/22	3	H1	Sperm	2	19.51466	1535276	1839699	1.19828552
7/12/22	3	H1	Sperm	2	13.155436	1008511	1160413	1.150620073
7/12/22	3	H1	Sperm	2	10.691868	1952994	2529347	1.29511253
7/12/22	3	H1	Sperm	2	5.886391	1132909	1722774	1.52066406
7/12/22	3	H1	Sperm	2	9.280645	2015688	2103523	1.043575692
7/12/22	3	H1	Sperm	2	22.704009	1295866	1365013	1.053359684
7/12/22	3	H1	Sperm	2	8.370717	856198	1208104	1.41101007
7/12/22	3	H1	Sperm	2	12.422914	800668	802617	1.002434217
7/12/22	3	H1	Sperm	2	17.688812	1021877	1090591	1.067242926
7/12/22	3	H1	Sperm	2	11.884704	1508825	1616786	1.07155303
7/12/22	3	H1	Sperm	2	13.165173	938779	1203710	1.28220806
7/12/22	3	H1	Sperm	2	10.966216	1936003	2122926	1.096550987
7/12/22	3	H1	Sperm	2	16.945804	760127	803690	1.05731016
7/12/22	3	H1	Sperm	2	18.705633	1924597	1816171	0.943663011
7/12/22	3	H1	Sperm	2	14.406373	885397	1052971	1.189264251
7/12/22	3	H1	Sperm	2	18.96896	1636962	2153734	1.315689674
7/12/22	3	H1	Sperm	2	14.235066	1997645	2081285	1.041869301
7/12/22	3	H1	Sperm	2	27.369102	2212185	1631714	0.737602868
7/12/22	3	H1	Sperm	2	14.506418	1783442	1622936	0.910002119
7/12/22	3	H1	Sperm	2	18.25634	831191	804180	0.967503257
7/12/22	3	H1	Sperm	2	16.382128	1285708	1263757	0.982926917
7/12/22	3	H1	Sperm	2	27.920152	1628360	1521588	0.934429733
7/12/22	3	H1	Sperm	2	30.516935	2117851	1659838	0.783736911
7/12/22	3	H1	Sperm	2	25.45637	2139965	2541797	1.187775034
7/12/22	3	H1	Sperm	2	18.125693	1864757	2188155	1.17342635
7/12/22	3	H1	Sperm	2	22.977929	1280194	1444098	1.128030595
7/12/22	3	H1	Sperm	2	32.757408	4022852	3403324	0.845997814
7/12/22	3	H1	Sperm	2	19.557674	1330469	1191633	0.895648828
7/12/22	3	H1	Sperm	2	16.219488	1882801	1557874	0.82742361
7/12/22	3	H1	Sperm	2	18.037097	1405578	1704141	1.212412972
7/12/22	3	H1	Sperm	2	22.774843	1239344	896311	0.723214055
7/12/22	3	H1	Sperm	2	22.908914	1484583	1357045	0.914091701
7/12/22	3	H1	Sperm	2	19.864229	1615651	1511552	0.935568387
7/12/22	3	H1	Sperm	2	28.999033	4377986	3584692	0.818799329
7/12/22	3	H1	Sperm	2	30.017673	2240429	1202992	0.536947165
7/12/22	3	H1	Sperm	2	43.448955	3082786	2060015	0.668231593
7/12/22	3	H1	Sperm	2	27.001343	2252387	2085821	0.92604912
7/12/22	3	H1	Sperm	2	27.874142	4337984	3486017	0.80360301
7/12/22	3	H1	Sperm	2	26.573664	2008058	1403645	0.699006204
7/12/22	3	H1	Sperm	2	24.507494	1916117	1424790	0.743581942
7/12/22	3	H1	Sperm	2	22.269161	1903277	1619122	0.850702236
7/12/22	3	H1	Sperm	2	17.115185	927330	479455	0.51702738
7/12/22	3	H1	Sperm	2	31.49117	2132358	1652582	0.775002134
7/12/22	3	H1	Sperm	2	36.385671	2400165	2147689	0.894808899
7/12/22	3	H1	Sperm	2	24.141126	1581874	994996	0.628998264
7/12/22	3	H1	Sperm	2	25.531698	2510793	1504391	0.599169665
7/12/22	3	H1	Sperm	2	19.482881	1379838	1269434	0.919987709
7/12/22	3	H1	Sperm	2	19.597478	1621445	1464827	0.90340838
7/12/22	3	H1	Sperm	2	21.397218	4432907	2910803	0.656635251
7/12/22	3	H1	Sperm	2	20.499595	1022725	868302	0.849008287
7/12/22	3	H1	Sperm	2	19.164342	1976232	1702866	0.861673123
7/12/22	3	H1	Sperm	2	17.422489	1157085	939363	0.811835777
7/12/22	3	H1	Sperm	2	21.593456	1516035	1339150	0.883323934
7/12/22	3	H1	Sperm	2	18.288868	1581184	1362310	0.861575882
7/12/22	3	H1	Sperm	2	32.402275	5219167	3541121	0.678483942
7/12/22	3	H1	Sperm	2	28.446592	3533369	2332011	0.659996451
7/12/22	3	H1	Sperm	2	27.548648	2894470	4427358	1.529591946
7/12/22	3	H1	Sperm	2	32.954502	3322202	3978215	1.197463309
7/12/22	3	H1	Sperm	2	25.928454	4614801	4182138	0.906244495
7/12/22	3	H1	Sperm	2	27.873393	1797366	1260207	0.701141003
7/12/22	3	H1	Sperm	2	14.109983	1142519	1226370	1.07339134
7/12/22	3	H1	Sperm	2	23.010778	1792879	2313081	1.290148973
7/12/22	3	H1	Sperm	2	39.269107	3642605	4363686	1.197957506
7/12/22	3	H1	Sperm	2	31.019193	1980618	2205772	1.11367866
7/12/22	3	H1	Sperm	2	36.825334	2704721	3164728	1.170075583
7/12/22	3	H1	Sperm	2	23.112107	1392513	2186565	1.570229506
7/12/22	3	H1	Sperm	2	33.482868	1463448	1574281	1.075734157
7/12/22	3	H1	Sperm	2	25.57728	2105848	1969221	0.935120199
7/12/22	3	H1	Sperm	2	15.890142	1171858	1497030	1.277484132
7/12/22	3	H1	Sperm	2	23.494632	2033783	1548025	0.761155443
7/12/22	3	H1	Sperm	2	26.270961	2255157	2543953	1.128060264
7/12/22	3	H1	Sperm	2	22.567798	1995486	1296356	0.649644247
7/12/22	3	H1	Sperm	2	20.022803	1526103	1499864	0.982806534
7/12/22	3	H1	Sperm	2	36.767019	1672708	1133016	0.677354326
7/12/22	3	H1	Sperm	2	17.973004	774921	467052	0.602709179
7/12/22	3	H1	Sperm	2	15.531799	661790	409037	0.618076731
7/12/22	3	H1	Sperm	2	24.682118	1177239	765489	0.650240945
7/12/22	3	H1	Sperm	2	13.264683	1707996	1090114	0.638241542
7/12/22	3	H1	Sperm	2	28.252708	1265227	858205	0.678301206
7/12/22	3	H1	Sperm	2	21.84084	964998	644768	0.668154753
7/12/22	3	H1	Sperm	2	23.964576	2546403	1779581	0.698860707
7/12/22	3	H1	Sperm	2	15.506119	1921747	2325376	1.21003233
7/12/22	3	H1	Sperm	2	29.921801	2054992	1534454	0.746695851
7/12/22	3	H1	Sperm	2	13.692897	1055043	725786	0.687920777
7/12/22	3	H1	Sperm	2	23.241577	2036719	1348843	0.662262688
7/12/22	3	H1	Sperm	2	25.400088	2513931	1800129	0.716061419
7/12/22	3	H1	Sperm	2	11.159244	737636	662429	0.898043208
7/12/22	3	H1	Sperm	2	28.271754	1552242	1238734	0.798028916
7/12/22	3	H1	Sperm	2	31.452971	3512755	2916205	0.83017603
7/12/22	3	H1	Sperm	2	23.903693	1975925	1616359	0.818026494
7/12/22	3	H1	Sperm	2	28.818845	4584224	3696417	0.806334289
7/12/22	3	H1	Sperm	2	31.11774	1579185	1345844	0.852239605
7/12/22	3	H1	Sperm	2	23.965111	2223834	1785449	0.802869729
7/12/22	3	H1	Sperm	2	22.968085	2431402	2348715	0.965992049
7/12/22	3	H1	Sperm	2	32.993878	2162085	1476088	0.682715064
7/12/22	3	H1	Sperm	2	21.350887	2242724	1915587	0.85413408
7/12/22	4	H1	Sperm	2	8.53646	2478383	2401457	0.968961214
7/12/22	4	H1	Sperm	2	8.985111	3174543	2930032	0.922977575
7/12/22	4	H1	Sperm	2	9.222544	4160267	4116031	0.989367029
7/12/22	4	H1	Sperm	2	10.794481	1112875	1394473	1.253036505
7/12/22	4	H1	Sperm	2	7.96829	2190918	2363062	1.078571631
7/12/22	4	H1	Sperm	2	14.79703	5532139	5360356	0.968948177
7/12/22	4	H1	Sperm	2	9.764713	2751733	3739893	1.359104608
7/12/22	4	H1	Sperm	2	12.472669	5031271	4838426	0.961670719
7/12/22	4	H1	Sperm	2	7.137649	2606509	2794851	1.072258335
7/12/22	4	H1	Sperm	2	8.094229	1241193	1816475	1.463491173
7/12/22	4	H1	Sperm	2	6.031911	1475776	2037087	1.380349728
7/12/22	4	H1	Sperm	2	10.165428	3189500	3811769	1.195099232
7/12/22	4	H1	Sperm	2	10.8712	2209171	2450087	1.109052672
7/12/22	4	H1	Sperm	2	13.899514	505959	939755	1.857373819
7/12/22	4	H1	Sperm	2	9.197613	2749557	4132075	1.502814817
7/12/22	4	H1	Sperm	2	6.795891	1159832	2132749	1.838843039
7/12/22	4	H1	Sperm	2	8.824076	2158269	4212290	1.951698329
7/12/22	4	H1	Sperm	2	9.029623	3698866	5739667	1.551736938
7/12/22	4	H1	Sperm	2	9.778944	2563054	5061281	1.974707127
7/12/22	4	H1	Sperm	2	10.67218	2764275	4628103	1.674255637
7/12/22	4	H1	Sperm	2	8.706055	1031087	1731151	1.678957256
7/12/22	4	H1	Sperm	2	10.955302	2594887	4365401	1.682308709
7/12/22	4	H1	Sperm	2	12.223787	1208576	1524528	1.261425016
7/12/22	4	H1	Sperm	2	9.746202	3158065	5139058	1.627280629
7/12/22	4	H1	Sperm	2	8.425073	1861741	2419149	1.299401474
7/12/22	4	H1	Sperm	2	9.930028	2864869	3838306	1.339784123
7/12/22	4	H1	Sperm	2	9.778409	2728245	4255028	1.559620928
7/12/22	4	H1	Sperm	2	7.441208	2123975	2896246	1.363597029
7/12/22	4	H1	Sperm	2	8.116164	2190753	3195459	1.458612176
7/12/22	4	H1	Sperm	2	9.595225	2779947	3874656	1.393787723
7/12/22	4	H1	Sperm	2	8.894375	2483197	2716790	1.09406946
7/12/22	4	H1	Sperm	2	7.685382	2435310	2142522	0.879773828
7/12/22	4	H1	Sperm	2	8.344181	2298708	1889834	0.822128778
7/12/22	4	H1	Sperm	2	12.018133	2408929	2644124	1.097634675
7/12/22	4	H1	Sperm	2	8.721142	2082885	2397996	1.151285837
7/12/22	4	H1	Sperm	2	11.178397	2062997	1688865	0.818646367
7/12/22	4	H1	Sperm	2	10.23348	2500949	2399732	0.959528563
7/12/22	4	H1	Sperm	2	8.962427	1549395	1522103	0.982385383
7/12/22	4	H1	Sperm	2	8.524583	1399438	1031221	0.736882234
7/12/22	4	H1	Sperm	2	7.452443	608761	616535	1.0127702
7/12/22	4	H1	Sperm	2	10.871949	3123256	3431122	1.098572131
7/12/22	4	H1	Sperm	2	9.300226	2355770	2814651	1.194790238
7/12/22	4	H1	Sperm	2	9.352228	2658362	3194757	1.201776507
7/12/22	4	H1	Sperm	2	7.548315	2013651	2780524	1.380837096
7/12/22	4	H1	Sperm	2	7.240048	1720292	2620765	1.523441951
7/12/22	4	H1	Sperm	2	6.626617	1834304	2748573	1.498428287
7/12/22	4	H1	Sperm	2	7.80886	1792264	2991884	1.669332197
7/12/22	4	H1	Sperm	2	8.556683	3674339	7202799	1.960297893
7/12/22	4	H1	Sperm	2	7.495778	986498	2090445	2.119056501
7/12/22	4	H1	Sperm	2	8.264359	1251994	2941545	2.349488097
7/12/22	4	H1	Sperm	2	7.185799	1341584	3042584	2.267904209
7/12/22	4	H1	Sperm	2	8.310904	1352762	2297050	1.698044445
7/12/22	4	H1	Sperm	2	8.418974	3448066	6687667	1.93954147
7/12/22	4	H1	Sperm	2	10.833001	2207575	4033527	1.827130222
7/12/22	4	H1	Sperm	2	14.961275	512400	669371	1.306344653
7/12/22	4	H1	Sperm	2	8.262647	713356	1173557	1.64512109
7/12/22	4	H1	Sperm	2	10.907473	1604263	2434393	1.517452562
7/12/22	4	H1	Sperm	2	8.633937	3374343	5209574	1.543878023
7/12/22	4	H1	Sperm	2	10.170029	2093689	2757161	1.316891382
7/12/22	4	H1	Sperm	2	9.901459	2396407	3949790	1.648213346
7/12/22	4	H1	Sperm	2	12.10598	650353	958595	1.473961064
7/12/22	4	H1	Sperm	2	11.476071	3214150	4606110	1.433072508
7/12/22	4	H1	Sperm	2	11.536312	2038866	3285415	1.611393294
7/12/22	4	H1	Sperm	2	9.322589	1258408	1032775	0.820699646
7/12/22	4	H1	Sperm	2	11.321563	3332667	4801344	1.440691194
7/12/22	4	H1	Sperm	2	12.013746	3231647	3428305	1.0608538
7/12/22	4	H1	Sperm	2	9.217301	1274133	1601910	1.257254933
7/12/22	4	H1	Sperm	2	7.856903	3151021	3658257	1.160975125
7/12/22	4	H1	Sperm	2	11.371532	1581484	1977188	1.250210562
7/12/22	4	H1	Sperm	2	9.614057	3176300	3668579	1.154985045
7/12/22	4	H1	Sperm	2	12.681212	3799776	4337611	1.14154387
7/12/22	4	H1	Sperm	2	9.027055	2980537	3189425	1.070084015
7/12/22	4	H1	Sperm	2	14.832233	2940211	3820518	1.299402662
7/12/22	4	H1	Sperm	2	14.045569	1086615	1277400	1.175577366
7/12/22	4	H1	Sperm	2	8.025214	1728851	1587039	0.917973267
7/12/22	4	H1	Sperm	2	8.394792	1892031	2570349	1.358513153
7/12/22	4	H1	Sperm	2	11.263676	3343104	3795379	1.13528595
7/12/22	4	H1	Sperm	2	8.355416	3062819	3757753	1.226893591
7/12/22	4	H1	Sperm	2	9.853309	3025649	3448317	1.139694988
7/12/22	4	H1	Sperm	2	8.197591	3045633	3218408	1.056728765
7/12/22	4	H1	Sperm	2	8.80503	792277	958170	1.209387626
7/12/22	4	H1	Sperm	2	8.487133	3417412	3998624	1.170073728
7/12/22	4	H1	Sperm	2	16.294495	2801285	3612725	1.289667064
7/12/22	9	H1	Stage_8.5	2	15.192074	642295	1573256	2.449429001
7/12/22	9	H1	Stage_8.5	2	14.41504	1238401	2482006	2.004202193
7/12/22	9	H1	Stage_8.5	2	14.10153	840487	1854982	2.207032351
7/12/22	9	H1	Stage_8.5	2	13.761591	840487	1854982	2.207032351
7/12/22	9	H1	Stage_8.5	2	14.978288	493919	1189507	2.408303791
7/12/22	9	H1	Stage_8.5	2	19.205644	1195474	2471548	2.067420956
7/12/22	9	H1	Stage_8.5	2	18.987043	813913	1924181	2.364111398
7/12/22	9	H1	Stage_8.5	2	15.967075	1183135	2953816	2.49660098
7/12/22	9	H1	Stage_8.5	2	28.07252	1413141	3949120	2.794568978
7/12/22	9	H1	Stage_8.5	2	21.762088	1189569	2558080	2.150425911
7/12/22	9	H1	Stage_8.5	2	28.543213	1911127	4486303	2.347464611
7/12/22	9	H1	Stage_8.5	2	21.035023	984032	2782974	2.828133638
7/12/22	9	H1	Stage_8.5	2	21.082638	860998	2492066	2.894392321
7/12/22	9	H1	Stage_8.5	2	35.833658	839572	1908829	2.273573916
7/12/22	9	H1	Stage_8.5	2	45.170157	2535624	5522255	2.177868249
7/12/22	9	H1	Stage_8.5	2	24.166806	1627042	2970606	1.825770939
[truncated: 4,825 more rows]
