# Supplementary material for: Mitotic chromosomes scale to nuclear-cytoplasmic ratio and cell size in Xenopus
Source: eLife. 2023 Apr 25;12:e84360. doi: 10.7554/eLife.84360 (PMC10260010; doi:10.7554/eLife.84360)
Supplement: Figure 3—source data 1. [file elife-84360-fig3-data1.zip › Figure 3-Source Data/Figure 3-Source Data 4.csv]

Date	Sample_type	Spindle_length_microns
7/6/22	Replicated sperm	15.194
7/6/22	Replicated sperm	18.832
7/6/22	Replicated sperm	16.799
7/6/22	Replicated sperm	16.05
7/6/22	Replicated sperm	14.659
7/6/22	Replicated sperm	13.268
7/6/22	Replicated sperm	20.544
7/6/22	Replicated sperm	16.906
7/6/22	Replicated sperm	14.124
7/6/22	Replicated sperm	19.581
7/6/22	Replicated sperm	15.943
7/6/22	Replicated sperm	16.906
7/6/22	Replicated sperm	13.91
7/6/22	Replicated sperm	16.799
7/6/22	Replicated sperm	16.264
7/6/22	Replicated sperm	14.017
7/6/22	Replicated sperm	18.939
7/6/22	Replicated sperm	15.943
7/6/22	Replicated sperm	14.552
7/6/22	Replicated sperm	15.836
7/6/22	Replicated sperm	14.659
7/6/22	Replicated sperm	16.906
7/6/22	Replicated sperm	15.515
7/6/22	Replicated sperm	21.614
7/6/22	Replicated sperm	16.799
7/6/22	Replicated sperm	17.976
7/6/22	Replicated sperm	17.013
7/6/22	Replicated sperm	28.569
8/2/22	Stage 8 embryo	19.474
8/2/22	Stage 8 embryo	17.655
8/2/22	Stage 8 embryo	23.219
8/2/22	Stage 8 embryo	20.009
8/2/22	Stage 8 embryo	19.26
8/2/22	Stage 8 embryo	20.865
8/2/22	Stage 8 embryo	16.692
8/2/22	Stage 8 embryo	19.153
8/2/22	Stage 8 embryo	18.618
8/2/22	Stage 8 embryo	18.725
8/2/22	Stage 8 embryo	22.47
8/2/22	Stage 8 embryo	21.507
8/2/22	Stage 8 embryo	17.12
8/2/22	Stage 8 embryo	17.548
8/2/22	Stage 8 embryo	21.935
8/2/22	Stage 8 embryo	17.013
8/2/22	Stage 8 embryo	12.947
8/2/22	Stage 8 embryo	17.976
8/2/22	Stage 8 embryo	18.725
8/2/22	Stage 8 embryo	17.548
8/2/22	Stage 8 embryo	16.585
8/2/22	Stage 8 embryo	16.371
8/2/22	Stage 8 embryo	15.087
8/3/22	Stage 8 embryo	17.441
8/3/22	Stage 8 embryo	14.445
8/3/22	Stage 8 embryo	14.445
8/3/22	Stage 8 embryo	13.589
8/3/22	Stage 8 embryo	9.095
8/3/22	Stage 8 embryo	14.231
8/3/22	Stage 8 embryo	13.589
8/3/22	Stage 8 embryo	13.054
8/3/22	Stage 8 embryo	13.482
8/3/22	Stage 8 embryo	13.696
8/3/22	Stage 8 embryo	13.482
8/3/22	Stage 8 embryo	18.618
8/3/22	Stage 8 embryo	15.408
8/3/22	Stage 8 embryo	17.869
8/3/22	Stage 8 embryo	16.371
8/3/22	Stage 8 embryo	14.445
8/3/22	Stage 8 embryo	15.515
8/3/22	Stage 8 embryo	17.869
8/3/22	Stage 8 embryo	13.375
8/3/22	Stage 8 embryo	16.906
8/3/22	Stage 8 embryo	15.622
8/3/22	Stage 8 embryo	13.589
8/3/22	Stage 8 embryo	14.231
8/3/22	Stage 8 embryo	16.585
8/3/22	Stage 8 embryo	15.943
8/3/22	Stage 8 embryo	15.408
8/3/22	Stage 8 embryo	19.902
8/3/22	Stage 8 embryo	19.795
8/3/22	Stage 8 embryo	17.334
8/3/22	Stage 8 embryo	16.371
8/3/22	Stage 8 embryo	23.433
8/4/22	Stage 8 embryo	19.581
8/4/22	Stage 8 embryo	15.622
8/4/22	Stage 8 embryo	17.12
8/4/22	Stage 8 embryo	17.548
8/4/22	Stage 8 embryo	14.338
8/4/22	Stage 8 embryo	12.733
8/4/22	Stage 8 embryo	14.231
8/4/22	Stage 8 embryo	20.223
8/4/22	Stage 8 embryo	20.223
8/4/22	Stage 8 embryo	13.91
8/4/22	Stage 8 embryo	20.223
8/4/22	Stage 8 embryo	22.042
8/4/22	Stage 8 embryo	23.54
8/4/22	Stage 8 embryo	19.581
8/4/22	Stage 8 embryo	20.972
8/4/22	Stage 8 embryo	19.046
8/4/22	Stage 8 embryo	20.758
8/4/22	Stage 8 embryo	16.906
8/4/22	Stage 8 embryo	22.363
8/4/22	Stage 8 embryo	24.396
8/4/22	Stage 8 embryo	22.042
8/4/22	Stage 8 embryo	19.581
8/4/22	Stage 8 embryo	21.4
8/4/22	Stage 8 embryo	20.009
8/4/22	Stage 8 embryo	17.869
8/4/22	Stage 8 embryo	16.799
8/4/22	Stage 8 embryo	15.943
8/4/22	Stage 8 embryo	18.939
8/4/22	Stage 8 embryo	19.367
4/15/22	Replicated sperm	9.951
4/15/22	Replicated sperm	17.869
4/15/22	Replicated sperm	15.194
4/15/22	Replicated sperm	15.836
4/15/22	Replicated sperm	17.655
4/15/22	Replicated sperm	13.91
4/15/22	Replicated sperm	15.729
4/15/22	Replicated sperm	18.618
4/15/22	Replicated sperm	15.515
4/15/22	Replicated sperm	18.19
4/15/22	Replicated sperm	17.227
4/15/22	Replicated sperm	14.766
4/15/22	Replicated sperm	17.976
4/15/22	Replicated sperm	20.116
7/6/22	Replicated sperm	13.268
7/6/22	Replicated sperm	15.194
7/6/22	Replicated sperm	18.832
7/6/22	Replicated sperm	14.766
7/6/22	Replicated sperm	16.799
7/6/22	Replicated sperm	16.05
7/6/22	Replicated sperm	19.046
7/6/22	Replicated sperm	14.659
7/6/22	Replicated sperm	13.268
7/6/22	Replicated sperm	22.47
7/6/22	Replicated sperm	20.544
7/6/22	Replicated sperm	16.906
7/6/22	Replicated sperm	14.124
7/6/22	Replicated sperm	14.124
7/6/22	Replicated sperm	19.581
7/6/22	Replicated sperm	14.98
7/6/22	Replicated sperm	15.943
7/6/22	Replicated sperm	16.906
7/6/22	Replicated sperm	14.766
7/6/22	Replicated sperm	13.91
7/6/22	Replicated sperm	16.799
7/6/22	Replicated sperm	18.404
7/6/22	Replicated sperm	16.264
7/6/22	Replicated sperm	14.017
7/6/22	Replicated sperm	18.297
7/6/22	Replicated sperm	18.939
7/6/22	Replicated sperm	15.943
7/6/22	Replicated sperm	24.503
7/6/22	Replicated sperm	14.552
7/6/22	Replicated sperm	15.836
7/6/22	Replicated sperm	18.725
7/6/22	Replicated sperm	14.659
7/6/22	Replicated sperm	16.906
7/6/22	Replicated sperm	16.371
7/6/22	Replicated sperm	15.515
7/6/22	Replicated sperm	21.614
7/6/22	Replicated sperm	16.371
7/6/22	Replicated sperm	16.799
7/6/22	Replicated sperm	14.659
7/6/22	Replicated sperm	21.293
7/6/22	Replicated sperm	17.013
7/6/22	Replicated sperm	16.585
7/6/22	Replicated sperm	11.663
6/21/22	Replicated sperm	17.655
6/21/22	Replicated sperm	13.696
6/21/22	Replicated sperm	12.198
6/21/22	Replicated sperm	12.519
6/21/22	Replicated sperm	14.231
6/21/22	Replicated sperm	12.091
6/21/22	Replicated sperm	10.593
6/21/22	Replicated sperm	10.272
6/21/22	Replicated sperm	13.375
6/21/22	Replicated sperm	20.651
6/21/22	Replicated sperm	14.552
6/21/22	Replicated sperm	16.05
6/21/22	Replicated sperm	12.733
6/21/22	Replicated sperm	21.186
6/21/22	Replicated sperm	20.009
6/21/22	Replicated sperm	8.988
6/21/22	Replicated sperm	11.235
