# Supplementary material for: Mitotic chromosomes scale to nuclear-cytoplasmic ratio and cell size in Xenopus
Source: eLife. 2023 Apr 25;12:e84360. doi: 10.7554/eLife.84360 (PMC10260010; doi:10.7554/eLife.84360)
Supplement: Figure 3—source data 1. [file elife-84360-fig3-data1.zip › Figure 3-Source Data/Figure 3-Source Data 5.csv]

Date	Sample_number	index	Sample_type	DAPI	POI	normalized_fluorescence
2/3/23	5	1	Replicated_sperm	482828	3840015	7.953173801
2/3/23	5	2	Replicated_sperm	1329262	2597537	1.954119654
2/3/23	5	3	Replicated_sperm	2656853	1227959	0.462185526
2/3/23	5	4	Replicated_sperm	2087755	2540236	1.21673089
2/3/23	5	5	Replicated_sperm	1044729	1564009	1.49704756
2/3/23	5	6	Replicated_sperm	1874581	1990950	1.062077339
2/3/23	5	7	Replicated_sperm	640998	1084264	1.691524779
2/3/23	5	8	Replicated_sperm	1151719	1223521	1.062343332
2/3/23	5	9	Replicated_sperm	1189620	1426237	1.19890133
2/3/23	5	10	Replicated_sperm	1369798	1404542	1.025364324
2/3/23	5	11	Replicated_sperm	582814	2011019	3.450533103
2/3/23	5	12	Replicated_sperm	1112902	1247526	1.120966626
2/3/23	5	13	Replicated_sperm	790563	1102333	1.394364522
2/3/23	5	14	Replicated_sperm	1017129	1012331	0.995282801
2/3/23	5	15	Replicated_sperm	626981	1552095	2.475505637
2/3/23	5	16	Replicated_sperm	1434387	1820015	1.268845158
2/3/23	5	17	Replicated_sperm	870846	1088748	1.250218753
2/3/23	5	18	Replicated_sperm	918162	1707110	1.859268844
2/3/23	5	19	Replicated_sperm	1100911	1511136	1.372623218
2/3/23	5	20	Replicated_sperm	3811526	2838898	0.744819267
2/3/23	5	21	Replicated_sperm	1272224	1440808	1.132511256
2/3/23	5	22	Replicated_sperm	991822	3406688	3.434777611
2/3/23	5	23	Replicated_sperm	764128	1714985	2.244368745
2/3/23	5	24	Replicated_sperm	1259153	2371060	1.883059485
2/3/23	5	25	Replicated_sperm	1223516	1519206	1.241672361
2/3/23	5	26	Replicated_sperm	1769751	2385260	1.347794125
2/3/23	5	27	Replicated_sperm	1085306	1194533	1.100641662
2/3/23	5	28	Replicated_sperm	1619642	2070187	1.278175671
2/3/23	5	29	Replicated_sperm	1458049	1598054	1.09602215
2/3/23	5	30	Replicated_sperm	1099374	1471513	1.33850082
2/3/23	5	31	Replicated_sperm	23455	1605923	68.46825837
2/3/23	5	32	Replicated_sperm	1016726	1631322	1.604485378
2/3/23	5	33	Replicated_sperm	645128	1386363	2.148973537
2/3/23	5	34	Replicated_sperm	1824950	2135357	1.170090687
2/3/23	5	35	Replicated_sperm	2251507	1491834	0.662593543
2/3/23	5	36	Replicated_sperm	1013163	1412500	1.394148819
2/3/23	5	37	Replicated_sperm	753662	1319678	1.751021015
2/3/23	5	38	Replicated_sperm	681014	1548209	2.273387919
2/3/23	5	39	Replicated_sperm	1610841	1661342	1.031350704
2/3/23	5	40	Replicated_sperm	1763218	1617204	0.917188913
2/3/23	5	41	Replicated_sperm	1488565	1494173	1.003767387
2/3/23	5	42	Replicated_sperm	2006778	1640133	0.817296682
2/3/23	5	43	Replicated_sperm	928828	1829520	1.969708062
2/3/23	5	44	Replicated_sperm	1250681	1604009	1.282508489
2/3/23	5	45	Replicated_sperm	921036	1458378	1.58341042
2/3/23	5	46	Replicated_sperm	963705	1723707	1.78862515
2/3/23	5	47	Replicated_sperm	771260	2630864	3.411124653
2/3/23	5	48	Replicated_sperm	925822	2578982	2.785613217
2/3/23	5	49	Replicated_sperm	527583	1291466	2.447891611
2/3/23	5	50	Replicated_sperm	571548	1783547	3.120555054
2/3/23	5	51	Replicated_sperm	1011267	2869468	2.837497911
2/3/23	5	52	Replicated_sperm	1854474	1576620	0.850170992
2/3/23	5	53	Replicated_sperm	787018	911014	1.15755167
2/3/23	5	54	Replicated_sperm	1677406	1316166	0.78464367
2/3/23	5	55	Replicated_sperm	1156622	1400256	1.210642716
2/3/23	5	56	Replicated_sperm	1446910	1490403	1.03005923
2/3/23	5	57	Replicated_sperm	1895681	1122177	0.591965104
2/3/23	5	58	Replicated_sperm	1760854	1254076	0.712197604
2/3/23	5	59	Replicated_sperm	2091657	2026895	0.969037945
2/3/23	5	60	Replicated_sperm	1915364	2143436	1.119075017
2/3/23	5	61	Replicated_sperm	643150	2327659	3.619154163
2/3/23	5	62	Replicated_sperm	872062	1852696	2.124500322
2/3/23	5	63	Replicated_sperm	960350	2369710	2.46754829
2/3/23	6	64	Stage_8.5	1375605	2034017	1.478634492
2/3/23	6	65	Stage_8.5	1703921	2649295	1.554822671
2/3/23	6	66	Stage_8.5	2605407	2106273	0.808423789
2/3/23	6	67	Stage_8.5	1371473	1936963	1.412323101
2/3/23	6	68	Stage_8.5	2950571	1927329	0.65320543
2/3/23	6	69	Stage_8.5	3195413	1401920	0.43872889
2/3/23	6	70	Stage_8.5	1812715	1112096	0.613497433
2/3/23	6	71	Stage_8.5	1792547	1660057	0.926088409
2/3/23	6	72	Stage_8.5	1923591	1909203	0.992520239
2/3/23	6	73	Stage_8.5	2241585	1538877	0.686512892
2/3/23	6	74	Stage_8.5	2103342	1947752	0.926027246
2/3/23	6	75	Stage_8.5	2801576	1764309	0.629755895
2/3/23	6	76	Stage_8.5	1195195	1581859	1.32351541
2/3/23	6	77	Stage_8.5	1843966	1755383	0.951960611
2/3/23	6	78	Stage_8.5	2763852	1390380	0.503058774
2/3/23	6	79	Stage_8.5	2883262	1679113	0.582365737
2/3/23	6	80	Stage_8.5	3175749	1997767	0.629069552
2/3/23	6	81	Stage_8.5	1833417	1974217	1.076796495
2/3/23	6	82	Stage_8.5	2726532	2322380	0.851770674
2/3/23	6	83	Stage_8.5	1867505	2155896	1.154425825
2/3/23	6	84	Stage_8.5	1971024	1626442	0.825176152
2/3/23	6	85	Stage_8.5	3278295	2060387	0.62849347
2/3/23	6	86	Stage_8.5	1970758	1018603	0.516858488
2/3/23	6	87	Stage_8.5	1899370	1369011	0.720771098
2/3/23	6	88	Stage_8.5	1646791	1181046	0.717180261
2/3/23	6	89	Stage_8.5	1747556	2498962	1.429975348
2/3/23	6	90	Stage_8.5	1963691	2033707	1.035655304
2/3/23	6	91	Stage_8.5	1602632	1448140	0.903601076
2/3/23	6	92	Stage_8.5	3457345	1992530	0.576317955
2/3/23	6	93	Stage_8.5	1089050	1541637	1.415579634
2/3/23	6	94	Stage_8.5	2886966	2177184	0.754142584
2/3/23	6	95	Stage_8.5	3313969	2812273	0.84861174
2/3/23	6	96	Stage_8.5	1064449	2054770	1.930360215
2/3/23	6	97	Stage_8.5	1110508	2041942	1.838745871
2/3/23	6	98	Stage_8.5	1527754	1321868	0.865236157
2/3/23	6	99	Stage_8.5	1283596	1523134	1.186614792
2/3/23	6	100	Stage_8.5	1680485	2005252	1.193257899
2/3/23	6	101	Stage_8.5	1766146	1591769	0.901266939
2/3/23	6	102	Stage_8.5	1539304	1132530	0.735741608
2/3/23	6	103	Stage_8.5	2868773	1998635	0.696686353
2/3/23	6	104	Stage_8.5	1477626	1201747	0.813295787
2/3/23	6	105	Stage_8.5	1352378	2487111	1.839064966
2/3/23	6	106	Stage_8.5	2818930	2203373	0.781634521
2/3/23	6	107	Stage_8.5	1678915	2055542	1.224327616
2/3/23	6	108	Stage_8.5	2118743	2375310	1.121093969
2/3/23	6	109	Stage_8.5	1763130	2063531	1.170379382
2/3/23	6	110	Stage_8.5	1789076	1491690	0.833776765
2/3/23	6	111	Stage_8.5	1971482	2061426	1.045622532
2/3/23	6	112	Stage_8.5	3206726	1994247	0.621895042
2/3/23	6	113	Stage_8.5	1436082	1496824	1.042297028
2/3/23	6	114	Stage_8.5	1652142	1458415	0.882741919
2/3/23	6	115	Stage_8.5	1722425	2038883	1.183728174
2/3/23	6	116	Stage_8.5	2482873	2034271	0.819321407
2/3/23	6	117	Stage_8.5	2456702	2436055	0.991595643
2/3/23	6	118	Stage_8.5	2238902	1631872	0.728871563
2/3/23	6	119	Stage_8.5	2183985	1530692	0.700871114
2/3/23	6	120	Stage_8.5	2319030	1451625	0.625962148
2/3/23	6	121	Stage_8.5	2230569	1967403	0.882018445
2/3/23	6	122	Stage_8.5	2131569	2337390	1.096558451
2/3/23	6	123	Stage_8.5	2370827	1899325	0.801123405
2/3/23	6	124	Stage_8.5	1744878	1235275	0.707943478
2/3/23	6	125	Stage_8.5	2551905	1160851	0.454895852
2/3/23	6	126	Stage_8.5	4176009	1231535	0.294907171
2/3/23	6	127	Stage_8.5	2315553	1327233	0.573181871
2/3/23	6	128	Stage_8.5	2420404	1529354	0.631858979
2/3/23	6	129	Stage_8.5	2082313	867863	0.416778361
2/3/23	6	130	Stage_8.5	871833	1020294	1.170286052
2/3/23	6	131	Stage_8.5	2247603	1821113	0.810246738
2/3/23	6	132	Stage_8.5	1895333	1204588	0.635554808
2/3/23	6	133	Stage_8.5	1758345	1470216	0.836136253
2/3/23	6	134	Stage_8.5	4132900	1552137	0.375556389
2/3/23	6	135	Stage_8.5	2123731	1273741	0.599765695
2/3/23	6	136	Stage_8.5	1556931	2272513	1.459610606
2/3/23	6	137	Stage_8.5	2307487	2296863	0.995395857
2/3/23	6	138	Stage_8.5	1197232	2025778	1.692051332
2/3/23	6	139	Stage_8.5	2254251	2889069	1.28160928
2/7/23	5	140	Replicated_sperm	1110159	7817898	7.042142612
2/7/23	5	141	Replicated_sperm	264684	6904327	26.08516949
2/7/23	5	142	Replicated_sperm	745407	6579597	8.826851639
2/7/23	5	143	Replicated_sperm	873061	9411745	10.78016885
2/7/23	5	144	Replicated_sperm	1230904	5564061	4.520304589
2/7/23	5	145	Replicated_sperm	374176	5827154	15.57329706
2/7/23	5	146	Replicated_sperm	1526910	6229745	4.079968695
2/7/23	5	147	Replicated_sperm	1380199	5720173	4.144455256
2/7/23	5	148	Replicated_sperm	467501	5323604	11.38736388
2/7/23	5	149	Replicated_sperm	853909	5706201	6.682446256
2/7/23	5	150	Replicated_sperm	983711	5936690	6.034994018
2/7/23	5	151	Replicated_sperm	609990	6501872	10.65898129
2/7/23	5	152	Replicated_sperm	710910	6408288	9.01420433
2/7/23	5	153	Replicated_sperm	1736966	8140118	4.68640031
2/7/23	5	154	Replicated_sperm	651800	5029530	7.716370052
2/7/23	5	155	Replicated_sperm	681768	5982455	8.774913167
2/7/23	5	156	Replicated_sperm	658382	5297268	8.045888253
2/7/23	5	157	Replicated_sperm	1348971	6847667	5.07621513
2/7/23	5	158	Replicated_sperm	1727914	6466822	3.742560104
2/7/23	5	159	Replicated_sperm	1170469	7383812	6.308421667
2/7/23	5	160	Replicated_sperm	945740	5870558	6.20736989
2/7/23	5	161	Replicated_sperm	1250495	5581127	4.463134199
2/7/23	5	162	Replicated_sperm	1566141	4773973	3.04823959
2/7/23	5	163	Replicated_sperm	489618	5444198	11.11927666
2/7/23	5	164	Replicated_sperm	1262368	8246009	6.532175245
2/7/23	5	165	Replicated_sperm	698582	3718935	5.323548274
2/7/23	5	166	Replicated_sperm	543859	6668417	12.26129751
2/7/23	5	167	Replicated_sperm	865145	7322882	8.46434066
2/7/23	5	168	Replicated_sperm	954038	9534892	9.994247609
2/7/23	5	169	Replicated_sperm	926566	7416220	8.003984606
2/7/23	5	170	Replicated_sperm	1042306	7698070	7.385614205
2/7/23	5	171	Replicated_sperm	665529	6519506	9.795975833
2/7/23	5	172	Replicated_sperm	2170157	6967414	3.210557577
2/7/23	5	173	Replicated_sperm	1537056	5835513	3.79655198
2/7/23	5	174	Replicated_sperm	759812	4844716	6.376203587
2/7/23	5	175	Replicated_sperm	817244	5798338	7.094989991
2/7/23	5	176	Replicated_sperm	658703	5057741	7.678333027
2/7/23	5	177	Replicated_sperm	1482000	6437102	4.343523617
2/7/23	5	178	Replicated_sperm	1569753	5067210	3.228030142
2/7/23	5	179	Replicated_sperm	801204	4667512	5.825622438
2/7/23	5	180	Replicated_sperm	572618	3545485	6.191710704
2/7/23	5	181	Replicated_sperm	402097	5235120	13.01954504
2/7/23	5	182	Replicated_sperm	1876233	6064473	3.232260066
2/7/23	5	183	Replicated_sperm	1493739	7232811	4.842084862
2/7/23	5	184	Replicated_sperm	1056382	4683751	4.433766384
2/7/23	5	185	Replicated_sperm	1684744	6743458	4.002660345
2/7/23	5	186	Replicated_sperm	446304	6233927	13.96789408
2/7/23	5	187	Replicated_sperm	579253	4174823	7.207253135
2/7/23	5	188	Replicated_sperm	1580428	6092492	3.854963339
2/7/23	5	189	Replicated_sperm	1239767	5633573	4.544057875
2/7/23	5	190	Replicated_sperm	1421614	7492467	5.270394777
2/7/23	5	191	Replicated_sperm	986025	5597918	5.677257676
2/7/23	5	192	Replicated_sperm	1377848	4439754	3.222237867
2/7/23	5	193	Replicated_sperm	1051705	4950110	4.706747615
2/7/23	5	194	Replicated_sperm	911830	5358359	5.876489039
2/7/23	5	195	Replicated_sperm	616264	10091117	16.37466573
2/7/23	5	196	Replicated_sperm	1176359	6601914	5.612159213
2/7/23	5	197	Replicated_sperm	550733	6240039	11.33042509
2/7/23	5	198	Replicated_sperm	2130219	7468251	3.505860665
2/7/23	5	199	Replicated_sperm	1987558	6952399	3.497960311
2/7/23	5	200	Replicated_sperm	1109945	7447594	6.709876616
2/7/23	5	201	Replicated_sperm	1131388	7099737	6.275245097
2/7/23	5	202	Replicated_sperm	890720	5734784	6.43836896
2/7/23	5	203	Replicated_sperm	2073703	8858860	4.272000378
2/7/23	5	204	Replicated_sperm	713286	6718558	9.419164262
2/7/23	5	205	Replicated_sperm	1063231	5927563	5.575047191
2/7/23	5	206	Replicated_sperm	2432328	5987595	2.461672521
2/7/23	5	207	Replicated_sperm	1682480	6072221	3.609089558
2/7/23	5	208	Replicated_sperm	611723	3790073	6.195734017
2/7/23	6	209	Stage_8.5	1560187	8198738	5.254971359
2/7/23	6	210	Stage_8.5	3094504	9638864	3.114833266
2/7/23	6	211	Stage_8.5	1804927	4920800	2.726315247
2/7/23	6	212	Stage_8.5	2657720	5231936	1.968580588
2/7/23	6	213	Stage_8.5	1982374	7902572	3.986418305
2/7/23	6	214	Stage_8.5	1117670	5091655	4.555597806
2/7/23	6	215	Stage_8.5	1588304	4779287	3.009050534
2/7/23	6	216	Stage_8.5	1573461	5358254	3.405393588
2/7/23	6	217	Stage_8.5	2226774	6681333	3.00045402
2/7/23	6	218	Stage_8.5	1178065	4976602	4.2243866
2/7/23	6	219	Stage_8.5	1495790	5425101	3.626913537
2/7/23	6	220	Stage_8.5	1740529	5057640	2.905806223
2/7/23	6	221	Stage_8.5	1733924	6796610	3.919785412
2/7/23	6	222	Stage_8.5	1236510	4491138	3.632108111
2/7/23	6	223	Stage_8.5	2651308	4608814	1.738317087
2/7/23	6	224	Stage_8.5	1389863	3667505	2.638752884
2/7/23	6	225	Stage_8.5	1557632	4831712	3.101959898
2/7/23	6	226	Stage_8.5	2036851	5512758	2.706510196
2/7/23	6	227	Stage_8.5	1314452	4446676	3.382912423
2/7/23	6	228	Stage_8.5	1589537	3920736	2.466589957
2/7/23	6	229	Stage_8.5	1271459	5254122	4.132356608
2/7/23	6	230	Stage_8.5	1382241	4220769	3.053569529
2/7/23	6	231	Stage_8.5	933521	4207636	4.507275144
2/7/23	6	232	Stage_8.5	1530179	3959257	2.587446959
2/7/23	6	233	Stage_8.5	1312707	5095477	3.881655998
2/7/23	6	234	Stage_8.5	1626049	4120703	2.534181319
2/7/23	6	235	Stage_8.5	2297515	4467376	1.94443823
2/7/23	6	236	Stage_8.5	1286644	3563916	2.769931698
2/7/23	6	237	Stage_8.5	1379720	4525015	3.279661815
2/7/23	6	238	Stage_8.5	2029896	8803584	4.336963076
2/7/23	6	239	Stage_8.5	1108363	4538606	4.09487325
2/7/23	6	240	Stage_8.5	1761289	5247862	2.979557585
2/7/23	6	241	Stage_8.5	1671755	5313221	3.178229465
2/7/23	6	242	Stage_8.5	1741997	5272924	3.026942067
2/7/23	6	243	Stage_8.5	1253624	4781767	3.814355022
2/7/23	6	244	Stage_8.5	1538156	4934611	3.208134285
2/7/23	6	245	Stage_8.5	4333042	8176396	1.886987479
2/7/23	6	246	Stage_8.5	1021987	4174241	4.084436495
2/7/23	6	247	Stage_8.5	1321463	4010781	3.035106545
2/7/23	6	248	Stage_8.5	1029076	5180252	5.03388671
2/7/23	6	249	Stage_8.5	1330487	5912209	4.443642817
2/7/23	6	250	Stage_8.5	1783834	5240821	2.937953307
2/7/23	6	251	Stage_8.5	1541382	6559538	4.255621254
2/7/23	6	252	Stage_8.5	1374077	4933214	3.590202005
2/7/23	6	253	Stage_8.5	1316017	4644627	3.529306232
2/7/23	6	254	Stage_8.5	1147108	6531914	5.694245006
2/7/23	6	255	Stage_8.5	1716542	7009330	4.083401397
2/7/23	6	256	Stage_8.5	1019214	5070804	4.975210309
2/7/23	6	257	Stage_8.5	933523	6646481	7.119782801
2/7/23	6	258	Stage_8.5	2065012	8892749	4.306390956
2/7/23	6	259	Stage_8.5	1256877	5814301	4.625990451
2/7/23	6	260	Stage_8.5	1853540	5392156	2.909112293
2/7/23	6	261	Stage_8.5	1374989	4454820	3.23989501
2/7/23	6	262	Stage_8.5	1603125	4292480	2.67757037
2/7/23	6	263	Stage_8.5	1261101	4319470	3.425157858
2/7/23	6	264	Stage_8.5	1522977	4495732	2.951936897
2/7/23	6	265	Stage_8.5	1200415	4194159	3.493924185
2/7/23	6	266	Stage_8.5	2033615	5461611	2.685666166
2/7/23	6	267	Stage_8.5	895905	2684291	2.996178166
2/7/23	6	268	Stage_8.5	1269597	5584524	4.398658787
2/7/23	6	269	Stage_8.5	1330048	3804850	2.860686231
2/7/23	6	270	Stage_8.5	1055647	4049140	3.835695076
2/7/23	6	271	Stage_8.5	1036964	3767221	3.632933255
2/7/23	6	272	Stage_8.5	1703816	4439918	2.605867065
2/7/23	6	273	Stage_8.5	1009190	3270828	3.241042817
2/7/23	6	274	Stage_8.5	1487378	5281265	3.550721471
2/7/23	6	275	Stage_8.5	1079286	3765348	3.488739778
2/7/23	6	276	Stage_8.5	1104433	3843976	3.480497233
2/7/23	6	277	Stage_8.5	1016802	3527781	3.469486685
2/7/23	6	278	Stage_8.5	1589001	3763599	2.368531549
2/7/23	6	279	Stage_8.5	1276660	3361176	2.632788683
2/7/23	6	280	Stage_8.5	1321271	3697655	2.798559115
2/7/23	6	281	Stage_8.5	1294743	3430529	2.649582967
2/7/23	6	282	Stage_8.5	1687182	3714250	2.201451888
2/7/23	6	283	Stage_8.5	7368	3588262	487.0062432
2/7/23	6	284	Stage_8.5	1438413	5068705	3.523817568
2/7/23	6	285	Stage_8.5	1075066	2907970	2.704922302
2/7/23	6	286	Stage_8.5	1713460	3498498	2.041773954
2/7/23	6	287	Stage_8.5	1271087	4338468	3.413195163
2/7/23	6	288	Stage_8.5	2122438	4002573	1.885837419
2/7/23	6	289	Stage_8.5	3144021	4335172	1.378862291
2/7/23	6	290	Stage_8.5	1208482	3017817	2.497196483
2/7/23	6	291	Stage_8.5	1318068	4005749	3.03910648
2/7/23	6	292	Stage_8.5	1690875	4759846	2.815019443
2/7/23	6	293	Stage_8.5	1582261	3531637	2.232019243
2/7/23	6	294	Stage_8.5	1458486	4097378	2.809336531
2/7/23	6	295	Stage_8.5	1617630	4590787	2.837970982
2/7/23	6	296	Stage_8.5	1540132	4592893	2.98214244
2/7/23	6	297	Stage_8.5	2517320	4810634	1.911014094
2/7/23	6	298	Stage_8.5	1586268	4661852	2.938880441
2/7/23	6	299	Stage_8.5	1585530	5022859	3.167936904
2/7/23	6	300	Stage_8.5	1836396	5308487	2.890709302
2/7/23	6	301	Stage_8.5	1828402	3506132	1.917593615
2/7/23	6	302	Stage_8.5	1473760	4106986	2.786740039
2/7/23	6	303	Stage_8.5	1328463	4397907	3.310522762
2/7/23	6	304	Stage_8.5	1676851	4555034	2.716421435
2/7/23	6	305	Stage_8.5	903688	4296630	4.754550243
2/7/23	6	306	Stage_8.5	1664322	5987348	3.59746972
2/7/23	6	307	Stage_8.5	1088200	4255208	3.910317956
2/7/23	6	308	Stage_8.5	781275	3777786	4.835411347
2/7/23	6	309	Stage_8.5	1447344	5045685	3.486168458
2/7/23	6	310	Stage_8.5	1507437	6913307	4.586133285
2/7/23	6	311	Stage_8.5	1732165	5746600	3.317582332
2/7/23	6	312	Stage_8.5	1126275	6984278	6.201219063
2/7/23	6	313	Stage_8.5	1142497	7283543	6.375109081
2/7/23	6	314	Stage_8.5	1021033	7027830	6.883058628
2/7/23	6	315	Stage_8.5	983893	9116358	9.265599003
2/7/23	6	316	Stage_8.5	925756	10913428	11.7886657
2/7/23	6	317	Stage_8.5	1284881	11185722	8.705648227
2/7/23	6	318	Stage_8.5	958257	9033486	9.426997142
2/8/23	5	319	Replicated_sperm	1103663	4848185	4.392812842
2/8/23	5	320	Replicated_sperm	665490	4631044	6.958848367
2/8/23	5	321	Replicated_sperm	564958	5083331	8.997714874
2/8/23	5	322	Replicated_sperm	2729480	8950233	3.279098217
2/8/23	5	323	Replicated_sperm	1159478	4586764	3.955887046
2/8/23	5	324	Replicated_sperm	1932502	6428247	3.326385691
2/8/23	5	325	Replicated_sperm	731666	6623239	9.052271118
2/8/23	5	326	Replicated_sperm	1297498	6518499	5.023899073
2/8/23	5	327	Replicated_sperm	1713994	5797745	3.382593521
2/8/23	5	328	Replicated_sperm	1044440	2672396	2.558687909
2/8/23	5	329	Replicated_sperm	2402421	3381302	1.407456062
2/8/23	5	330	Replicated_sperm	1086921	2979688	2.741402549
2/8/23	5	331	Replicated_sperm	1079553	4421566	4.095737773
2/8/23	5	332	Replicated_sperm	1764579	3793252	2.149664028
2/8/23	5	333	Replicated_sperm	1298381	4975407	3.832008478
2/8/23	5	334	Replicated_sperm	1524493	4938226	3.239257904
2/8/23	5	335	Replicated_sperm	2089860	4832864	2.312530026
2/8/23	5	336	Replicated_sperm	1361118	3600922	2.645561957
2/8/23	5	337	Replicated_sperm	762927	2297016	3.010793955
2/8/23	5	338	Replicated_sperm	632575	2738011	4.328357902
2/8/23	5	339	Replicated_sperm	1302630	4477232	3.437071156
2/8/23	5	340	Replicated_sperm	880530	4547081	5.164027347
2/8/23	5	341	Replicated_sperm	925173	2511048	2.714138869
2/8/23	5	342	Replicated_sperm	1172203	3572981	3.048090646
2/8/23	5	343	Replicated_sperm	1018245	3255330	3.197000722
2/8/23	5	344	Replicated_sperm	1269824	3869581	3.047336481
2/8/23	5	345	Replicated_sperm	1572310	5502416	3.499574511
2/8/23	5	346	Replicated_sperm	2236423	4830408	2.159881203
2/8/23	5	347	Replicated_sperm	631296	7325596	11.60405895
2/8/23	5	348	Replicated_sperm	758430	4150739	5.472804346
2/8/23	5	349	Replicated_sperm	1146114	4172600	3.640650057
2/8/23	5	350	Replicated_sperm	533996	6307770	11.81239185
2/8/23	5	351	Replicated_sperm	2342892	6383560	2.724649706
2/8/23	5	352	Replicated_sperm	750220	3019015	4.024172909
2/8/23	5	353	Replicated_sperm	801607	6417430	8.005706038
2/8/23	5	354	Replicated_sperm	1627101	4257325	2.616509362
2/8/23	5	355	Replicated_sperm	3833518	6429748	1.677244766
2/8/23	5	356	Replicated_sperm	1287826	3536140	2.745821252
2/8/23	5	357	Replicated_sperm	1317441	4662053	3.538718622
2/8/23	5	358	Replicated_sperm	1842907	5581768	3.028784415
2/8/23	5	359	Replicated_sperm	2297873	5633501	2.451615472
2/8/23	5	360	Replicated_sperm	974833	2863770	2.937703176
2/8/23	5	361	Replicated_sperm	857048	3740234	4.364089293
2/8/23	5	362	Replicated_sperm	893093	3190983	3.572957128
2/8/23	5	363	Replicated_sperm	638431	4001519	6.267739192
2/8/23	5	364	Replicated_sperm	568544	3392010	5.966134547
2/8/23	5	365	Replicated_sperm	684719	7528663	10.99525937
2/8/23	5	366	Replicated_sperm	394519	1743082	4.418246016
2/8/23	5	367	Replicated_sperm	1390449	5970025	4.293595091
2/8/23	5	368	Replicated_sperm	526679	2408093	4.57222141
2/8/23	5	369	Replicated_sperm	1662423	2848938	1.71372629
2/8/23	5	370	Replicated_sperm	1138160	2758899	2.423999262
2/8/23	5	371	Replicated_sperm	464316	2691801	5.797347065
2/8/23	5	372	Replicated_sperm	598015	3024713	5.057921624
2/8/23	5	373	Replicated_sperm	1320391	3335181	2.525904069
2/8/23	5	374	Replicated_sperm	2114769	4215392	1.993310853
2/8/23	5	375	Replicated_sperm	957354	3493455	3.649073384
2/8/23	5	376	Replicated_sperm	1298512	6544151	5.039730861
2/8/23	5	377	Replicated_sperm	783786	9683751	12.35509565
2/8/23	5	378	Replicated_sperm	2630456	6489843	2.467193141
2/8/23	5	379	Replicated_sperm	539199	3168513	5.876333228
2/8/23	5	380	Replicated_sperm	1193954	5320766	4.456424619
2/8/23	5	381	Replicated_sperm	892345	3920239	4.393187612
2/8/23	5	382	Replicated_sperm	679906	5310894	7.811218021
2/8/23	5	383	Replicated_sperm	1197161	5101247	4.261120267
2/8/23	5	384	Replicated_sperm	1006780	4035713	4.008535132
2/8/23	5	385	Replicated_sperm	1337800	3332684	2.491167589
2/8/23	5	386	Replicated_sperm	1017359	4931636	4.847488448
2/8/23	5	387	Replicated_sperm	1384628	4696280	3.391726875
2/8/23	5	388	Replicated_sperm	1183340	6876503	5.811096557
2/8/23	5	389	Replicated_sperm	620949	4940596	7.95652461
2/8/23	5	390	Replicated_sperm	1104348	5413042	4.901572693
2/8/23	5	391	Replicated_sperm	621073	6192302	9.97032877
2/8/23	5	392	Replicated_sperm	1228106	5353958	4.359524341
2/8/23	5	393	Replicated_sperm	1361879	3694889	2.713081705
2/8/23	5	394	Replicated_sperm	1379459	7862347	5.699587302
2/8/23	5	395	Replicated_sperm	1197627	7195539	6.008163644
2/8/23	5	396	Replicated_sperm	2218508	7883991	3.553735664
2/8/23	5	397	Replicated_sperm	850365	2202937	2.590578163
2/8/23	5	398	Replicated_sperm	1567925	5945832	3.792166079
2/8/23	5	399	Replicated_sperm	977331	4129826	4.2256165
2/8/23	5	400	Replicated_sperm	1688168	3179687	1.883513371
2/8/23	5	401	Replicated_sperm	1061829	4141880	3.900703409
2/8/23	5	402	Replicated_sperm	945503	2738663	2.896514342
2/8/23	5	403	Replicated_sperm	1379357	3797924	2.753401766
2/8/23	5	404	Replicated_sperm	18470	2012426	108.95647
2/8/23	5	405	Replicated_sperm	-141	4940640	-35040
2/8/23	5	406	Replicated_sperm	16163	1718323	106.3121326
2/8/23	5	407	Replicated_sperm	14341	1923173	134.1031309
2/8/23	5	408	Replicated_sperm	21482	7065695	328.9123452
2/8/23	5	409	Replicated_sperm	-14822	5427539	-366.1812846
2/8/23	5	410	Replicated_sperm	9140244	16134950	1.765264691
2/8/23	5	411	Replicated_sperm	-16823	14967575	-889.7090293
2/8/23	5	412	Replicated_sperm	9318	2401997	257.7803177
2/8/23	5	413	Replicated_sperm	-7358	5451212	-740.8551237
2/8/23	5	414	Replicated_sperm	6739904	14864099	2.205387347
2/8/23	5	415	Replicated_sperm	288651	5755868	19.94057876
2/8/23	5	416	Replicated_sperm	1039328	7613291	7.325205325
2/8/23	5	417	Replicated_sperm	51960	5140226	98.92659738
2/8/23	5	418	Replicated_sperm	3127335	5613398	1.794946176
2/8/23	5	419	Replicated_sperm	239736	5853757	24.41751343
2/8/23	5	420	Replicated_sperm	322965	3250158	10.06349914
2/8/23	5	421	Replicated_sperm	641162	3252089	5.072179886
2/8/23	5	422	Replicated_sperm	934663	4132429	4.421303721
2/8/23	5	423	Replicated_sperm	1575728	4178510	2.651796503
2/8/23	5	424	Replicated_sperm	1403426	3476785	2.477355415
2/8/23	5	425	Replicated_sperm	1478008	4617172	3.123915432
2/8/23	5	426	Replicated_sperm	1373880	3054394	2.223188343
2/8/23	5	427	Replicated_sperm	1229725	4920349	4.001178312
2/8/23	5	428	Replicated_sperm	574199	5818392	10.1330584
2/8/23	5	429	Replicated_sperm	1578124	6830757	4.328403218
2/8/23	5	430	Replicated_sperm	1078818	5357249	4.965850588
2/8/23	5	431	Replicated_sperm	720121	3012906	4.183888541
2/8/23	5	432	Replicated_sperm	1211098	3305804	2.729592485
2/8/23	5	433	Replicated_sperm	1409959	4415354	3.131547797
2/8/23	5	434	Replicated_sperm	1187466	4310092	3.629655081
2/8/23	5	435	Replicated_sperm	955914	3015487	3.154558883
2/8/23	5	436	Replicated_sperm	938038	3767940	4.016830875
2/8/23	5	437	Replicated_sperm	1408795	4330909	3.074193903
2/8/23	5	438	Replicated_sperm	1752842	6686807	3.814837276
2/8/23	5	439	Replicated_sperm	681302	4944865	7.257963429
2/8/23	5	440	Replicated_sperm	1020592	4907704	4.808683588
2/8/23	5	441	Replicated_sperm	1632932	7551251	4.624351167
2/8/23	5	442	Replicated_sperm	1592223	9470825	5.948177485
2/8/23	5	443	Replicated_sperm	1966088	17894679	9.101667372
2/8/23	5	444	Replicated_sperm	567327	8216322	14.48251537
2/8/23	5	445	Replicated_sperm	931819	12530699	13.44756761
2/8/23	5	446	Replicated_sperm	1139790	9335702	8.190721098
2/8/23	5	447	Replicated_sperm	2306530	9738066	4.221955058
2/8/23	5	448	Replicated_sperm	2072802	11667818	5.629007498
2/8/23	5	449	Replicated_sperm	707971	5660154	7.994895271
2/8/23	5	450	Replicated_sperm	1018814	4969130	4.877367213
2/8/23	5	451	Replicated_sperm	4246564	8631845	2.032665703
2/8/23	5	452	Replicated_sperm	1367384	4202171	3.073146241
2/8/23	5	453	Replicated_sperm	966942	3722100	3.849351874
2/8/23	5	454	Replicated_sperm	1149083	4117110	3.582952667
2/8/23	5	455	Replicated_sperm	845745	2848933	3.36854844
2/8/23	5	456	Replicated_sperm	790280	3674457	4.649563446
2/8/23	5	457	Replicated_sperm	1136630	3603710	3.17052163
2/8/23	5	458	Replicated_sperm	564754	4410800	7.810126179
2/8/23	5	459	Replicated_sperm	730105	2452454	3.359042877
2/8/23	5	460	Replicated_sperm	635447	3728913	5.868173113
2/8/23	5	461	Replicated_sperm	1067085	4007419	3.755482459
2/8/23	5	462	Replicated_sperm	1270358	7185201	5.656044202
2/8/23	5	463	Replicated_sperm	926597	3428480	3.700076732
2/8/23	5	464	Replicated_sperm	800320	3639221	4.547207367
2/8/23	6	465	Stage_8.5	1442298	6532874	4.529489745
2/8/23	6	466	Stage_8.5	1788259	5497072	3.073979776
2/8/23	6	467	Stage_8.5	1001776	6284304	6.273162863
2/8/23	6	468	Stage_8.5	1966281	7994243	4.065666606
2/8/23	6	469	Stage_8.5	1854234	6445572	3.476137316
2/8/23	6	470	Stage_8.5	1367412	5823635	4.258873697
2/8/23	6	471	Stage_8.5	2711414	7503827	2.767495853
2/8/23	6	472	Stage_8.5	1347352	5309368	3.940594588
2/8/23	6	473	Stage_8.5	1659024	7325460	4.415523826
2/8/23	6	474	Stage_8.5	1101248	4399199	3.994739605
2/8/23	6	475	Stage_8.5	1694159	7364653	4.347084896
2/8/23	6	476	Stage_8.5	1307709	6361350	4.864499671
2/8/23	6	477	Stage_8.5	1411310	7080700	5.017111761
2/8/23	6	478	Stage_8.5	2468575	7045601	2.854116646
2/8/23	6	479	Stage_8.5	1475379	4655336	3.155349236
2/8/23	6	480	Stage_8.5	2144716	6682046	3.115585467
2/8/23	6	481	Stage_8.5	1431061	5926187	4.14111418
2/8/23	6	482	Stage_8.5	879371	2688304	3.057076024
2/8/23	6	483	Stage_8.5	1799986	3780710	2.100410781
2/8/23	6	484	Stage_8.5	4052703	6457996	1.593503398
2/8/23	6	485	Stage_8.5	3047085	4775695	1.567299567
2/8/23	6	486	Stage_8.5	5032789	6598034	1.311009462
2/8/23	6	487	Stage_8.5	1272909	4752020	3.733196953
2/8/23	6	488	Stage_8.5	1498889	8439092	5.630231458
2/8/23	6	489	Stage_8.5	1834797	4993730	2.721679837
2/8/23	6	490	Stage_8.5	1164065	4214869	3.620819284
2/8/23	6	491	Stage_8.5	1380462	4683806	3.392926426
2/8/23	6	492	Stage_8.5	1183512	3026196	2.556962667
2/8/23	6	493	Stage_8.5	1525675	4915183	3.221644846
2/8/23	6	494	Stage_8.5	1544331	4466276	2.892045811
2/8/23	6	495	Stage_8.5	2318944	4032705	1.739026471
2/8/23	6	496	Stage_8.5	1342158	4278707	3.187930929
2/8/23	6	497	Stage_8.5	1082100	2904015	2.683684502
2/8/23	6	498	Stage_8.5	2514347	7162279	2.848564259
2/8/23	6	499	Stage_8.5	1010202	3821260	3.782669209
2/8/23	6	500	Stage_8.5	964850	8309922	8.61265689
2/8/23	6	501	Stage_8.5	1966849	8964140	4.557614743
2/8/23	6	502	Stage_8.5	2677809	7864150	2.93678526
2/8/23	6	503	Stage_8.5	1294672	4976084	3.843509399
2/8/23	6	504	Stage_8.5	1051638	5521379	5.250265776
2/8/23	6	505	Stage_8.5	377974	3668922	9.706810521
2/8/23	6	506	Stage_8.5	795508	3559899	4.47500088
2/8/23	6	507	Stage_8.5	1069009	6639118	6.210535178
2/8/23	6	508	Stage_8.5	3888610	7395485	1.901832531
2/8/23	6	509	Stage_8.5	1613585	3622708	2.245129944
2/8/23	6	510	Stage_8.5	1126052	2857094	2.537266485
2/8/23	6	511	Stage_8.5	1482057	3417256	2.305752073
2/8/23	6	512	Stage_8.5	1423206	3011515	2.116007802
2/8/23	6	513	Stage_8.5	2868000	5331780	1.859058577
2/8/23	6	514	Stage_8.5	2265935	6454362	2.848432104
2/8/23	6	515	Stage_8.5	1486252	3614167	2.431732304
2/8/23	6	516	Stage_8.5	1540776	3227278	2.094579614
2/8/23	6	517	Stage_8.5	1416467	3095606	2.185441666
2/8/23	6	518	Stage_8.5	4000044	4529008	1.132239545
2/8/23	6	519	Stage_8.5	1734043	2858546	1.648486226
2/8/23	6	520	Stage_8.5	1186830	3753735	3.162824499
2/8/23	6	521	Stage_8.5	1367057	3576393	2.616125736
2/8/23	6	522	Stage_8.5	1589902	3114996	1.959237739
2/8/23	6	523	Stage_8.5	2735638	2925012	1.069224802
2/8/23	6	524	Stage_8.5	3262255	4377849	1.341970202
2/8/23	6	525	Stage_8.5	2400249	3873380	1.613740908
2/8/23	6	526	Stage_8.5	1462038	3052416	2.087781576
2/8/23	6	527	Stage_8.5	1462038	3052416	2.087781576
2/8/23	6	528	Stage_8.5	1267975	2505932	1.976326032
2/8/23	6	529	Stage_8.5	3472914	4194252	1.207703963
2/8/23	6	530	Stage_8.5	1807295	4479145	2.478369608
2/8/23	6	531	Stage_8.5	1950473	4729321	2.424704674
2/8/23	6	532	Stage_8.5	1821787	2551357	1.400469429
2/8/23	6	533	Stage_8.5	2025258	5042391	2.489752417
2/8/23	6	534	Stage_8.5	2112692	3585341	1.6970486
2/8/23	6	535	Stage_8.5	1687001	4262334	2.526574673
2/8/23	6	536	Stage_8.5	1271772	3817615	3.001807714
2/8/23	6	537	Stage_8.5	1231313	6242803	5.070037432
2/8/23	6	538	Stage_8.5	1234703	4821531	3.905012784
2/8/23	6	539	Stage_8.5	1325125	4688034	3.537805113
2/8/23	6	540	Stage_8.5	1584939	10566976	6.667118419
2/8/23	6	541	Stage_8.5	1659736	7325595	4.413710976
2/8/23	6	542	Stage_8.5	1783730	8318552	4.66357128
2/8/23	6	543	Stage_8.5	1283956	7121771	5.546740698
2/8/23	6	544	Stage_8.5	1948492	8403686	4.312917887
2/8/23	6	545	Stage_8.5	815656	5282135	6.475934708
2/8/23	6	546	Stage_8.5	1531826	3487643	2.276787964
2/8/23	6	547	Stage_8.5	1875551	3396231	1.810791069
2/8/23	6	548	Stage_8.5	1266563	2880691	2.27441588
2/8/23	6	549	Stage_8.5	1986989	2483191	1.24972559
2/8/23	6	550	Stage_8.5	1647513	2788154	1.692341123
2/8/23	6	551	Stage_8.5	1939619	2353945	1.213612055
2/8/23	6	552	Stage_8.5	990961	3402006	3.433037223
2/8/23	6	553	Stage_8.5	2090390	5283589	2.527561364
2/8/23	6	554	Stage_8.5	1361385	3280130	2.409406597
2/8/23	6	555	Stage_8.5	1284022	2875659	2.23957144
2/8/23	6	556	Stage_8.5	1659118	4099036	2.470611494
2/8/23	6	557	Stage_8.5	1655413	4972884	3.004014104
2/8/23	6	558	Stage_8.5	1260675	3031882	2.40496718
2/8/23	6	559	Stage_8.5	1345316	3092839	2.298968421
2/8/23	6	560	Stage_8.5	3279145	3707523	1.130637102
2/8/23	6	561	Stage_8.5	1945346	4639503	2.384924327
2/8/23	6	562	Stage_8.5	2755693	3555239	1.290143351
2/8/23	6	563	Stage_8.5	1951540	3394713	1.739504699
2/8/23	6	564	Stage_8.5	1008328	3245394	3.218589586
2/8/23	6	565	Stage_8.5	732289	2446033	3.340256374
2/8/23	6	566	Stage_8.5	1554539	2966804	1.908478333
2/8/23	6	567	Stage_8.5	1401937	2669099	1.903865152
2/8/23	6	568	Stage_8.5	1121825	3068386	2.73517349
2/8/23	6	569	Stage_8.5	1408474	3192294	2.266491252
2/8/23	6	570	Stage_8.5	2135748	2811574	1.316435272
2/8/23	6	571	Stage_8.5	1885712	2978725	1.579628809
2/8/23	6	572	Stage_8.5	1513310	2217968	1.465640219
2/8/23	6	573	Stage_8.5	1413514	3500365	2.476356796
2/8/23	6	574	Stage_8.5	1516787	4415624	2.911169465
2/8/23	6	575	Stage_8.5	1300308	5014223	3.856180997
2/8/23	6	576	Stage_8.5	1472874	3750476	2.546365813
2/8/23	6	577	Stage_8.5	2046966	3809559	1.861075856
