# Supplementary material for: Mitotic chromosomes scale to nuclear-cytoplasmic ratio and cell size in Xenopus
Source: eLife. 2023 Apr 25;12:e84360. doi: 10.7554/eLife.84360 (PMC10260010; doi:10.7554/eLife.84360)
Supplement: Figure 4—source data 1. [file elife-84360-fig4-data1.zip › Figure 4-Source Data/Figure 4-Source Data 2.csv]

Replicated_sperm_1	Replicated_sperm_2	Stage_8.5_1	Stage_8.5_2	Genomic_bins
0.00429459	0.002416505	0.002934607	0.002425155	2000
0.002603071	0.00139976	0.0021448	0.001720547	3000
0.002215242	0.001173921	0.001822301	0.001439176	4000
0.002008073	0.001058833	0.001624289	0.001265412	5000
0.00186324	0.001025025	0.001469659	0.001150365	6000
0.001769201	0.000952273	0.00133696	0.001036497	7000
0.001689118	0.000907694	0.001226575	0.000935344	8000
0.001618311	0.000862495	0.001109882	0.000863328	9000
0.001543871	0.000829715	0.001046161	0.000794832	10000
0.001488739	0.000800401	0.000969706	0.000729093	11000
0.001432858	0.000767273	0.000873037	0.000669513	12499.84953
0.001375552	0.000729684	0.000776987	0.000586544	14499.92983
0.001325363	0.000707783	0.000707858	0.000538097	16499.94605
0.001276184	0.000691015	0.000646234	0.00049439	18499.98107
0.00126255	0.000673803	0.00059613	0.000455228	20499.96311
0.001222588	0.000655023	0.000544105	0.000417834	22999.85626
0.001176088	0.000633324	0.00049858	0.000383141	25999.89272
0.001140953	0.000614615	0.000456046	0.00035253	28999.81809
0.001115141	0.000599332	0.000418564	0.000324727	32499.73833
0.001067194	0.000578383	0.000382751	0.000295455	36999.8443
0.001031922	0.000556156	0.000349771	0.000273946	41999.77859
0.001001153	0.000535236	0.000325425	0.000255224	46999.77614
0.00095825	0.000515023	0.000300647	0.000239459	52499.86707
0.000916851	0.000489517	0.000280206	0.000223219	58999.64492
0.000875557	0.000466889	0.000261022	0.000208958	66499.54231
0.000826859	0.000445784	0.000246275	0.000196698	74499.84921
0.000785445	0.000418412	0.000227497	0.000186501	83499.69983
0.000741028	0.000393068	0.000214401	0.000174966	93999.57287
0.000691973	0.000368844	0.000202082	0.000165741	105499.3116
0.000643362	0.000342938	0.000189936	0.000157592	118499.3436
0.000597819	0.000316771	0.00017831	0.000148921	132999.7835
0.000549283	0.000292203	0.000167265	0.000141917	148999.1576
0.000500791	0.000267882	0.000158401	0.000134785	167499.6024
0.000454486	0.000243748	0.000150669	0.000128578	188498.6717
0.000411788	0.00022032	0.000141064	0.000121895	211498.7595
0.000373582	0.000199949	0.000133886	0.000115694	236997.7376
0.000334762	0.000180999	0.000127049	0.000110511	265998.2582
0.000300546	0.000163029	0.000119895	0.000105039	298498.0339
0.000271188	0.000147022	0.0001139	9.96E-05	334998.6436
0.000242956	0.000134056	0.00010753	9.41E-05	375996.2309
0.000218823	0.000120543	0.000101467	8.91E-05	421995.2926
0.000196577	0.00010941	9.65E-05	8.40E-05	473495.6282
0.000175015	9.86E-05	9.01E-05	7.93E-05	530995.5706
0.000155271	8.79E-05	8.49E-05	7.49E-05	595996.5853
0.000135281	7.69E-05	7.92E-05	6.99E-05	668994.1916
0.000114649	6.62E-05	7.41E-05	6.53E-05	750494.1757
9.43E-05	5.48E-05	6.99E-05	6.07E-05	841995.5384
7.43E-05	4.39E-05	6.45E-05	5.63E-05	944989.7538
5.68E-05	3.38E-05	5.99E-05	5.20E-05	1060491.474
4.17E-05	2.52E-05	5.50E-05	4.76E-05	1189992.9
3.00E-05	1.86E-05	5.09E-05	4.35E-05	1335480.86
2.20E-05	1.36E-05	4.63E-05	3.97E-05	1498477.925
1.62E-05	1.02E-05	4.24E-05	3.61E-05	1680982.371
1.23E-05	7.87E-06	3.84E-05	3.25E-05	1885976.149
9.57E-06	6.26E-06	3.49E-05	2.93E-05	2116470.658
7.72E-06	5.04E-06	3.15E-05	2.63E-05	2374960.623
6.30E-06	4.16E-06	2.82E-05	2.34E-05	2664452.057
5.40E-06	3.55E-06	2.52E-05	2.09E-05	2989455.235
4.65E-06	3.06E-06	2.25E-05	1.87E-05	3354437.36
4.13E-06	2.71E-06	1.99E-05	1.67E-05	3763874.576
3.78E-06	2.45E-06	1.76E-05	1.49E-05	4223366.125
3.60E-06	2.27E-06	1.55E-05	1.33E-05	4738852.67
3.43E-06	2.12E-06	1.36E-05	1.18E-05	5316770.784
3.43E-06	2.05E-06	1.17E-05	1.04E-05	5965731.879
3.39E-06	2.02E-06	9.89E-06	8.97E-06	6693700.837
3.31E-06	1.97E-06	8.13E-06	7.53E-06	7510050.45
3.19E-06	1.91E-06	6.57E-06	6.17E-06	8426993.321
2.98E-06	1.84E-06	5.12E-06	4.86E-06	9455330.876
2.68E-06	1.71E-06	3.87E-06	3.73E-06	10608690.18
2.38E-06	1.54E-06	2.90E-06	2.79E-06	11902970.28
2.04E-06	1.36E-06	2.17E-06	2.10E-06	13355091.49
1.72E-06	1.19E-06	1.65E-06	1.62E-06	14984659.5
1.45E-06	1.02E-06	1.31E-06	1.28E-06	16812988.65
1.24E-06	8.85E-07	1.07E-06	1.03E-06	18864313.89
1.06E-06	7.66E-07	9.07E-07	8.62E-07	21165471.8
9.50E-07	6.85E-07	8.08E-07	7.50E-07	23747712.69
8.24E-07	6.16E-07	7.35E-07	6.73E-07	26644237.4
7.30E-07	5.64E-07	6.78E-07	6.14E-07	29894439.3
6.71E-07	5.18E-07	6.32E-07	5.67E-07	33540555.39
6.22E-07	4.88E-07	6.06E-07	5.31E-07	37631714.03
5.84E-07	4.60E-07	5.63E-07	5.05E-07	42220785.64
5.42E-07	4.39E-07	5.47E-07	4.80E-07	47369808.7
5.07E-07	4.21E-07	5.25E-07	4.62E-07	53145427.8
4.97E-07	4.05E-07	5.04E-07	4.46E-07	59620869.42
4.67E-07	3.94E-07	4.89E-07	4.34E-07	66888375.16
4.56E-07	3.86E-07	4.80E-07	4.22E-07	75031933.11
4.37E-07	3.78E-07	4.75E-07	4.20E-07	84163082.96
4.30E-07	3.74E-07	4.82E-07	4.23E-07	94389194.01
4.27E-07	3.68E-07	4.73E-07	4.25E-07	105843089
4.28E-07	3.68E-07	4.90E-07	4.38E-07	118655122.6
4.25E-07	3.69E-07	5.12E-07	4.56E-07	132954934.4
4.34E-07	3.75E-07	5.38E-07	4.81E-07	149079826.5
4.51E-07	3.82E-07	5.51E-07	4.94E-07	167041844.2
4.72E-07	3.89E-07	5.92E-07	5.31E-07	186891432.8
5.31E-07	4.19E-07	7.50E-07	6.69E-07	208854142.2
	4.84E-07	1.16E-06	9.03E-07	226857687.5
