# Supplementary material for: Mitotic chromosomes scale to nuclear-cytoplasmic ratio and cell size in Xenopus
Source: eLife. 2023 Apr 25;12:e84360. doi: 10.7554/eLife.84360 (PMC10260010; doi:10.7554/eLife.84360)
Supplement: Figure 4—source data 1. [file elife-84360-fig4-data1.zip › Figure 4-Source Data/Figure 4-Source Data 3.csv]

Replicated_sperm_1	Replicated_sperm_2	Stage_8.5_1	Stage_8.5_2	Genomic_bins
-0.874662812	-0.945428034	-0.662027197	-0.724666122	2449.489743
-0.723463696	-0.765340869	-0.617495346	-0.673045296	3464.101615
-0.571078162	-0.573528397	-0.58080576	-0.625803736	4472.135955
-0.453497815	-0.430597151	-0.573671017	-0.610439943	5477.225575
-0.388560382	-0.381619777	-0.605148379	-0.642327076	6480.740698
-0.367720144	-0.387672086	-0.656742645	-0.693004897	7483.314774
-0.374118582	-0.39243844	-0.697091713	-0.733950913	8485.281374
-0.378905829	-0.381551858	-0.720321864	-0.767089756	9486.832981
-0.355989508	-0.360020262	-0.750507801	-0.784669619	10488.08848
-0.3196025	-0.334325848	-0.775459428	-0.783275455	11725.97021
-0.295762775	-0.304139163	-0.77671623	-0.773534613	13462.76737
-0.282065707	-0.270573374	-0.770567421	-0.75852689	15467.62141
-0.263070876	-0.246430506	-0.77276236	-0.750888191	17471.36335
-0.24709606	-0.242691415	-0.776387433	-0.752264945	19474.30717
-0.255864983	-0.251712259	-0.7714837	-0.746925616	21713.98459
-0.271665411	-0.259273418	-0.76476341	-0.737906648	24453.96308
-0.272953137	-0.260175754	-0.758151083	-0.731055162	27458.97576
-0.272586679	-0.263087107	-0.740853577	-0.716146696	30699.93744
-0.280959578	-0.278846164	-0.71585593	-0.685814579	34676.83958
-0.292703603	-0.304974658	-0.694542776	-0.648560182	39420.63159
-0.314596792	-0.335208327	-0.677298024	-0.617756879	44429.51918
-0.349550342	-0.366846711	-0.65575173	-0.596462692	49673.71828
-0.384429426	-0.394814336	-0.62483892	-0.577628369	55654.89813
-0.417231013	-0.419671903	-0.596702758	-0.554438603	62637.34657
-0.450153459	-0.454328573	-0.584404634	-0.528889867	70385.95247
-0.48168411	-0.498540808	-0.575786127	-0.509391496	78871.44616
-0.520447051	-0.538190574	-0.554689863	-0.495549242	88594.34137
-0.569364778	-0.576503591	-0.535831889	-0.479702261	99583.58168
-0.619248174	-0.622464352	-0.532999565	-0.465002579	111810.4698
-0.67011651	-0.670254193	-0.533216281	-0.454674292	125540.3489
-0.725506359	-0.713364568	-0.519256306	-0.443737145	140772.2321
-0.77684691	-0.755692751	-0.496469893	-0.434274322	157978.8005
-0.816864931	-0.799504676	-0.486633221	-0.433138363	177689.3118
-0.849497922	-0.836069867	-0.488749046	-0.43777614	199667.8551
-0.881019586	-0.858513419	-0.484586981	-0.437830214	223885.5176
-0.907714252	-0.872043584	-0.476959368	-0.435302133	251079.4861
-0.920172667	-0.878282483	-0.474956648	-0.442355385	281779.9585
-0.92249514	-0.873526301	-0.477411367	-0.458965393	316222.1572
-0.925478049	-0.867666192	-0.48273894	-0.475803733	354905.8663
-0.935477339	-0.873327627	-0.490306369	-0.488900241	398332.3303
-0.96242727	-0.895008793	-0.506073479	-0.499927606	447004.3708
-1.016341434	-0.946067453	-0.530971443	-0.512575115	501421.9011
-1.10920794	-1.041268197	-0.552681039	-0.534564155	562557.7822
-1.259807481	-1.187105672	-0.565128167	-0.567038594	631441.3154
-1.47557124	-1.390086422	-0.573232256	-0.600267337	708573.3372
-1.743383758	-1.647361801	-0.592902127	-0.630328126	794929.3073
-2.037953056	-1.934287629	-0.63042681	-0.662817046	892007.1319
-2.326011814	-2.212751907	-0.669938382	-0.702405831	1001076.31
-2.558953056	-2.435991556	-0.703119235	-0.743189345	1123377.443
-2.680057947	-2.557601558	-0.73519818	-0.775900719	1260639.38
-2.671057866	-2.554348899	-0.768081345	-0.806034719	1414633.92
-2.560437218	-2.439424551	-0.79860416	-0.842850107	1587109.105
-2.379018013	-2.255554172	-0.827983261	-0.88035159	1780531.656
-2.154046569	-2.050739345	-0.85913944	-0.912163732	1997902.577
-1.917360591	-1.8484984	-0.895084778	-0.942758927	2241993.517
-1.683314927	-1.645814182	-0.934959621	-0.969021537	2515544.196
-1.454817293	-1.445648888	-0.973122198	-0.981888854	2822278.52
-1.234040279	-1.254975948	-1.00909917	-0.985777426	3166691.216
-1.004125918	-1.067079622	-1.045172417	-0.98893562	3553260.128
-0.760197179	-0.879058803	-1.082155983	-0.9950368	3987005.17
-0.529952181	-0.697116936	-1.129663631	-1.016007357	4473688.102
-0.337045334	-0.521771477	-1.207071465	-1.06946156	5019496.601
-0.205961476	-0.36225131	-1.327593161	-1.16886316	5631906.245
-0.176240947	-0.258834938	-1.490869315	-1.322836044	6319233.741
-0.252974664	-0.244027496	-1.687468404	-1.529085161	7090128.981
-0.408738078	-0.31081787	-1.90782077	-1.772065965	7955316.699
-0.617176945	-0.445361539	-2.133289854	-2.024066712	8926359.31
-0.846576366	-0.635767726	-2.318499717	-2.238108106	10015408.78
-1.068169004	-0.847480518	-2.414396707	-2.35810316	11237194.92
-1.258769103	-1.033989235	-2.394490543	-2.35167082	12608117.49
-1.38248044	-1.164600495	-2.253797855	-2.233864347	14146401.64
-1.412340149	-1.224769101	-2.016641936	-2.044021226	15872498.21
-1.358080729	-1.212763098	-1.726538749	-1.806543133	17809117.93
-1.257502215	-1.140473307	-1.416095474	-1.534729718	19981778.62
-1.160867281	-1.030278194	-1.12213376	-1.258592382	22419431.09
-1.080852064	-0.911571468	-0.888394159	-1.019207698	25154284.77
-0.970453664	-0.798435769	-0.721763007	-0.83507158	28222543.89
-0.822823064	-0.688171859	-0.600849323	-0.694123683	31665022.57
-0.69599612	-0.584406454	-0.515998217	-0.579777902	35527298.02
-0.620536174	-0.497852287	-0.452951104	-0.488365753	39860312.32
-0.564856496	-0.428165792	-0.393841726	-0.416090593	44721340.18
-0.48892783	-0.368927064	-0.346891	-0.35358525	50174693.89
-0.411441866	-0.313202616	-0.30550224	-0.297917927	56290317.82
-0.362096196	-0.256412745	-0.244760587	-0.242735708	63150546.02
-0.318868522	-0.2041893	-0.162113775	-0.170411193	70843849.53
-0.256670457	-0.161205401	-0.076482184	-0.07600699	79467243.39
-0.173348437	-0.122921422	-0.003375401	0.023131107	89130508.61
-0.088335919	-0.07911077	0.081355183	0.121703901	99953483.66
-0.016198707	-0.021774903	0.201761843	0.226380806	112067150
0.064288756	0.04393266	0.314413888	0.322188606	125601783.4
0.179644829	0.112711455	0.408828158	0.414955219	140786594.2
0.323931321	0.20541624	0.624569272	0.611094761	157807557.5
0.479167301	0.366568952	1.12976585	1.027850338	176691293.9
0.632661922	0.6055549	1.891872334	1.605055106	197565015.6
	0.879622897	2.730425979	2.183382237	217674584.1
