# Supplementary material for: Mitotic chromosomes scale to nuclear-cytoplasmic ratio and cell size in Xenopus
Source: eLife. 2023 Apr 25;12:e84360. doi: 10.7554/eLife.84360 (PMC10260010; doi:10.7554/eLife.84360)
Supplement: Figure 5—source data 1. [file elife-84360-fig5-data1.zip]

Archive with 33 entries (30 files):
- Figure 5-Source Data/
- __MACOSX/._Figure 5-Source Data
- Figure 5-Source Data/.DS_Store
- __MACOSX/Figure 5-Source Data/._.DS_Store
- Figure 5-Source Data/Figure 5-Source Data_summary.docx
- __MACOSX/Figure 5-Source Data/._Figure 5-Source Data_summary.docx
- Figure 5-Source Data/Figure 5-Source Data 6/
- __MACOSX/Figure 5-Source Data/._Figure 5-Source Data 6
- Figure 5-Source Data/Figure 5-Source Data 4.csv
- __MACOSX/Figure 5-Source Data/._Figure 5-Source Data 4.csv
- Figure 5-Source Data/Figure 5-Source Data 5.csv
- __MACOSX/Figure 5-Source Data/._Figure 5-Source Data 5.csv
- Figure 5-Source Data/Figure 5-Source Data 7.csv
- __MACOSX/Figure 5-Source Data/._Figure 5-Source Data 7.csv
- Figure 5-Source Data/Figure 5-Source Data 2.csv
- __MACOSX/Figure 5-Source Data/._Figure 5-Source Data 2.csv
- Figure 5-Source Data/Figure 5-Source Data 3.csv
- __MACOSX/Figure 5-Source Data/._Figure 5-Source Data 3.csv
- Figure 5-Source Data/Figure 5-Source Data 1.csv
- Figure 5-Source Data/Figure 5-Source Data 6/.DS_Store
- __MACOSX/Figure 5-Source Data/Figure 5-Source Data 6/._.DS_Store
- Figure 5-Source Data/Figure 5-Source Data 6/Figure 5-Source Data 6C.xlsx
- __MACOSX/Figure 5-Source Data/Figure 5-Source Data 6/._Figure 5-Source Data 6C.xlsx
- Figure 5-Source Data/Figure 5-Source Data 6/Figure 5-Source Data 6B.pdf
- __MACOSX/Figure 5-Source Data/Figure 5-Source Data 6/._Figure 5-Source Data 6B.pdf
- Figure 5-Source Data/Figure 5-Source Data 6/Figure 5-Source Data 6A/
- __MACOSX/Figure 5-Source Data/Figure 5-Source Data 6/._Figure 5-Source Data 6A
- Figure 5-Source Data/Figure 5-Source Data 6/Figure 5-Source Data 6A/High_intensity_scan_H3.TIF
- __MACOSX/Figure 5-Source Data/Figure 5-Source Data 6/Figure 5-Source Data 6A/._High_intensity_scan_H3.TIF
- Figure 5-Source Data/Figure 5-Source Data 6/Figure 5-Source Data 6A/High_intensity_scan_H1_xCAPG.TIF
- __MACOSX/Figure 5-Source Data/Figure 5-Source Data 6/Figure 5-Source Data 6A/._High_intensity_scan_H1_xCAPG.TIF
- Figure 5-Source Data/Figure 5-Source Data 6/Figure 5-Source Data 6A/Low_intensity_scan_topo2.TIF
- __MACOSX/Figure 5-Source Data/Figure 5-Source Data 6/Figure 5-Source Data 6A/._Low_intensity_scan_topo2.TIF
