# Supplementary material for: Mitotic chromosomes scale to nuclear-cytoplasmic ratio and cell size in Xenopus
Source: eLife. 2023 Apr 25;12:e84360. doi: 10.7554/eLife.84360 (PMC10260010; doi:10.7554/eLife.84360)
Supplement: Figure 5—source data 1. [file elife-84360-fig5-data1.zip › Figure 5-Source Data/Figure 5-Source Data 4.csv]

Date	Nuclei_conc_peruL	Length_in_microns
8/25/22	750	14.353729
8/25/22	750	9.794673
8/25/22	750	9.02866
8/25/22	750	7.443669
8/25/22	750	11.91017
8/25/22	750	7.392737
8/25/22	750	5.4356
8/25/22	750	12.675541
8/25/22	750	6.517905
8/25/22	750	5.326888
8/25/22	750	8.858958
8/25/22	750	8.24114
8/25/22	750	7.754183
8/25/22	750	7.276
8/25/22	750	6.891977
8/25/22	750	12.018347
8/25/22	750	4.509836
8/25/22	750	11.008588
8/25/22	750	7.560085
8/25/22	750	9.346343
8/25/22	750	4.65129
8/25/22	750	6.630576
8/25/22	750	14.209493
8/25/22	750	8.06994
8/25/22	750	7.339772
8/25/22	750	10.604342
8/25/22	750	8.676416
8/25/22	750	11.911454
8/25/22	750	6.565627
8/25/22	750	10.367551
8/25/22	750	7.098487
8/25/22	750	12.640766
8/25/22	750	7.413388
8/25/22	750	7.689876
8/25/22	750	10.190252
8/25/22	750	6.39967
8/25/22	750	10.113319
8/25/22	750	7.04595
8/25/22	750	7.329393
8/25/22	750	8.869979
8/25/22	750	7.071095
8/25/22	750	5.837171
8/25/22	750	8.27645
8/25/22	750	12.998039
8/25/22	750	9.517971
8/25/22	750	8.731842
8/25/22	750	6.347561
8/25/22	750	7.233949
8/25/22	750	9.095642
8/25/22	750	8.082031
8/25/22	750	8.260935
8/25/22	750	10.380926
8/25/22	750	8.470976
8/25/22	750	12.407399
8/25/22	750	8.464556
8/25/22	750	9.582171
8/25/22	750	6.077493
8/25/22	750	8.726706
8/25/22	750	9.706612
8/25/22	750	10.675176
8/25/22	750	10.568069
8/25/22	750	9.776162
8/25/22	750	5.668432
8/25/22	750	6.367142
8/25/22	750	7.010319
8/25/22	750	7.21929
8/25/22	750	5.466309
8/25/22	750	12.629531
8/25/22	750	9.083658
8/25/22	750	8.968098
8/25/22	750	7.870064
8/25/22	750	7.770982
8/25/22	750	6.242915
8/25/22	750	7.734709
8/25/22	750	9.557989
8/25/22	750	8.318822
8/25/22	750	8.112205
8/25/22	750	6.115692
8/25/22	750	10.741837
8/25/22	750	10.405964
8/25/22	46	7.809823
8/25/22	46	8.823006
8/25/22	46	6.873466
8/25/22	46	6.346919
8/25/22	46	13.043086
8/25/22	46	6.65647
8/25/22	46	5.502796
8/25/22	46	9.266735
8/25/22	46	11.73897
8/25/22	46	14.581532
8/25/22	46	6.503888
8/25/22	46	8.900688
8/25/22	46	11.06166
8/25/22	46	11.06166
8/25/22	46	12.565224
8/25/22	46	6.191234
8/25/22	46	7.033966
8/25/22	46	5.201056
8/25/22	46	5.494022
8/25/22	46	7.889431
8/25/22	46	9.901138
8/25/22	46	8.62741
8/25/22	46	6.609925
8/25/22	46	6.979717
8/25/22	46	9.304506
8/25/22	46	5.025148
8/25/22	46	9.254858
8/25/22	46	7.994398
8/25/22	46	9.938053
8/25/22	46	12.30607
8/25/22	46	5.65174
8/25/22	46	6.291493
8/25/22	46	8.541703
8/25/22	46	8.5065
8/25/22	46	5.675173
8/25/22	46	7.069383
8/25/22	46	5.284516
8/25/22	46	7.505622
8/25/22	46	6.53556
8/25/22	46	7.756644
8/25/22	46	7.936511
8/25/22	46	5.237971
8/25/22	46	8.377458
8/25/22	46	5.65816
8/25/22	46	10.212722
8/25/22	46	6.406839
8/25/22	46	4.373411
8/25/22	46	8.666786
8/25/22	46	7.213833
8/25/22	46	6.848107
8/25/22	46	8.818512
8/25/22	46	7.567361
8/25/22	46	11.375812
8/25/22	46	7.131443
8/25/22	46	8.301702
8/25/22	46	9.258389
8/25/22	46	7.71042
8/25/22	46	9.916118
8/25/22	46	7.899489
8/25/22	46	10.198491
8/25/22	46	7.150917
8/25/22	46	8.886564
8/25/22	46	10.006854
8/25/22	46	6.563701
8/25/22	46	9.7263
8/25/22	46	8.428497
8/25/22	46	8.786519
8/25/22	46	8.326954
8/25/22	46	5.373754
8/25/22	46	6.815258
8/25/22	46	10.251991
8/25/22	46	7.128019
8/25/22	46	10.311911
8/25/22	46	9.012824
8/25/22	46	10.219142
8/25/22	46	10.237653
8/25/22	46	6.416469
8/25/22	46	7.626211
8/25/22	46	10.938396
8/25/22	46	7.368341
8/25/22	46	6.644593
8/25/22	46	11.259182
8/25/22	46	8.073364
8/25/22	46	9.961379
8/25/22	46	9.262562
8/25/22	46	7.660665
8/25/22	46	5.066664
8/25/22	46	10.869381
8/25/22	46	5.127119
8/25/22	46	11.528394
8/25/22	46	9.446281
8/25/22	46	7.87841
8/25/22	46	8.358733
8/25/22	46	7.026369
9/20/22	46	13.3536
9/20/22	46	6.974795
9/20/22	46	11.020465
9/20/22	46	6.779092
9/20/22	46	7.546175
9/20/22	46	6.38897
9/20/22	46	11.153573
9/20/22	46	9.93602
9/20/22	46	8.407739
9/20/22	46	10.944602
9/20/22	46	6.372064
9/20/22	46	9.724588
9/20/22	46	9.217515
9/20/22	46	11.474252
9/20/22	46	11.977687
9/20/22	46	7.870278
9/20/22	46	9.065575
9/20/22	46	6.521864
9/20/22	46	12.059221
9/20/22	46	9.387431
9/20/22	46	13.456213
9/20/22	46	6.238849
9/20/22	46	5.174306
9/20/22	46	7.774834
9/20/22	46	5.761629
9/20/22	46	4.47046
9/20/22	46	7.754504
9/20/22	46	4.751763
9/20/22	46	8.24328
9/20/22	46	4.040641
9/20/22	46	9.53263
9/20/22	46	7.482831
9/20/22	46	6.507954
9/20/22	46	11.902145
9/20/22	46	9.57971
9/20/22	46	8.514632
9/20/22	46	8.426571
9/20/22	46	6.844148
9/20/22	46	7.305746
9/20/22	46	9.105272
9/20/22	46	7.491498
9/20/22	46	6.893475
9/20/22	46	5.791589
9/20/22	46	9.263311
9/20/22	46	10.382638
9/20/22	46	8.632546
9/20/22	46	7.239941
9/20/22	46	8.306945
9/20/22	46	7.237801
9/20/22	46	7.841923
9/20/22	46	11.510846
9/20/22	46	9.819283
9/20/22	46	7.381609
9/20/22	46	11.517052
9/20/22	46	10.187363
9/20/22	46	12.864075
9/20/22	46	7.948602
9/20/22	46	5.766979
9/20/22	46	6.759618
9/20/22	46	10.279704
9/20/22	46	11.035766
9/20/22	46	9.453985
9/20/22	46	8.993029
9/20/22	46	8.601623
9/20/22	46	6.58478
9/20/22	46	7.042312
9/20/22	46	8.3674
9/20/22	46	6.957996
9/20/22	46	13.954726
9/20/22	46	11.877214
9/20/22	46	11.108633
9/20/22	46	13.864739
9/20/22	46	5.16382
9/20/22	46	8.104287
9/20/22	46	8.05068
9/20/22	46	6.627366
9/20/22	46	6.174756
9/20/22	46	12.351759
9/20/22	46	6.825637
9/20/22	46	7.880336
9/20/22	46	5.538534
9/20/22	46	6.531066
9/20/22	46	7.118496
9/20/22	46	5.84327
9/20/22	46	6.235425
9/20/22	46	8.162709
9/20/22	46	8.932146
9/20/22	46	7.190186
9/20/22	46	7.283704
9/20/22	46	7.564472
9/20/22	46	10.913037
9/20/22	46	10.410672
9/20/22	46	8.208398
9/20/22	46	15.973281
9/20/22	46	7.614976
9/20/22	46	10.072338
9/20/22	46	8.560749
9/20/22	46	10.512322
9/20/22	46	9.441359
9/20/22	46	6.719493
9/20/22	46	10.16072
9/20/22	46	10.219891
9/20/22	46	11.121045
9/20/22	46	6.619341
9/20/22	46	8.923051
9/20/22	46	6.78808
9/20/22	46	12.366204
9/20/22	46	6.417111
9/20/22	46	6.12254
9/20/22	750	9.599719
9/20/22	750	9.599719
9/20/22	750	11.095258
9/20/22	750	11.095258
9/20/22	750	8.413731
9/20/22	750	8.413731
9/20/22	750	9.815217
9/20/22	750	9.815217
9/20/22	750	7.622573
9/20/22	750	7.622573
9/20/22	750	6.606608
9/20/22	750	6.606608
9/20/22	750	14.118115
9/20/22	750	14.118115
9/20/22	750	14.339177
9/20/22	750	14.339177
9/20/22	750	10.61868
9/20/22	750	10.61868
9/20/22	750	5.357811
9/20/22	750	5.357811
9/20/22	750	5.283446
9/20/22	750	5.283446
9/20/22	750	8.458243
9/20/22	750	8.458243
9/20/22	750	8.476326
9/20/22	750	8.476326
9/20/22	750	8.878432
9/20/22	750	8.878432
9/20/22	750	9.383793
9/20/22	750	9.383793
9/20/22	750	12.392419
9/20/22	750	12.392419
9/20/22	750	6.616666
9/20/22	750	6.616666
9/20/22	750	10.531689
9/20/22	750	10.531689
9/20/22	750	5.824866
9/20/22	750	5.824866
9/20/22	750	10.855364
9/20/22	750	10.855364
9/20/22	750	7.453834
9/20/22	750	7.453834
9/20/22	750	7.599889
9/20/22	750	7.599889
9/20/22	750	13.509499
9/20/22	750	13.509499
9/20/22	750	7.516857
9/20/22	750	7.516857
9/20/22	750	7.436821
9/20/22	750	7.436821
9/20/22	750	7.640335
9/20/22	750	7.640335
9/20/22	750	5.683519
9/20/22	750	5.683519
9/20/22	750	5.493273
9/20/22	750	5.493273
9/20/22	750	7.492247
9/20/22	750	7.492247
9/20/22	750	8.409451
9/20/22	750	8.409451
9/20/22	750	11.187492
9/20/22	750	11.187492
9/20/22	750	12.030545
9/20/22	750	12.030545
9/20/22	750	10.417306
9/20/22	750	10.417306
9/20/22	750	9.428198
9/20/22	750	9.428198
9/20/22	750	7.498881
9/20/22	750	7.498881
9/20/22	750	5.367227
9/20/22	750	5.367227
9/20/22	750	5.657304
9/20/22	750	5.657304
9/20/22	750	7.229455
9/20/22	750	7.229455
9/20/22	750	7.654352
9/20/22	750	7.654352
9/20/22	750	9.4267
9/20/22	750	9.4267
9/20/22	750	7.749047
9/20/22	750	7.749047
9/20/22	750	9.036578
9/20/22	750	9.036578
9/20/22	750	11.51962
9/20/22	750	11.51962
9/20/22	750	9.302901
9/20/22	750	9.302901
9/20/22	750	8.977835
9/20/22	750	8.977835
9/20/22	750	12.525527
9/20/22	750	12.525527
9/20/22	750	9.878989
9/20/22	750	9.878989
9/20/22	750	7.518248
9/20/22	750	7.518248
9/20/22	750	6.761865
9/20/22	750	6.761865
9/20/22	750	10.377074
9/20/22	750	10.377074
9/20/22	750	7.065959
9/20/22	750	7.065959
9/20/22	750	8.224448
9/20/22	750	8.224448
9/20/22	750	11.310221
9/20/22	750	11.310221
9/20/22	750	7.364703
9/20/22	750	7.364703
9/20/22	750	9.581101
9/20/22	750	9.581101
9/20/22	750	12.745198
9/20/22	750	12.745198
9/20/22	750	6.381587
9/20/22	750	6.381587
9/20/22	750	8.02072
9/20/22	750	8.02072
9/20/22	750	13.425183
9/20/22	750	13.425183
9/20/22	750	7.717803
9/20/22	750	7.717803
9/20/22	750	9.999578
9/20/22	750	9.999578
9/20/22	750	5.988683
9/20/22	750	5.988683
9/20/22	750	7.536759
9/20/22	750	7.536759
9/20/22	750	7.550776
9/20/22	750	7.550776
9/20/22	750	12.85605
9/20/22	750	12.85605
9/20/22	750	7.734388
9/20/22	750	7.734388
9/20/22	750	8.541596
9/20/22	750	8.541596
9/20/22	750	7.708387
9/20/22	750	7.708387
9/20/22	750	10.894312
9/20/22	750	10.894312
9/20/22	750	6.652404
9/20/22	750	6.652404
9/20/22	750	7.439389
9/20/22	750	7.439389
9/20/22	750	10.380712
9/20/22	750	10.380712
9/20/22	750	10.233159
9/20/22	750	10.233159
9/20/22	750	10.250172
9/20/22	750	10.250172
9/20/22	750	9.880915
9/20/22	750	9.880915
9/26/22	750	11.552255
9/26/22	750	11.552255
9/26/22	750	7.83882
9/26/22	750	7.83882
9/26/22	750	9.479558
9/26/22	750	9.479558
9/26/22	750	17.648045
9/26/22	750	17.648045
9/26/22	750	9.749091
9/26/22	750	9.749091
9/26/22	750	7.603741
9/26/22	750	7.603741
9/26/22	750	13.278486
9/26/22	750	13.278486
9/26/22	750	7.719408
9/26/22	750	7.719408
9/26/22	750	11.600726
9/26/22	750	11.600726
9/26/22	750	11.411122
9/26/22	750	11.411122
9/26/22	750	10.299285
9/26/22	750	10.299285
9/26/22	750	13.856607
9/26/22	750	13.856607
9/26/22	750	7.277712
9/26/22	750	7.277712
9/26/22	750	11.047108
9/26/22	750	11.047108
9/26/22	750	10.794267
9/26/22	750	10.794267
9/26/22	750	14.541835
9/26/22	750	14.541835
9/26/22	750	11.916162
9/26/22	750	11.916162
9/26/22	750	15.551915
9/26/22	750	15.551915
9/26/22	750	10.425759
9/26/22	750	10.425759
9/26/22	750	12.983701
9/26/22	750	12.983701
9/26/22	750	13.620565
9/26/22	750	13.620565
9/26/22	750	8.131572
9/26/22	750	8.131572
9/26/22	750	14.695059
9/26/22	750	14.695059
9/26/22	750	0.321
9/26/22	750	0.321
9/26/22	750	12.649219
9/26/22	750	12.649219
9/26/22	750	10.67218
9/26/22	750	10.67218
9/26/22	750	7.301359
9/26/22	750	7.301359
9/26/22	750	10.703852
9/26/22	750	10.703852
9/26/22	750	11.888128
9/26/22	750	11.888128
9/26/22	750	13.978159
9/26/22	750	13.978159
9/26/22	750	13.865702
9/26/22	750	13.865702
9/26/22	750	8.361836
9/26/22	750	8.361836
9/26/22	750	10.662657
9/26/22	750	10.662657
9/26/22	750	12.506909
9/26/22	750	12.506909
9/26/22	750	8.865164
9/26/22	750	8.865164
9/26/22	750	12.722193
9/26/22	750	12.722193
9/26/22	750	11.371104
9/26/22	750	11.371104
9/26/22	750	12.160871
9/26/22	750	12.160871
9/26/22	750	18.164748
9/26/22	750	18.164748
9/26/22	750	9.329116
9/26/22	750	9.329116
9/26/22	750	14.334255
9/26/22	750	14.334255
9/26/22	750	7.635627
9/26/22	750	7.635627
9/26/22	750	14.028128
9/26/22	750	14.028128
9/26/22	750	15.176024
9/26/22	750	15.176024
9/26/22	750	13.434064
9/26/22	750	13.434064
9/26/22	750	12.008396
9/26/22	750	12.008396
9/26/22	750	10.717762
9/26/22	750	10.717762
9/26/22	750	10.708025
9/26/22	750	10.708025
9/26/22	750	13.089738
9/26/22	750	13.089738
9/26/22	750	12.220898
9/26/22	750	12.220898
9/26/22	750	9.277328
9/26/22	750	9.277328
9/26/22	750	12.487007
9/26/22	750	12.487007
9/26/22	750	14.554889
9/26/22	750	14.554889
9/26/22	750	9.151282
9/26/22	750	9.151282
9/26/22	750	11.773852
9/26/22	750	11.773852
9/26/22	750	14.278615
9/26/22	750	14.278615
9/26/22	750	10.907794
9/26/22	750	10.907794
9/26/22	46	9.137158
9/26/22	46	9.137158
9/26/22	46	14.262351
9/26/22	46	14.262351
9/26/22	46	7.990867
9/26/22	46	7.990867
9/26/22	46	13.025217
9/26/22	46	13.025217
9/26/22	46	15.205556
9/26/22	46	15.205556
9/26/22	46	7.373584
9/26/22	46	7.373584
9/26/22	46	8.069405
9/26/22	46	8.069405
9/26/22	46	11.075356
9/26/22	46	11.075356
9/26/22	46	9.725979
9/26/22	46	9.725979
9/26/22	46	9.300119
9/26/22	46	9.300119
9/26/22	46	13.349962
9/26/22	46	13.349962
9/26/22	46	19.774242
9/26/22	46	19.774242
9/26/22	46	10.458501
9/26/22	46	10.458501
9/26/22	46	8.655123
9/26/22	46	8.655123
9/26/22	46	11.136988
9/26/22	46	11.136988
9/26/22	46	12.164937
9/26/22	46	12.164937
9/26/22	46	12.184839
9/26/22	46	12.184839
9/26/22	46	9.85256
9/26/22	46	9.85256
9/26/22	46	11.567342
9/26/22	46	11.567342
9/26/22	46	10.951664
9/26/22	46	10.951664
9/26/22	46	8.502327
9/26/22	46	8.502327
9/26/22	46	13.953335
9/26/22	46	13.953335
9/26/22	46	13.314331
9/26/22	46	13.314331
9/26/22	46	15.62093
9/26/22	46	15.62093
9/26/22	46	9.155669
9/26/22	46	9.155669
9/26/22	46	14.18927
9/26/22	46	14.18927
9/26/22	46	10.411956
9/26/22	46	10.411956
9/26/22	46	13.521804
9/26/22	46	13.521804
9/26/22	46	10.239686
9/26/22	46	10.239686
9/26/22	46	9.521502
9/26/22	46	9.521502
9/26/22	46	13.469481
9/26/22	46	13.469481
9/26/22	46	19.882419
9/26/22	46	19.882419
9/26/22	46	5.929298
9/26/22	46	5.929298
9/26/22	46	7.5863
9/26/22	46	7.5863
9/26/22	46	9.793282
9/26/22	46	9.793282
9/26/22	46	7.932017
9/26/22	46	7.932017
9/26/22	46	5.058639
9/26/22	46	5.058639
9/26/22	46	13.93889
9/26/22	46	13.93889
9/26/22	46	20.618579
9/26/22	46	20.618579
9/26/22	46	11.775136
9/26/22	46	11.775136
9/26/22	46	12.765528
9/26/22	46	12.765528
9/26/22	46	8.187212
9/26/22	46	8.187212
9/26/22	46	10.375469
9/26/22	46	10.375469
9/26/22	46	12.677146
9/26/22	46	12.677146
9/26/22	46	9.306218
9/26/22	46	9.306218
9/26/22	46	8.833278
9/26/22	46	8.833278
9/26/22	46	6.546367
9/26/22	46	6.546367
9/26/22	46	6.77417
9/26/22	46	6.77417
9/26/22	46	14.276689
9/26/22	46	14.276689
9/26/22	46	9.386789
9/26/22	46	9.386789
9/26/22	46	8.72157
9/26/22	46	8.72157
9/26/22	46	6.9229
9/26/22	46	6.9229
9/26/22	46	8.495265
9/26/22	46	8.495265
9/26/22	46	13.455999
9/26/22	46	13.455999
9/26/22	46	14.424135
9/26/22	46	14.424135
9/26/22	46	12.930201
9/26/22	46	12.930201
9/26/22	46	15.527626
9/26/22	46	15.527626
9/26/22	46	8.724887
9/26/22	46	8.724887
9/26/22	46	8.705306
9/26/22	46	8.705306
9/26/22	46	9.260101
9/26/22	46	9.260101
9/26/22	46	8.452465
9/26/22	46	8.452465
9/26/22	46	11.740682
9/26/22	46	11.740682
9/26/22	46	12.925814
9/26/22	46	12.925814
9/26/22	46	12.460578
9/26/22	46	12.460578
9/26/22	46	12.587052
9/26/22	46	12.587052
9/26/22	46	6.62437
9/26/22	46	6.62437
9/26/22	46	10.236583
9/26/22	46	10.236583
9/26/22	46	12.678644
9/26/22	46	12.678644
9/26/22	46	10.165107
9/26/22	46	10.165107
9/26/22	46	12.482406
9/26/22	46	12.482406
9/26/22	46	14.2096
9/26/22	46	14.2096
9/26/22	46	8.41769
9/26/22	46	8.41769
9/26/22	46	14.306007
9/26/22	46	14.306007
9/26/22	46	7.061786
9/26/22	46	7.061786
9/26/22	46	9.032191
9/26/22	46	9.032191
9/26/22	46	9.209811
9/26/22	46	9.209811
