# Supplementary material for: Mitotic chromosomes scale to nuclear-cytoplasmic ratio and cell size in Xenopus
Source: eLife. 2023 Apr 25;12:e84360. doi: 10.7554/eLife.84360 (PMC10260010; doi:10.7554/eLife.84360)
Supplement: Figure 5—source data 1. [file elife-84360-fig5-data1.zip › Figure 5-Source Data/Figure 5-Source Data 5.csv]

Date	Nuclei_conc_peruL	Length_in_microns
2/8/23	1250	18.09756
2/8/23	1250	21.439944
2/8/23	1250	16.063272
2/8/23	1250	12.09708
2/8/23	1250	18.779256
2/8/23	1250	12.786984
2/8/23	1250	25.071984
2/8/23	1250	13.935348
2/8/23	1250	14.202864
2/8/23	1250	17.985564
2/8/23	1250	21.50604
2/8/23	1250	25.912764
2/8/23	1250	15.362244
2/8/23	1250	21.49038
2/8/23	1250	22.343364
2/8/23	1250	15.119784
2/8/23	1250	25.836408
2/8/23	1250	25.500312
2/8/23	1250	22.626864
2/8/23	1250	13.7241
2/8/23	1250	23.848776
2/8/23	1250	14.058576
2/8/23	1250	20.439216
2/8/23	1250	18.31896
2/8/23	1250	23.482872
2/8/23	1250	20.926296
2/8/23	1250	20.93364
2/8/23	1250	26.488836
2/8/23	1250	12.543876
2/8/23	1250	15.072912
2/8/23	1250	18.955512
2/8/23	1250	12.742596
2/8/23	1250	10.904328
2/8/23	1250	17.786304
2/8/23	1250	13.91904
2/8/23	1250	21.229668
2/8/23	1250	15.970392
2/8/23	1250	16.432092
2/8/23	1250	15.303384
2/8/23	1250	20.581452
2/8/23	1250	19.463112
2/8/23	1250	27.32616
2/8/23	1250	12.621744
2/8/23	1250	22.59738
2/8/23	1250	27.40986
2/8/23	1250	17.997336
2/8/23	1250	19.265148
2/8/23	1250	19.798776
2/8/23	1250	20.143944
2/8/23	1250	19.632996
2/8/23	1250	17.525592
2/8/23	1250	16.116948
2/8/23	1250	16.85934
2/8/23	1250	13.128804
2/8/23	1250	21.185712
2/8/23	1250	20.844
2/8/23	1250	31.5117
2/8/23	1250	20.467836
2/8/23	1250	14.446404
2/8/23	1250	18.47178
2/8/23	1250	16.726068
2/8/23	1250	12.748428
2/8/23	1250	13.121784
2/8/23	1250	30.002616
2/8/23	1250	26.366148
2/8/23	1250	24.340932
2/8/23	1250	26.782272
2/8/23	1250	20.246112
2/8/23	1250	21.51522
2/8/23	1250	14.909832
2/8/23	1250	27.877176
2/8/23	1250	30.776868
2/8/23	1250	19.581372
2/8/23	1250	18.897084
2/8/23	1250	22.432248
2/8/23	1250	44.949924
2/8/23	1250	9.4176
2/8/23	1250	17.842464
2/8/23	1250	22.846752
2/8/23	78	19.54692
2/8/23	78	26.263224
2/8/23	78	16.687836
2/8/23	78	38.401668
2/8/23	78	21.97368
2/8/23	78	17.903808
2/8/23	78	13.658976
2/8/23	78	27.349704
2/8/23	78	22.720068
2/8/23	78	19.350144
2/8/23	78	20.834712
2/8/23	78	20.936988
2/8/23	78	22.547916
2/8/23	78	17.815248
2/8/23	78	22.200372
2/8/23	78	19.528884
2/8/23	78	18.376848
2/8/23	78	12.968748
2/8/23	78	15.885288
2/8/23	78	28.2096
2/8/23	78	23.251644
2/8/23	78	16.64658
2/8/23	78	14.600304
2/8/23	78	14.214852
2/8/23	78	27.185436
2/8/23	78	27.231228
2/8/23	78	31.782024
2/8/23	78	17.464896
2/8/23	78	17.573976
2/8/23	78	28.460484
2/8/23	78	19.580616
2/8/23	78	16.486956
2/8/23	78	17.347824
2/8/23	78	23.401872
2/8/23	78	15.491844
2/8/23	78	15.379416
2/8/23	78	17.799048
2/8/23	78	29.932524
2/8/23	78	17.217576
2/8/23	78	18.113976
2/8/23	78	26.688852
2/8/23	78	21.048768
2/8/23	78	19.190844
2/8/23	78	28.669464
2/8/23	78	17.083116
2/8/23	78	23.556744
2/8/23	78	14.484204
2/8/23	78	16.4052
2/8/23	78	22.472532
2/8/23	78	16.802532
2/8/23	78	22.269492
2/8/23	78	16.822728
2/8/23	78	13.284972
2/8/23	78	10.989216
2/8/23	78	11.398536
2/8/23	78	16.27884
2/8/23	78	13.547628
2/8/23	78	20.069316
2/8/23	78	14.331816
2/8/23	78	13.586292
2/8/23	78	23.056272
2/8/23	78	16.911504
2/9/23	1250	19.95084
2/9/23	1250	21.896676
2/9/23	1250	22.93866
2/9/23	1250	24.860844
2/9/23	1250	21.686184
2/9/23	1250	12.271176
2/9/23	1250	15.89328
2/9/23	1250	25.684992
2/9/23	1250	30.787668
2/9/23	1250	19.875996
2/9/23	1250	21.275136
2/9/23	1250	16.413732
2/9/23	1250	14.178132
2/9/23	1250	17.665776
2/9/23	1250	18.054036
2/9/23	1250	14.735952
2/9/23	1250	17.203968
2/9/23	1250	18.203832
2/9/23	1250	20.901024
2/9/23	1250	20.371932
2/9/23	1250	31.093524
2/9/23	1250	18.365508
2/9/23	1250	14.035572
2/9/23	1250	17.73738
2/9/23	1250	18.417456
2/9/23	1250	19.331028
2/9/23	1250	16.138332
2/9/23	1250	24.453576
2/9/23	1250	24.313176
2/9/23	1250	15.33762
2/9/23	1250	17.063784
2/9/23	1250	25.356996
2/9/23	1250	23.464404
2/9/23	1250	16.99488
2/9/23	1250	16.158312
2/9/23	1250	11.09106
2/9/23	1250	19.369908
2/9/23	1250	20.265336
2/9/23	1250	21.214116
2/9/23	1250	24.080436
2/9/23	1250	21.272868
2/9/23	1250	18.913716
2/9/23	1250	19.367532
2/9/23	78	23.130576
2/9/23	78	14.527404
2/9/23	78	16.675848
2/9/23	78	26.921268
2/9/23	78	21.642228
2/9/23	78	16.18056
2/9/23	78	14.134284
2/9/23	78	22.141404
2/9/23	78	16.678548
2/9/23	78	16.280568
2/9/23	78	10.087308
2/9/23	78	16.679952
2/9/23	78	30.318084
2/9/23	78	26.937252
2/9/23	78	26.190972
2/9/23	78	11.682684
2/9/23	78	15.929568
2/9/23	78	15.45696
2/9/23	78	25.933608
2/9/23	78	16.207776
2/9/23	78	12.006576
2/9/23	78	21.6837
2/9/23	78	24.216192
2/9/23	78	21.93912
2/9/23	78	22.375224
2/9/23	78	16.856208
2/9/23	78	21.50388
2/9/23	78	16.400448
2/9/23	78	25.700868
6/18/22	78	20.98548
6/18/22	78	13.837176
6/18/22	78	15.103044
6/18/22	78	13.38174
6/18/22	78	18.463464
6/18/22	78	21.569004
6/18/22	78	19.500372
6/18/22	78	17.711784
6/18/22	78	15.667992
6/18/22	78	16.215984
6/18/22	78	17.030736
6/18/22	78	8.778132
6/18/22	78	17.845272
6/18/22	78	22.661748
6/18/22	78	18.375876
6/18/22	78	25.01874
6/18/22	78	29.177064
6/18/22	78	26.841348
6/18/22	78	24.807708
6/18/22	78	26.747064
6/18/22	78	22.515408
6/18/22	78	21.290688
6/18/22	78	14.632812
6/18/22	78	17.66718
6/18/22	78	15.419808
6/18/22	78	11.17476
6/18/22	78	22.403736
6/18/22	78	16.490952
6/18/22	78	6.422328
6/18/22	78	24.087024
6/18/22	78	13.779396
6/18/22	78	17.243496
6/18/22	78	15.693696
6/18/22	78	15.674796
6/18/22	78	17.819676
6/18/22	78	22.802364
6/18/22	78	14.40072
6/18/22	78	15.679332
6/18/22	78	16.83234
6/18/22	78	15.657516
6/18/22	78	20.8359
6/18/22	78	21.343176
6/18/22	78	15.048504
6/18/22	78	20.13174
6/18/22	78	19.73214
6/18/22	78	14.015916
6/18/22	78	18.708732
6/18/22	1250	8.199684
6/18/22	1250	21.173076
6/18/22	1250	31.873716
6/18/22	1250	9.157104
6/18/22	1250	26.740584
6/18/22	1250	16.424964
6/18/22	1250	22.471884
6/18/22	1250	18.551268
6/18/22	1250	18.66942
6/18/22	1250	20.98602
6/18/22	1250	21.932208
6/18/22	1250	21.420828
6/18/22	1250	23.022684
6/18/22	1250	14.638212
6/18/22	1250	24.504444
6/18/22	1250	19.361808
6/18/22	1250	10.58886
6/18/22	1250	15.68916
6/18/22	1250	15.300792
6/18/22	1250	37.765224
6/18/22	1250	15.143436
6/18/22	1250	14.154696
6/18/22	1250	19.477368
6/18/22	1250	23.614848
6/18/22	1250	14.182344
6/18/22	1250	21.230748
6/18/22	1250	17.697096
6/18/22	1250	14.219388
6/18/22	1250	31.313736
6/18/22	1250	9.4959
6/18/22	1250	9.311976
6/18/22	1250	25.547292
6/18/22	1250	12.09276
6/18/22	1250	17.577432
6/18/22	1250	20.598084
6/18/22	1250	16.220088
6/18/22	1250	13.84884
6/18/22	1250	46.863252
6/18/22	1250	25.227288
6/18/22	1250	32.700564
6/18/22	1250	17.297172
6/18/22	1250	19.97838
6/18/22	1250	24.345684
6/18/22	1250	18.194868
6/18/22	1250	13.237344
6/18/22	1250	10.95012
6/18/22	1250	15.780528
6/18/22	1250	18.248976
6/18/22	1250	19.461168
6/18/22	1250	15.825132
6/18/22	1250	16.288884
6/18/22	1250	17.225568
6/18/22	1250	12.940128
6/18/22	1250	13.038084
6/18/22	1250	17.727984
6/18/22	1250	15.324768
6/18/22	1250	24.598188
6/18/22	1250	23.508792
6/18/22	1250	32.581872
6/18/22	1250	21.172104
6/18/22	1250	22.82742
6/18/22	1250	12.253356
6/18/22	1250	19.76238
6/18/22	1250	14.472108
6/18/22	1250	12.947472
6/18/22	1250	19.71864
6/18/22	1250	22.279428
6/18/22	1250	18.902376
