# Supplementary material for: Mitotic chromosomes scale to nuclear-cytoplasmic ratio and cell size in Xenopus
Source: eLife. 2023 Apr 25;12:e84360. doi: 10.7554/eLife.84360 (PMC10260010; doi:10.7554/eLife.84360)
Supplement: Figure 5—source data 1. [file elife-84360-fig5-data1.zip › Figure 5-Source Data/Figure 5-Source Data 7.csv]

Date	Sample_type	Replicate_number	Sample_date	Antibody	normalized_fluorescence	index
20-Sep	Stage_10	1	12/18/19	Topo2	1.766479061	1
20-Sep	Stage_10	1	12/18/19	Topo2	1.60109091	2
20-Sep	Stage_10	1	12/18/19	Topo2	1.285566995	3
20-Sep	Stage_10	1	12/18/19	Topo2	1.318302602	4
20-Sep	Stage_10	1	12/18/19	Topo2	1.379688014	5
20-Sep	Stage_10	1	12/18/19	Topo2	1.266494984	6
20-Sep	Stage_10	1	12/18/19	Topo2	1.282803957	7
20-Sep	Stage_10	1	12/18/19	Topo2	1.330730739	8
20-Sep	Stage_10	1	12/18/19	Topo2	1.565779613	9
20-Sep	Stage_10	1	12/18/19	Topo2	1.36817411	10
20-Sep	Stage_10	1	12/18/19	Topo2	1.286499759	11
20-Sep	Stage_10	1	12/18/19	Topo2	1.702218095	12
20-Sep	Stage_10	1	12/18/19	Topo2	1.46840751	13
20-Sep	Stage_10	1	12/18/19	Topo2	1.438067774	14
20-Sep	Stage_10	1	12/18/19	Topo2	1.764004435	15
20-Sep	Stage_10	1	12/18/19	Topo2	1.727990191	16
20-Sep	Stage_10	1	12/18/19	Topo2	1.350484392	17
20-Sep	Stage_10	1	12/18/19	Topo2	1.201341714	18
20-Sep	Stage_10	1	12/18/19	Topo2	1.19199926	19
20-Sep	Stage_10	1	12/18/19	Topo2	1.354850909	20
20-Sep	Stage_10	1	12/18/19	Topo2	1.234050461	21
20-Sep	Stage_10	1	12/18/19	Topo2	1.132773404	22
20-Sep	Stage_10	1	12/18/19	Topo2	1.072866025	23
20-Sep	Stage_10	1	12/18/19	Topo2	1.429829131	24
20-Sep	Stage_10	1	12/18/19	Topo2	1.31512472	25
20-Sep	Stage_10	1	12/18/19	Topo2	1.310947573	26
20-Sep	Stage_10	1	12/18/19	Topo2	1.255741529	27
20-Sep	Stage_10	1	12/18/19	Topo2	1.342462479	28
20-Sep	Stage_10	1	12/18/19	Topo2	1.330588106	29
20-Sep	Stage_10	1	12/18/19	Topo2	1.258432734	30
20-Sep	Stage_10	1	12/18/19	Topo2	1.410268887	31
20-Sep	Stage_10	1	12/18/19	Topo2	1.03676456	32
20-Sep	Stage_10	1	12/18/19	Topo2	0.866059688	33
20-Sep	Stage_10	1	12/18/19	Topo2	0.994595741	34
20-Sep	Stage_10	1	12/18/19	Topo2	0.995787613	35
20-Sep	Stage_10	1	12/18/19	Topo2	1.345119295	36
20-Sep	Stage_10	1	12/18/19	Topo2	1.345329351	37
20-Sep	Stage_10	1	12/18/19	Topo2	1.232190619	38
20-Sep	Stage_10	1	12/18/19	Topo2	1.452200328	39
20-Sep	Stage_10	1	12/18/19	Topo2	1.286925249	40
20-Sep	Stage_10	1	12/18/19	Topo2	1.198542636	41
20-Sep	Stage_10	1	12/18/19	Topo2	1.171125444	42
20-Sep	Stage_10	1	12/18/19	Topo2	1.004215239	43
20-Sep	Stage_10	1	12/18/19	Topo2	1.17117125	44
20-Sep	Stage_10	1	12/18/19	Topo2	1.517344206	45
20-Sep	Stage_10	1	12/18/19	Topo2	1.324778605	46
20-Sep	Stage_10	1	12/18/19	Topo2	1.116944008	47
20-Sep	Stage_10	1	12/18/19	Topo2	1.164987029	48
20-Sep	Stage_10	1	12/18/19	Topo2	1.72464107	49
20-Sep	Stage_10	1	12/18/19	Topo2	1.74902144	50
20-Sep	Stage_10	1	12/18/19	Topo2	1.279416408	51
20-Sep	Stage_10	1	12/18/19	Topo2	1.457339051	52
20-Sep	Stage_10	1	12/18/19	Topo2	1.396074067	53
20-Sep	Stage_10	1	12/18/19	Topo2	1.274876871	54
20-Sep	Stage_10	1	12/18/19	Topo2	1.071583451	55
20-Sep	Stage_10	1	12/18/19	Topo2	1.086027795	56
20-Sep	Stage_10	1	12/18/19	Topo2	1.253888881	57
20-Sep	Stage_10	1	12/18/19	Topo2	1.535735342	58
20-Sep	Stage_10	1	12/18/19	Topo2	1.6772803	59
20-Sep	Stage_10	1	12/18/19	Topo2	1.670933265	60
20-Sep	Stage_10	1	12/18/19	Topo2	1.453182728	61
20-Sep	Stage_10	1	12/18/19	Topo2	1.524271186	62
20-Sep	Stage_10	1	12/18/19	Topo2	1.450440907	63
20-Sep	Stage_10	1	12/18/19	Topo2	1.759717244	64
20-Sep	Stage_10	1	12/18/19	Topo2	1.554015621	65
20-Sep	Stage_10	1	12/18/19	Topo2	1.716845326	66
20-Sep	Stage_10	1	12/18/19	Topo2	1.03052719	67
20-Sep	Stage_10	1	12/18/19	Topo2	1.033691257	68
20-Sep	Stage_10	1	12/18/19	Topo2	1.298240597	69
20-Sep	Stage_10	1	12/18/19	Topo2	1.803552004	70
20-Sep	Stage_10	1	12/18/19	Topo2	1.469306185	71
20-Sep	Stage_10	1	12/18/19	Topo2	1.353029452	72
20-Sep	Stage_10	2	9/29/22	Topo2	1.709403158	72
20-Sep	Stage_10	2	9/29/22	Topo2	1.770927932	73
20-Sep	Stage_10	2	9/29/22	Topo2	1.234888826	74
20-Sep	Stage_10	2	9/29/22	Topo2	1.333969794	75
20-Sep	Stage_10	2	9/29/22	Topo2	1.57705436	76
20-Sep	Stage_10	2	9/29/22	Topo2	1.479533807	77
20-Sep	Stage_10	2	9/29/22	Topo2	1.510531409	78
20-Sep	Stage_10	2	9/29/22	Topo2	1.52050966	79
20-Sep	Stage_10	2	9/29/22	Topo2	2.010167313	80
20-Sep	Stage_10	2	9/29/22	Topo2	1.380284394	81
20-Sep	Stage_10	2	9/29/22	Topo2	1.290506331	82
20-Sep	Stage_10	2	9/29/22	Topo2	1.373663203	83
20-Sep	Stage_10	2	9/29/22	Topo2	1.837695933	84
20-Sep	Stage_10	2	9/29/22	Topo2	2.151638311	85
20-Sep	Stage_10	2	9/29/22	Topo2	1.933083647	86
20-Sep	Stage_10	2	9/29/22	Topo2	1.918173376	87
20-Sep	Stage_10	2	9/29/22	Topo2	1.455754657	88
20-Sep	Stage_10	2	9/29/22	Topo2	1.88976188	89
20-Sep	Stage_10	2	9/29/22	Topo2	1.468465526	90
20-Sep	Stage_10	2	9/29/22	Topo2	1.236530082	91
20-Sep	Stage_10	2	9/29/22	Topo2	1.397499204	92
20-Sep	Stage_10	2	9/29/22	Topo2	1.436497512	93
20-Sep	Stage_10	2	9/29/22	Topo2	1.24509045	94
20-Sep	Stage_10	2	9/29/22	Topo2	1.49131511	95
20-Sep	Stage_10	2	9/29/22	Topo2	1.239378024	96
20-Sep	Stage_10	2	9/29/22	Topo2	1.410827188	97
20-Sep	Stage_10	2	9/29/22	Topo2	1.363506488	98
20-Sep	Stage_10	2	9/29/22	Topo2	1.549033997	99
20-Sep	Stage_10	2	9/29/22	Topo2	1.289158528	100
20-Sep	Stage_10	2	9/29/22	Topo2	1.4157048780000001	101
20-Sep	Stage_10	2	9/29/22	Topo2	1.262687141	102
20-Sep	Stage_10	2	9/29/22	Topo2	1.382546809	103
20-Sep	Stage_10	2	9/29/22	Topo2	1.188214366	104
20-Sep	Stage_10	2	9/29/22	Topo2	1.391171822	105
20-Sep	Stage_10	2	9/29/22	Topo2	1.272091262	106
20-Sep	Stage_10	2	9/29/22	Topo2	1.575704673	107
20-Sep	Stage_10	2	9/29/22	Topo2	1.524763354	108
20-Sep	Stage_10	2	9/29/22	Topo2	1.322661747	109
20-Sep	Stage_10	2	9/29/22	Topo2	1.316533501	110
20-Sep	Stage_10	2	9/29/22	Topo2	1.42615258	111
20-Sep	Stage_10	2	9/29/22	Topo2	1.280903785	112
20-Sep	Stage_10	2	9/29/22	Topo2	1.332776091	113
20-Sep	Stage_10	2	9/29/22	Topo2	1.142381156	114
20-Sep	Stage_10	2	9/29/22	Topo2	1.178346809	115
20-Sep	Stage_10	2	9/29/22	Topo2	1.112410217	116
20-Sep	Stage_10	2	9/29/22	Topo2	1.047268096	117
20-Sep	Stage_10	2	9/29/22	Topo2	0.873719088	118
20-Sep	Stage_10	2	9/29/22	Topo2	0.882430834	119
20-Sep	Stage_10	2	9/29/22	Topo2	1.361961596	120
20-Sep	Stage_10	2	9/29/22	Topo2	1.779534283	121
20-Sep	Stage_10	2	9/29/22	Topo2	1.584595594	122
20-Sep	Stage_10	2	9/29/22	Topo2	1.414025441	123
20-Sep	Stage_10	2	9/29/22	Topo2	1.006374372	124
20-Sep	Stage_10	2	9/29/22	Topo2	1.253114616	125
20-Sep	Stage_10	2	9/29/22	Topo2	1.61308613	126
20-Sep	Stage_10	2	9/29/22	Topo2	1.739141151	127
20-Sep	Stage_10	2	9/29/22	Topo2	1.206685278	128
20-Sep	Stage_10	2	9/29/22	Topo2	1.236356191	129
20-Sep	Stage_10	2	9/29/22	Topo2	1.033144917	130
20-Sep	Stage_10	2	9/29/22	Topo2	1.369621125	131
20-Sep	Stage_10	2	9/29/22	Topo2	1.221154109	132
20-Sep	Stage_10	2	9/29/22	Topo2	1.18761297	133
20-Sep	Stage_10	2	9/29/22	Topo2	1.057576373	134
20-Sep	Stage_10	2	9/29/22	Topo2	0.874661693	135
20-Sep	Stage_10	2	9/29/22	Topo2	1.095170548	136
20-Sep	Stage_10	2	9/29/22	Topo2	1.073038698	137
20-Sep	Stage_10	2	9/29/22	Topo2	0.804990701	138
20-Sep	Stage_10	2	9/29/22	Topo2	1.019570734	139
20-Sep	Stage_10	2	9/29/22	Topo2	1.128562216	140
20-Sep	Stage_10	2	9/29/22	Topo2	1.16410482	141
20-Sep	Stage_10	2	9/29/22	Topo2	0.704281205	142
20-Sep	Stage_8.5	1	8/3/22	H1	1.19365395	143
20-Sep	Stage_8.5	1	8/3/22	H1	1.231897225	144
20-Sep	Stage_8.5	1	8/3/22	H1	0.865648652	145
20-Sep	Stage_8.5	1	8/3/22	H1	0.972188858	146
20-Sep	Stage_8.5	1	8/3/22	H1	1.059497353	147
20-Sep	Stage_8.5	1	8/3/22	H1	1.515435331	148
20-Sep	Stage_8.5	1	8/3/22	H1	1.025474009	149
20-Sep	Stage_8.5	1	8/3/22	H1	1.692109538	150
20-Sep	Stage_8.5	1	8/3/22	H1	1.268998178	151
20-Sep	Stage_8.5	1	8/3/22	H1	1.383278989	152
20-Sep	Stage_8.5	1	8/3/22	H1	1.548279825	153
20-Sep	Stage_8.5	1	8/3/22	H1	1.238476056	154
20-Sep	Stage_8.5	1	8/3/22	H1	1.004040997	155
20-Sep	Stage_8.5	1	8/3/22	H1	1.534775754	156
20-Sep	Stage_8.5	1	8/3/22	H1	1.350089882	157
20-Sep	Stage_8.5	1	8/3/22	H1	0.960250218	158
20-Sep	Stage_8.5	1	8/3/22	H1	1.147686092	159
20-Sep	Stage_8.5	1	8/3/22	H1	1.106090027	160
20-Sep	Stage_8.5	1	8/3/22	H1	0.841476664	161
20-Sep	Stage_8.5	1	8/3/22	H1	0.720380028	162
20-Sep	Stage_8.5	1	8/3/22	H1	0.95967497	163
20-Sep	Stage_8.5	1	8/3/22	H1	0.763400175	164
20-Sep	Stage_8.5	1	8/3/22	H1	1.065958287	165
20-Sep	Stage_8.5	1	8/3/22	H1	1.086913981	166
20-Sep	Stage_8.5	1	8/3/22	H1	1.183690959	167
20-Sep	Stage_8.5	1	8/3/22	H1	1.058985776	168
20-Sep	Stage_8.5	1	8/3/22	H1	0.928865946	169
20-Sep	Stage_8.5	1	8/3/22	H1	1.030127286	170
20-Sep	Stage_8.5	1	8/3/22	H1	1.05999883	171
20-Sep	Stage_8.5	1	8/3/22	H1	1.076309862	172
20-Sep	Stage_8.5	1	8/3/22	H1	0.919062816	173
20-Sep	Stage_8.5	1	8/3/22	H1	1.360816013	174
20-Sep	Stage_8.5	1	8/3/22	H1	1.699700279	175
20-Sep	Stage_8.5	1	8/3/22	H1	1.445784645	176
20-Sep	Stage_8.5	1	8/3/22	H1	1.661167821	177
20-Sep	Stage_8.5	1	8/3/22	H1	1.330966823	178
20-Sep	Stage_8.5	1	8/3/22	H1	0.780577171	179
20-Sep	Stage_8.5	1	8/3/22	H1	0.691380562	180
20-Sep	Stage_8.5	1	8/3/22	H1	1.188249477	181
20-Sep	Stage_8.5	1	8/3/22	H1	1.002829898	182
20-Sep	Stage_8.5	1	8/3/22	H1	0.957990497	183
20-Sep	Stage_8.5	1	8/3/22	H1	0.716984919	184
20-Sep	Stage_8.5	1	8/3/22	H1	0.746495432	185
20-Sep	Stage_8.5	1	8/3/22	H1	0.570682109	186
20-Sep	Stage_8.5	1	8/3/22	H1	0.857847727	187
20-Sep	Stage_8.5	1	8/3/22	H1	0.456611537	188
20-Sep	Stage_8.5	1	8/3/22	H1	0.792344759	189
20-Sep	Stage_8.5	1	8/3/22	H1	0.494856052	190
20-Sep	Stage_8.5	1	8/3/22	H1	0.708149918	191
20-Sep	Stage_8.5	1	8/3/22	H1	1.414001373	192
20-Sep	Stage_8.5	1	8/3/22	H1	0.575885813	193
20-Sep	Stage_8.5	1	8/3/22	H1	1.054713945	194
20-Sep	Stage_8.5	1	8/3/22	H1	1.193387132	195
20-Sep	Stage_8.5	1	8/3/22	H1	1.14314323	196
20-Sep	Stage_8.5	1	8/3/22	H1	1.000828807	197
20-Sep	Stage_8.5	1	8/3/22	H1	1.019571198	198
20-Sep	Stage_8.5	1	8/3/22	H1	0.856395951	199
20-Sep	Stage_8.5	1	8/3/22	H1	0.956035611	200
20-Sep	Stage_8.5	1	8/3/22	H1	1.043542789	201
20-Sep	Stage_8.5	1	8/3/22	H1	0.78540767	202
20-Sep	Stage_8.5	1	8/3/22	H1	0.914334109	203
20-Sep	Stage_8.5	1	8/3/22	H1	1.003886034	204
20-Sep	Stage_8.5	1	8/3/22	H1	1.151039487	205
20-Sep	Stage_8.5	1	8/3/22	H1	0.871485771	206
20-Sep	Stage_8.5	1	8/3/22	H1	0.764132912	207
20-Sep	Stage_8.5	1	8/3/22	H1	0.729560749	208
20-Sep	Stage_8.5	1	8/3/22	H1	0.757545048	209
20-Sep	Stage_8.5	1	8/3/22	H1	0.914697626	210
20-Sep	Stage_8.5	1	8/3/22	H1	0.652450934	211
20-Sep	Stage_8.5	1	8/3/22	H1	0.865077402	212
20-Sep	Stage_8.5	1	8/3/22	H1	1.17769613	213
20-Sep	Stage_8.5	1	8/3/22	H1	0.854366332	214
20-Sep	Stage_8.5	2	9/29/22	H1	1.044335734	214
20-Sep	Stage_8.5	2	9/29/22	H1	1.252562291	215
20-Sep	Stage_8.5	2	9/29/22	H1	1.263921729	216
20-Sep	Stage_8.5	2	9/29/22	H1	1.040000813	217
20-Sep	Stage_8.5	2	9/29/22	H1	1.114080288	218
20-Sep	Stage_8.5	2	9/29/22	H1	1.234555893	219
20-Sep	Stage_8.5	2	9/29/22	H1	1.585320314	220
20-Sep	Stage_8.5	2	9/29/22	H1	1.035719422	221
20-Sep	Stage_8.5	2	9/29/22	H1	0.924816567	222
20-Sep	Stage_8.5	2	9/29/22	H1	1.052228309	223
20-Sep	Stage_8.5	2	9/29/22	H1	1.1808734	224
20-Sep	Stage_8.5	2	9/29/22	H1	1.155595489	225
20-Sep	Stage_8.5	2	9/29/22	H1	1.024356391	226
20-Sep	Stage_8.5	2	9/29/22	H1	1.075246016	227
20-Sep	Stage_8.5	2	9/29/22	H1	0.987826515	228
20-Sep	Stage_8.5	2	9/29/22	H1	1.123928013	229
20-Sep	Stage_8.5	2	9/29/22	H1	1.134709229	230
20-Sep	Stage_8.5	2	9/29/22	H1	1.245145975	231
20-Sep	Stage_8.5	2	9/29/22	H1	1.086265799	232
20-Sep	Stage_8.5	2	9/29/22	H1	1.45576427	233
20-Sep	Stage_8.5	2	9/29/22	H1	1.85218615	234
20-Sep	Stage_8.5	2	9/29/22	H1	1.303025267	235
20-Sep	Stage_8.5	2	9/29/22	H1	0.97066975	236
20-Sep	Stage_8.5	2	9/29/22	H1	1.210447938	237
20-Sep	Stage_8.5	2	9/29/22	H1	1.100964553	238
20-Sep	Stage_8.5	2	9/29/22	H1	1.268821213	239
20-Sep	Stage_8.5	2	9/29/22	H1	1.290254154	240
20-Sep	Stage_8.5	2	9/29/22	H1	1.079234448	241
20-Sep	Stage_8.5	2	9/29/22	H1	1.944340495	242
20-Sep	Stage_8.5	2	9/29/22	H1	1.122525901	243
20-Sep	Stage_8.5	2	9/29/22	H1	1.158093854	244
20-Sep	Stage_8.5	2	9/29/22	H1	1.671359477	245
20-Sep	Stage_8.5	2	9/29/22	H1	0.918255697	246
20-Sep	Stage_8.5	2	9/29/22	H1	1.408822804	247
20-Sep	Stage_8.5	2	9/29/22	H1	1.942639829	248
20-Sep	Stage_8.5	2	9/29/22	H1	1.645321089	249
20-Sep	Stage_8.5	2	9/29/22	H1	1.32622117	250
20-Sep	Stage_8.5	2	9/29/22	H1	1.183441116	251
20-Sep	Stage_8.5	2	9/29/22	H1	0.930116125	252
20-Sep	Stage_8.5	2	9/29/22	H1	1.507224529	253
20-Sep	Stage_8.5	2	9/29/22	H1	1.175270724	254
20-Sep	Stage_8.5	2	9/29/22	H1	1.421469024	255
20-Sep	Stage_8.5	2	9/29/22	H1	1.063939845	256
20-Sep	Stage_8.5	2	9/29/22	H1	0.833404373	257
20-Sep	Stage_8.5	2	9/29/22	H1	1.03365024	258
20-Sep	Stage_8.5	2	9/29/22	H1	1.49181849	259
20-Sep	Stage_8.5	2	9/29/22	H1	1.193978735	260
20-Sep	Stage_8.5	2	9/29/22	H1	0.900689698	261
20-Sep	Stage_8.5	2	9/29/22	H1	1.160099863	262
20-Sep	Stage_8.5	2	9/29/22	H1	0.930395087	263
20-Sep	Stage_8.5	2	9/29/22	H1	0.906535367	264
20-Sep	Stage_8.5	2	9/29/22	H1	0.978059062	265
20-Sep	Stage_8.5	2	9/29/22	H1	0.841632758	266
20-Sep	Stage_8.5	2	9/29/22	H1	1.394589212	267
20-Sep	Stage_8.5	2	9/29/22	H1	1.060070228	268
20-Sep	Stage_8.5	2	9/29/22	H1	1.113698331	269
20-Sep	Stage_8.5	2	9/29/22	H1	0.984950247	270
20-Sep	Stage_8.5	2	9/29/22	H1	1.127960209	271
20-Sep	Stage_8.5	2	9/29/22	H1	1.383447023	272
20-Sep	Stage_8.5	2	9/29/22	H1	1.139145376	273
20-Sep	Stage_8.5	2	9/29/22	H1	1.185935058	274
20-Sep	Stage_8.5	2	9/29/22	H1	1.283200237	275
20-Sep	Stage_8.5	2	9/29/22	H1	1.124673541	276
20-Sep	Stage_8.5	2	9/29/22	H1	1.087945096	277
20-Sep	Stage_8.5	2	9/29/22	H1	1.17645791	278
20-Sep	Stage_8.5	2	9/29/22	H1	1.505450945	279
20-Sep	Stage_8.5	2	9/29/22	H1	1.10165385	280
20-Sep	Stage_8.5	2	9/29/22	H1	0.989575858	281
20-Sep	Stage_8.5	2	9/29/22	H1	1.341336452	282
20-Sep	Stage_8.5	2	9/29/22	H1	1.574599858	283
20-Sep	Stage_8.5	2	9/29/22	H1	1.179912431	284
20-Sep	Stage_8.5	2	9/29/22	H1	1.315329394	285
20-Sep	Stage_8.5	2	9/29/22	H1	1.370309374	286
20-Sep	Stage_8.5	2	9/29/22	H1	1.540427425	287
20-Sep	Stage_8.5	2	9/29/22	H1	1.380842446	288
20-Sep	Stage_8.5	2	9/29/22	H1	1.066398907	289
20-Sep	Stage_8.5	2	9/29/22	H1	1.675643933	290
20-Sep	Stage_8.5	2	9/29/22	H1	1.228208976	291
20-Sep	Stage_8.5	2	9/29/22	H1	0.79927061	292
20-Sep	Stage_8.5	2	9/29/22	H1	1.084379085	293
20-Sep	Stage_8.5	2	9/29/22	H1	1.481137095	294
20-Sep	Stage_8.5	2	9/29/22	H1	1.196154408	295
20-Sep	Stage_10	2	9/29/22	H1	0.865892971	296
20-Sep	Stage_10	2	9/29/22	H1	1.124586638	297
20-Sep	Stage_10	2	9/29/22	H1	1.06252079	298
20-Sep	Stage_10	2	9/29/22	H1	1.066818013	299
20-Sep	Stage_10	2	9/29/22	H1	1.1419855	300
20-Sep	Stage_10	2	9/29/22	H1	0.795647396	301
20-Sep	Stage_10	2	9/29/22	H1	0.838001279	302
20-Sep	Stage_10	2	9/29/22	H1	0.802444434	303
20-Sep	Stage_10	2	9/29/22	H1	0.933051534	304
20-Sep	Stage_10	2	9/29/22	H1	1.257650804	305
20-Sep	Stage_10	2	9/29/22	H1	0.928336726	306
20-Sep	Stage_10	2	9/29/22	H1	0.930459141	307
20-Sep	Stage_10	2	9/29/22	H1	0.817891951	308
20-Sep	Stage_10	2	9/29/22	H1	0.758509499	309
20-Sep	Stage_10	2	9/29/22	H1	0.803269884	310
20-Sep	Stage_10	2	9/29/22	H1	0.785843901	311
20-Sep	Stage_10	2	9/29/22	H1	0.768772506	312
20-Sep	Stage_10	2	9/29/22	H1	0.980000764	313
20-Sep	Stage_10	2	9/29/22	H1	0.869972542	314
20-Sep	Stage_10	2	9/29/22	H1	1.004345549	315
20-Sep	Stage_10	2	9/29/22	H1	1.076739241	316
20-Sep	Stage_10	2	9/29/22	H1	0.865463193	317
20-Sep	Stage_10	2	9/29/22	H1	0.669830448	318
20-Sep	Stage_10	2	9/29/22	H1	0.653950735	319
20-Sep	Stage_10	2	9/29/22	H1	0.693806149	320
20-Sep	Stage_10	2	9/29/22	H1	0.677295707	321
20-Sep	Stage_10	2	9/29/22	H1	1.00062519	322
20-Sep	Stage_10	2	9/29/22	H1	0.870429714	323
20-Sep	Stage_10	2	9/29/22	H1	0.815452613	324
20-Sep	Stage_10	2	9/29/22	H1	1.124656628	325
20-Sep	Stage_10	2	9/29/22	H1	0.789175628	326
20-Sep	Stage_10	2	9/29/22	H1	0.634399353	327
20-Sep	Stage_10	2	9/29/22	H1	0.893403963	328
20-Sep	Stage_10	2	9/29/22	H1	0.685547128	329
20-Sep	Stage_10	2	9/29/22	H1	0.861709405	330
20-Sep	Stage_10	2	9/29/22	H1	0.829059325	331
20-Sep	Stage_10	2	9/29/22	H1	0.797859464	332
20-Sep	Stage_10	2	9/29/22	H1	0.747852424	333
20-Sep	Stage_10	2	9/29/22	H1	0.718998471	334
20-Sep	Stage_10	2	9/29/22	H1	0.618851786	335
20-Sep	Stage_10	2	9/29/22	H1	0.990315665	336
20-Sep	Stage_10	2	9/29/22	H1	0.713175764	337
20-Sep	Stage_10	2	9/29/22	H1	0.885178738	338
20-Sep	Stage_10	2	9/29/22	H1	0.773363983	339
20-Sep	Stage_10	2	9/29/22	H1	0.720033809	340
20-Sep	Stage_10	2	9/29/22	H1	0.840595332	341
20-Sep	Stage_10	2	9/29/22	H1	0.597912333	342
20-Sep	Stage_10	2	9/29/22	H1	0.627233107	343
20-Sep	Stage_10	2	9/29/22	H1	0.550904988	344
20-Sep	Stage_10	2	9/29/22	H1	0.68646663	345
20-Sep	Stage_10	2	9/29/22	H1	0.761918446	346
20-Sep	Stage_10	2	9/29/22	H1	0.734848884	347
20-Sep	Stage_10	2	9/29/22	H1	0.639179843	348
20-Sep	Stage_10	2	9/29/22	H1	0.591296761	349
20-Sep	Stage_10	2	9/29/22	H1	0.904608846	350
20-Sep	Stage_10	2	9/29/22	H1	0.869451104	351
20-Sep	Stage_10	2	9/29/22	H1	0.800268313	352
20-Sep	Stage_10	2	9/29/22	H1	1.032965185	353
20-Sep	Stage_10	2	9/29/22	H1	0.830385513	354
20-Sep	Stage_10	2	9/29/22	H1	0.695696781	355
20-Sep	Stage_10	2	9/29/22	H1	0.668604	356
20-Sep	Stage_10	2	9/29/22	H1	0.990035215	357
20-Sep	Stage_10	2	9/29/22	H1	1.062008803	358
20-Sep	Stage_10	2	9/29/22	H1	1.116233298	359
20-Sep	Stage_10	2	9/29/22	H1	1.164040337	360
20-Sep	Stage_10	2	9/29/22	H1	1.059933784	361
20-Sep	Stage_10	2	9/29/22	H1	1.087489932	362
20-Sep	Stage_10	2	9/29/22	H1	1.14746895	363
20-Sep	Stage_10	2	9/29/22	H1	0.857551374	364
20-Sep	Stage_10	2	9/29/22	H1	1.365386825	365
20-Sep	Stage_10	2	9/29/22	H1	1.572229886	366
20-Sep	Stage_10	2	9/29/22	H1	1.423213769	367
20-Sep	Stage_10	2	9/29/22	H1	1.135622594	368
20-Sep	Stage_10	2	9/29/22	H1	1.273456103	369
20-Sep	Stage_10	2	9/29/22	H1	1.052466086	370
20-Sep	Stage_10	2	9/29/22	H1	0.82397021	371
20-Sep	Stage_10	2	9/29/22	H1	0.961569658	372
20-Sep	Stage_10	2	9/29/22	H1	0.932698003	373
20-Sep	Stage_10	2	9/29/22	H1	1.060301074	374
20-Sep	Stage_10	2	9/29/22	H1	1.239050354	375
20-Sep	Stage_10	2	9/29/22	H1	1.186380231	376
20-Sep	Stage_10	2	9/29/22	H1	1.235594555	377
20-Sep	Stage_10	2	9/29/22	H1	1.101399295	378
20-Sep	Stage_10	2	9/29/22	H1	1.437149796	379
20-Sep	Stage_10	2	9/29/22	H1	1.100619362	380
20-Sep	Stage_10	2	9/29/22	H1	1.055753717	381
20-Sep	Stage_10	2	9/29/22	H1	1.071398329	382
20-Sep	Stage_8.5	1	8/3/22	Topo2	1.878398233	382
20-Sep	Stage_8.5	1	8/3/22	Topo2	1.660443533	383
20-Sep	Stage_8.5	1	8/3/22	Topo2	1.206828096	384
20-Sep	Stage_8.5	1	8/3/22	Topo2	1.964703424	385
20-Sep	Stage_8.5	1	8/3/22	Topo2	1.590581078	386
20-Sep	Stage_8.5	1	8/3/22	Topo2	1.438681671	387
20-Sep	Stage_8.5	1	8/3/22	Topo2	1.813768715	388
20-Sep	Stage_8.5	1	8/3/22	Topo2	3.250267208	389
20-Sep	Stage_8.5	1	8/3/22	Topo2	2.675073186	390
20-Sep	Stage_8.5	1	8/3/22	Topo2	2.798284507	391
20-Sep	Stage_8.5	1	8/3/22	Topo2	2.589507063	392
20-Sep	Stage_8.5	1	8/3/22	Topo2	2.481590679	393
20-Sep	Stage_8.5	1	8/3/22	Topo2	2.479837021	394
20-Sep	Stage_8.5	1	8/3/22	Topo2	3.333289943	395
20-Sep	Stage_8.5	1	8/3/22	Topo2	1.850542848	396
20-Sep	Stage_8.5	1	8/3/22	Topo2	2.17980249	397
20-Sep	Stage_8.5	1	8/3/22	Topo2	2.246720469	398
20-Sep	Stage_8.5	1	8/3/22	Topo2	2.510860027	399
20-Sep	Stage_8.5	1	8/3/22	Topo2	2.452995687	400
20-Sep	Stage_8.5	1	8/3/22	Topo2	2.37246781	401
20-Sep	Stage_8.5	1	8/3/22	Topo2	2.403392768	402
20-Sep	Stage_8.5	1	8/3/22	Topo2	2.076131571	403
20-Sep	Stage_8.5	1	8/3/22	Topo2	3.306078977	404
20-Sep	Stage_8.5	1	8/3/22	Topo2	2.349225202	405
20-Sep	Stage_8.5	1	8/3/22	Topo2	1.984640326	406
20-Sep	Stage_8.5	1	8/3/22	Topo2	1.739923497	407
20-Sep	Stage_8.5	1	8/3/22	Topo2	0.875975125	408
20-Sep	Stage_8.5	1	8/3/22	Topo2	2.043782084	409
20-Sep	Stage_8.5	1	8/3/22	Topo2	1.711074625	410
20-Sep	Stage_8.5	1	8/3/22	Topo2	1.793225205	411
20-Sep	Stage_8.5	1	8/3/22	Topo2	1.994366511	412
20-Sep	Stage_8.5	1	8/3/22	Topo2	1.978702404	413
20-Sep	Stage_8.5	1	8/3/22	Topo2	1.180756387	414
20-Sep	Stage_8.5	1	8/3/22	Topo2	1.771461354	415
20-Sep	Stage_8.5	1	8/3/22	Topo2	0.843733038	416
20-Sep	Stage_8.5	1	8/3/22	Topo2	1.40058762	417
20-Sep	Stage_8.5	1	8/3/22	Topo2	2.106855817	418
20-Sep	Stage_8.5	1	8/3/22	Topo2	1.6462164	419
20-Sep	Stage_8.5	1	8/3/22	Topo2	1.721473005	420
20-Sep	Stage_8.5	1	8/3/22	Topo2	2.070815119	421
20-Sep	Stage_8.5	1	8/3/22	Topo2	1.826121307	422
20-Sep	Stage_8.5	1	8/3/22	Topo2	1.908913213	423
20-Sep	Stage_8.5	1	8/3/22	Topo2	1.965416332	424
20-Sep	Stage_8.5	1	8/3/22	Topo2	1.518140323	425
20-Sep	Stage_8.5	1	8/3/22	Topo2	2.783814307	426
20-Sep	Stage_8.5	1	8/3/22	Topo2	2.571030018	427
20-Sep	Stage_8.5	1	8/3/22	Topo2	2.061542664	428
20-Sep	Stage_8.5	1	8/3/22	Topo2	2.376963196	429
20-Sep	Stage_8.5	1	8/3/22	Topo2	2.415570845	430
20-Sep	Stage_8.5	1	8/3/22	Topo2	3.135944009	431
20-Sep	Stage_8.5	1	8/3/22	Topo2	1.770668146	432
20-Sep	Stage_8.5	1	8/3/22	Topo2	1.221222255	433
20-Sep	Stage_8.5	1	8/3/22	Topo2	3.295034497	434
20-Sep	Stage_8.5	1	8/3/22	Topo2	3.429565157	435
20-Sep	Stage_8.5	1	8/3/22	Topo2	2.483218216	436
20-Sep	Stage_8.5	1	8/3/22	Topo2	2.658390034	437
20-Sep	Stage_8.5	1	8/3/22	Topo2	2.38766699	438
20-Sep	Stage_8.5	1	8/3/22	Topo2	2.310063908	439
20-Sep	Stage_8.5	1	8/3/22	Topo2	2.099293217	440
20-Sep	Stage_8.5	1	8/3/22	Topo2	2.531538394	441
20-Sep	Stage_8.5	1	8/3/22	Topo2	2.083861057	442
20-Sep	Stage_8.5	1	8/3/22	Topo2	1.785493836	443
20-Sep	Stage_8.5	1	8/3/22	Topo2	1.825689441	444
20-Sep	Stage_8.5	1	8/3/22	Topo2	2.074483905	445
20-Sep	Stage_8.5	1	8/3/22	Topo2	1.717674888	446
20-Sep	Stage_8.5	1	8/3/22	Topo2	2.562802272	447
20-Sep	Stage_8.5	1	8/3/22	Topo2	2.032848334	448
20-Sep	Stage_8.5	1	8/3/22	Topo2	1.881157949	449
20-Sep	Stage_8.5	1	8/3/22	Topo2	2.037173951	450
20-Sep	Stage_8.5	1	8/3/22	Topo2	1.855659875	451
20-Sep	Stage_8.5	1	8/3/22	Topo2	2.118470782	452
20-Sep	Stage_8.5	1	8/3/22	Topo2	1.645293754	453
20-Sep	Stage_8.5	1	8/3/22	Topo2	1.985297091	454
20-Sep	Stage_8.5	1	8/3/22	Topo2	1.660212007	455
20-Sep	Stage_8.5	1	8/3/22	Topo2	1.738765784	456
20-Sep	Stage_8.5	1	8/3/22	Topo2	1.854677586	457
20-Sep	Stage_8.5	1	8/3/22	Topo2	1.983163291	458
20-Sep	Stage_8.5	1	8/3/22	Topo2	1.206030379	459
20-Sep	Stage_8.5	1	8/3/22	H3	1.132259167	460
20-Sep	Stage_8.5	1	8/3/22	H3	1.340036523	461
20-Sep	Stage_8.5	1	8/3/22	H3	1.078158993	463
20-Sep	Stage_8.5	1	8/3/22	H3	0.988491678	464
20-Sep	Stage_8.5	1	8/3/22	H3	1.02656263	466
20-Sep	Stage_8.5	1	8/3/22	H3	0.830615267	467
20-Sep	Stage_8.5	1	8/3/22	H3	1.059254834	469
20-Sep	Stage_8.5	1	8/3/22	H3	1.447207423	470
20-Sep	Stage_8.5	1	8/3/22	H3	1.337948755	472
20-Sep	Stage_8.5	1	8/3/22	H3	0.938210082	473
20-Sep	Stage_8.5	1	8/3/22	H3	0.975623836	475
20-Sep	Stage_8.5	1	8/3/22	H3	1.100792003	476
20-Sep	Stage_8.5	1	8/3/22	H3	0.770654244	478
20-Sep	Stage_8.5	1	8/3/22	H3	1.075104097	479
20-Sep	Stage_8.5	1	8/3/22	H3	0.622758175	481
20-Sep	Stage_8.5	1	8/3/22	H3	0.949711105	482
20-Sep	Stage_8.5	1	8/3/22	H3	1.040898267	484
20-Sep	Stage_8.5	1	8/3/22	H3	1.432114036	485
20-Sep	Stage_8.5	1	8/3/22	H3	1.270324434	487
20-Sep	Stage_8.5	1	8/3/22	H3	1.087212243	488
20-Sep	Stage_8.5	1	8/3/22	H3	0.845672595	490
20-Sep	Stage_8.5	1	8/3/22	H3	1.163154444	491
20-Sep	Stage_8.5	1	8/3/22	H3	1.21384412	493
20-Sep	Stage_8.5	1	8/3/22	H3	0.903640879	494
20-Sep	Stage_8.5	1	8/3/22	H3	0.930338744	496
20-Sep	Stage_8.5	1	8/3/22	H3	0.948790311	497
20-Sep	Stage_8.5	1	8/3/22	H3	1.099284851	499
20-Sep	Stage_8.5	1	8/3/22	H3	1.360767397	500
20-Sep	Stage_8.5	1	8/3/22	H3	1.243802752	502
20-Sep	Stage_8.5	1	8/3/22	H3	0.916860187	503
20-Sep	Stage_8.5	1	8/3/22	H3	0.712308531	505
20-Sep	Stage_8.5	1	8/3/22	H3	1.31530688	506
20-Sep	Stage_8.5	1	8/3/22	H3	1.388342193	508
20-Sep	Stage_8.5	1	8/3/22	H3	1.293820322	509
20-Sep	Stage_8.5	1	8/3/22	H3	1.512637772	511
20-Sep	Stage_8.5	1	8/3/22	H3	1.142641579	512
20-Sep	Stage_8.5	1	8/3/22	H3	0.819408994	514
20-Sep	Stage_8.5	1	8/3/22	H3	0.860795492	515
20-Sep	Stage_8.5	1	8/3/22	H3	0.887663593	517
20-Sep	Stage_8.5	1	8/3/22	H3	0.889965074	518
20-Sep	Stage_8.5	1	8/3/22	H3	0.873759847	520
20-Sep	Stage_8.5	1	8/3/22	H3	0.75684160599999994	521
20-Sep	Stage_8.5	1	8/3/22	H3	0.746067829	523
20-Sep	Stage_8.5	1	8/3/22	H3	1.150139038	524
20-Sep	Stage_8.5	1	8/3/22	H3	0.982819687	526
20-Sep	Stage_8.5	1	8/3/22	H3	0.944524408	527
20-Sep	Stage_8.5	1	8/3/22	H3	0.833245695	529
20-Sep	Stage_8.5	1	8/3/22	H3	0.562555084	530
20-Sep	Stage_8.5	1	8/3/22	H3	0.819068133	532
20-Sep	Stage_8.5	1	8/3/22	H3	1.046162739	533
20-Sep	Stage_8.5	1	8/3/22	H3	0.637918054	535
20-Sep	Stage_8.5	1	8/3/22	H3	1.083410298	536
20-Sep	Stage_8.5	1	8/3/22	H3	0.953407083	538
20-Sep	Stage_8.5	1	8/3/22	H3	0.85593076	539
20-Sep	Stage_8.5	1	8/3/22	H3	0.908729872	541
20-Sep	Stage_8.5	1	8/3/22	H3	1.077533962	542
20-Sep	Stage_8.5	1	8/3/22	H3	0.795148105	544
20-Sep	Stage_8.5	1	8/3/22	H3	0.784893785	545
20-Sep	Stage_8.5	1	8/3/22	H3	1.179880439	547
20-Sep	Stage_8.5	1	8/3/22	H3	1.001824259	548
20-Sep	Stage_8.5	1	8/3/22	H3	0.893474334	550
20-Sep	Stage_8.5	1	8/3/22	H3	1.118999585	551
20-Sep	Stage_8.5	1	8/3/22	H3	1.056522696	553
20-Sep	Stage_8.5	1	8/3/22	H3	1.114847841	554
20-Sep	Stage_8.5	1	8/3/22	H3	1.057426342	556
20-Sep	Stage_8.5	1	8/3/22	H3	1.00728993	557
20-Sep	Stage_8.5	1	8/3/22	H3	1.060022109	559
20-Sep	Stage_8.5	1	8/3/22	H3	1.08352605	560
20-Sep	Stage_8.5	1	8/3/22	H3	1.1221714	562
20-Sep	Stage_8.5	1	8/3/22	H3	0.946005583	563
20-Sep	Stage_8.5	1	8/3/22	H3	1.024451408	565
20-Sep	Stage_8.5	1	8/3/22	H3	1.331830546	566
20-Sep	Stage_8.5	1	8/3/22	H3	1.12941059	568
20-Sep	Stage_8.5	1	8/3/22	H3	1.227473909	569
20-Sep	Stage_8.5	1	8/3/22	H3	1.06247283	571
20-Sep	Stage_8.5	1	8/3/22	H3	0.946651224	572
20-Sep	Stage_8.5	1	8/3/22	H3	1.289690491	574
20-Sep	Stage_8.5	1	8/3/22	H3	0.732642084	575
20-Sep	Stage_8.5	1	8/3/22	H3	0.864657771	577
20-Sep	Stage_8.5	1	8/3/22	H3	1.110222711	578
20-Sep	Stage_8.5	1	8/3/22	H3	0.961914321	580
20-Sep	Stage_8.5	1	8/3/22	H3	1.12356645	581
20-Sep	Stage_8.5	1	8/3/22	H3	0.709546179	583
20-Sep	Stage_8.5	1	8/3/22	H3	2.231790789	584
20-Sep	Stage_8.5	1	8/3/22	H3	0.849103099	586
20-Sep	Stage_8.5	1	8/3/22	H3	0.672161067	587
20-Sep	Stage_8.5	1	8/3/22	x_CAPG	0.900471912	588
20-Sep	Stage_8.5	1	8/3/22	x_CAPG	0.879928186	589
20-Sep	Stage_8.5	1	8/3/22	x_CAPG	1.034514501	591
20-Sep	Stage_8.5	1	8/3/22	x_CAPG	0.858880942	592
20-Sep	Stage_8.5	1	8/3/22	x_CAPG	1.04502853	594
20-Sep	Stage_8.5	1	8/3/22	x_CAPG	0.757935792	595
20-Sep	Stage_8.5	1	8/3/22	x_CAPG	0.786540662	597
20-Sep	Stage_8.5	1	8/3/22	x_CAPG	0.762278392	598
20-Sep	Stage_8.5	1	8/3/22	x_CAPG	0.895879696	600
20-Sep	Stage_8.5	1	8/3/22	x_CAPG	0.770096573	601
20-Sep	Stage_8.5	1	8/3/22	x_CAPG	0.808990893	603
20-Sep	Stage_8.5	1	8/3/22	x_CAPG	0.872522878	604
20-Sep	Stage_8.5	1	8/3/22	x_CAPG	0.713035408	606
20-Sep	Stage_8.5	1	8/3/22	x_CAPG	0.912561298	607
20-Sep	Stage_8.5	1	8/3/22	x_CAPG	0.559179934	609
20-Sep	Stage_8.5	1	8/3/22	x_CAPG	0.854006408	610
20-Sep	Stage_8.5	1	8/3/22	x_CAPG	1.001498143	612
20-Sep	Stage_8.5	1	8/3/22	x_CAPG	0.816724973	613
20-Sep	Stage_8.5	1	8/3/22	x_CAPG	0.810014487	615
20-Sep	Stage_8.5	1	8/3/22	x_CAPG	0.903988448	616
20-Sep	Stage_8.5	1	8/3/22	x_CAPG	0.633077074	618
20-Sep	Stage_8.5	1	8/3/22	x_CAPG	0.828181241	619
20-Sep	Stage_8.5	1	8/3/22	x_CAPG	0.851406044	621
20-Sep	Stage_8.5	1	8/3/22	x_CAPG	0.908827838	622
20-Sep	Stage_8.5	1	8/3/22	x_CAPG	0.813329284	624
20-Sep	Stage_8.5	1	8/3/22	x_CAPG	1.11601618	625
20-Sep	Stage_8.5	1	8/3/22	x_CAPG	0.926568048	627
20-Sep	Stage_8.5	1	8/3/22	x_CAPG	1.036638567	628
20-Sep	Stage_8.5	1	8/3/22	x_CAPG	0.910581117	630
20-Sep	Stage_8.5	1	8/3/22	x_CAPG	0.707356012	631
20-Sep	Stage_8.5	1	8/3/22	x_CAPG	1.042584549	633
20-Sep	Stage_8.5	1	8/3/22	x_CAPG	0.965625659	634
20-Sep	Stage_8.5	1	8/3/22	x_CAPG	0.648441733	636
20-Sep	Stage_8.5	1	8/3/22	x_CAPG	0.734744227	637
20-Sep	Stage_8.5	1	8/3/22	x_CAPG	0.750687863	639
20-Sep	Stage_8.5	1	8/3/22	x_CAPG	1.097183014	640
20-Sep	Stage_8.5	1	8/3/22	x_CAPG	0.996689673	642
20-Sep	Stage_8.5	1	8/3/22	x_CAPG	0.826391929	643
20-Sep	Stage_8.5	1	8/3/22	x_CAPG	1.004128031	645
20-Sep	Stage_8.5	1	8/3/22	x_CAPG	0.823223817	646
20-Sep	Stage_8.5	1	8/3/22	x_CAPG	1.311454429	648
20-Sep	Stage_8.5	1	8/3/22	x_CAPG	0.832405615	649
20-Sep	Stage_8.5	1	8/3/22	x_CAPG	0.799174741	651
20-Sep	Stage_8.5	1	8/3/22	x_CAPG	0.944450284	652
20-Sep	Stage_8.5	1	8/3/22	x_CAPG	0.966719177	654
20-Sep	Stage_8.5	1	8/3/22	x_CAPG	1.011225028	655
20-Sep	Stage_8.5	1	8/3/22	x_CAPG	1.009333572	657
20-Sep	Stage_8.5	1	8/3/22	x_CAPG	0.844465525	658
20-Sep	Stage_8.5	1	8/3/22	x_CAPG	0.862044023	660
20-Sep	Stage_8.5	1	8/3/22	x_CAPG	1.158534504	661
20-Sep	Stage_8.5	1	8/3/22	x_CAPG	1.158694515	663
20-Sep	Stage_8.5	1	8/3/22	x_CAPG	0.929717838	664
20-Sep	Stage_8.5	1	8/3/22	x_CAPG	0.884611267	666
20-Sep	Stage_8.5	1	8/3/22	x_CAPG	0.831972283	667
20-Sep	Stage_8.5	1	8/3/22	x_CAPG	1.135239932	669
20-Sep	Stage_8.5	1	8/3/22	x_CAPG	0.797303241	670
20-Sep	Stage_8.5	1	8/3/22	x_CAPG	0.787680495	672
20-Sep	Stage_8.5	1	8/3/22	x_CAPG	0.710003682	673
20-Sep	Stage_8.5	1	8/3/22	x_CAPG	0.742431099	675
20-Sep	Stage_8.5	1	8/3/22	x_CAPG	1.2287726	676
20-Sep	Stage_8.5	1	8/3/22	x_CAPG	0.835241962	678
20-Sep	Stage_8.5	1	8/3/22	x_CAPG	0.867234159	679
20-Sep	Stage_8.5	1	8/3/22	x_CAPG	1.011444992	681
20-Sep	Stage_8.5	1	8/3/22	x_CAPG	1.067256604	682
20-Sep	Stage_8.5	1	8/3/22	x_CAPG	1.029973861	684
20-Sep	Stage_8.5	1	8/3/22	x_CAPG	1.056645094	685
20-Sep	Stage_8.5	1	8/3/22	x_CAPG	0.886771266	687
20-Sep	Stage_8.5	1	8/3/22	x_CAPG	1.110796436	688
20-Sep	Stage_8.5	1	8/3/22	x_CAPG	0.876695183	690
20-Sep	Stage_8.5	1	8/3/22	x_CAPG	1.054215934	691
20-Sep	Stage_8.5	1	8/3/22	x_CAPG	0.691636255	693
20-Sep	Stage_8.5	1	8/3/22	x_CAPG	0.933468017	694
20-Sep	Stage_8.5	1	8/3/22	x_CAPG	1.261085435	696
20-Sep	Stage_8.5	1	8/3/22	x_CAPG	1.140297512	697
20-Sep	Stage_8.5	1	8/3/22	x_CAPG	1.048466162	699
20-Sep	Stage_8.5	1	8/3/22	x_CAPG	0.877713536	700
20-Sep	Stage_8.5	1	8/3/22	x_CAPG	0.703708018	702
20-Sep	Stage_8.5	1	8/3/22	x_CAPG	0.919016357	703
20-Sep	Stage_8.5	1	8/3/22	x_CAPG	0.915200121	705
20-Sep	Stage_8.5	1	8/3/22	x_CAPG	1.004711369	706
20-Sep	Stage_8.5	1	8/3/22	x_CAPG	0.968369603	708
20-Sep	Stage_8.5	1	8/3/22	x_CAPG	0.881709067	709
20-Sep	Stage_8.5	1	8/3/22	x_CAPG	1.048903686	711
20-Sep	Stage_8.5	1	8/3/22	x_CAPG	0.998001962	712
20-Sep	Stage_8.5	1	8/3/22	x_CAPG	0.894356236	714
20-Sep	Stage_8.5	1	8/3/22	x_CAPG	0.780517783	715
20-Sep	Stage_8.5	2	9/29/22	H3	2.462576917	716
20-Sep	Stage_8.5	2	9/29/22	H3	2.078154785	718
20-Sep	Stage_8.5	2	9/29/22	H3	2.299188648	719
20-Sep	Stage_8.5	2	9/29/22	H3	1.742804119	721
20-Sep	Stage_8.5	2	9/29/22	H3	1.768439164	722
20-Sep	Stage_8.5	2	9/29/22	H3	2.484414441	724
20-Sep	Stage_8.5	2	9/29/22	H3	2.800921199	725
20-Sep	Stage_8.5	2	9/29/22	H3	3.061381321	727
20-Sep	Stage_8.5	2	9/29/22	H3	2.520628711	728
20-Sep	Stage_8.5	2	9/29/22	H3	1.874730497	730
20-Sep	Stage_8.5	2	9/29/22	H3	2.144450696	731
20-Sep	Stage_8.5	2	9/29/22	H3	1.560327637	733
20-Sep	Stage_8.5	2	9/29/22	H3	1.925923	734
20-Sep	Stage_8.5	2	9/29/22	H3	2.629833615	736
20-Sep	Stage_8.5	2	9/29/22	H3	2.241317723	737
20-Sep	Stage_8.5	2	9/29/22	H3	2.091974382	739
20-Sep	Stage_8.5	2	9/29/22	H3	2.487978455	740
20-Sep	Stage_8.5	2	9/29/22	H3	2.480934784	742
20-Sep	Stage_8.5	2	9/29/22	H3	1.901820202	743
20-Sep	Stage_8.5	2	9/29/22	H3	1.584823744	745
20-Sep	Stage_8.5	2	9/29/22	H3	1.528534247	746
20-Sep	Stage_8.5	2	9/29/22	H3	2.057427276	748
20-Sep	Stage_8.5	2	9/29/22	H3	2.113037458	749
20-Sep	Stage_8.5	2	9/29/22	H3	2.344950461	751
20-Sep	Stage_8.5	2	9/29/22	H3	1.969978249	752
20-Sep	Stage_8.5	2	9/29/22	H3	2.127699193	754
20-Sep	Stage_8.5	2	9/29/22	H3	1.771639727	755
20-Sep	Stage_8.5	2	9/29/22	H3	1.688341608	757
20-Sep	Stage_8.5	2	9/29/22	H3	1.711231233	758
20-Sep	Stage_8.5	2	9/29/22	H3	1.675562524	760
20-Sep	Stage_8.5	2	9/29/22	H3	2.056986765	761
20-Sep	Stage_8.5	2	9/29/22	H3	2.374772304	763
20-Sep	Stage_8.5	2	9/29/22	H3	2.0889308	764
20-Sep	Stage_8.5	2	9/29/22	H3	2.188059988	766
20-Sep	Stage_8.5	2	9/29/22	H3	2.182595999	767
20-Sep	Stage_8.5	2	9/29/22	H3	1.880333949	769
20-Sep	Stage_8.5	2	9/29/22	H3	2.328397562	770
20-Sep	Stage_8.5	2	9/29/22	H3	2.305635037	772
20-Sep	Stage_8.5	2	9/29/22	H3	2.398024472	773
20-Sep	Stage_8.5	2	9/29/22	H3	2.486102853	775
20-Sep	Stage_8.5	2	9/29/22	H3	1.778223344	776
20-Sep	Stage_8.5	2	9/29/22	H3	1.889934891	778
20-Sep	Stage_8.5	2	9/29/22	H3	1.737838678	779
20-Sep	Stage_8.5	2	9/29/22	H3	1.742774917	781
20-Sep	Stage_8.5	2	9/29/22	H3	2.04738766	782
20-Sep	Stage_8.5	2	9/29/22	H3	1.723877003	784
20-Sep	Stage_8.5	2	9/29/22	H3	1.626481423	785
20-Sep	Stage_8.5	2	9/29/22	H3	2.05259544	787
20-Sep	Stage_8.5	2	9/29/22	H3	1.470740065	788
20-Sep	Stage_8.5	2	9/29/22	H3	1.387007397	790
20-Sep	Stage_8.5	2	9/29/22	H3	1.831465733	791
20-Sep	Stage_8.5	2	9/29/22	H3	1.340284925	793
20-Sep	Stage_8.5	2	9/29/22	H3	1.428778622	794
20-Sep	Stage_8.5	2	9/29/22	H3	1.388633423	796
20-Sep	Stage_8.5	2	9/29/22	H3	1.186030736	797
20-Sep	Stage_8.5	2	9/29/22	H3	1.406100177	799
20-Sep	Stage_8.5	2	9/29/22	H3	1.290047947	800
20-Sep	Stage_8.5	2	9/29/22	H3	1.256050843	802
20-Sep	Stage_8.5	2	9/29/22	H3	1.285904637	803
20-Sep	Stage_8.5	2	9/29/22	H3	1.272816723	805
20-Sep	Stage_8.5	2	9/29/22	H3	0.878062311	806
20-Sep	Stage_8.5	2	9/29/22	H3	1.775599991	808
20-Sep	Stage_8.5	2	9/29/22	H3	1.640189602	809
20-Sep	Stage_8.5	2	9/29/22	H3	1.290341337	811
20-Sep	Stage_8.5	2	9/29/22	H3	1.418441644	812
20-Sep	Stage_8.5	2	9/29/22	H3	0.63503599	814
20-Sep	Stage_8.5	2	9/29/22	H3	1.040230224	815
20-Sep	Stage_8.5	2	9/29/22	H3	0.359657415	817
20-Sep	Stage_8.5	2	9/29/22	H3	1.324905409	818
20-Sep	Stage_8.5	2	9/29/22	H3	1.476840301	820
20-Sep	Stage_8.5	2	9/29/22	H3	1.748419357	821
20-Sep	Stage_8.5	2	9/29/22	H3	1.4743352	823
20-Sep	Stage_8.5	2	9/29/22	H3	1.230878512	824
20-Sep	Stage_8.5	2	9/29/22	H3	1.560068623	826
20-Sep	Stage_8.5	2	9/29/22	H3	1.538009179	827
20-Sep	Stage_8.5	2	9/29/22	H3	1.097630988	829
20-Sep	Stage_8.5	2	9/29/22	H3	1.599956202	830
20-Sep	Stage_8.5	2	9/29/22	H3	1.66460886	832
20-Sep	Stage_8.5	2	9/29/22	H3	2.424319016	833
20-Sep	Stage_8.5	2	9/29/22	H3	1.821732893	835
20-Sep	Stage_8.5	2	9/29/22	H3	1.800287909	836
20-Sep	Stage_8.5	2	9/29/22	H3	3.67062966	838
20-Sep	Stage_8.5	2	9/29/22	H3	3.289245265	839
20-Sep	Stage_8.5	2	9/29/22	H3	3.887114493	841
20-Sep	Stage_8.5	2	9/29/22	H3	3.982604372	842
20-Sep	Stage_8.5	2	9/29/22	H3	1.540580645	844
20-Sep	Stage_8.5	2	9/29/22	H3	1.733664017	845
20-Sep	Stage_8.5	2	9/29/22	H3	1.58157619	847
20-Sep	Stage_8.5	2	9/29/22	H3	1.466619914	848
20-Sep	Stage_8.5	2	9/29/22	H3	1.210194525	850
20-Sep	Stage_8.5	2	9/29/22	H3	1.859771229	851
20-Sep	Stage_8.5	2	9/29/22	H3	1.758643164	853
20-Sep	Stage_8.5	2	9/29/22	H3	1.06488272	854
20-Sep	Stage_8.5	2	9/29/22	H3	1.449853191	856
20-Sep	Stage_8.5	2	9/29/22	x_CAPG	1.11716055	857
20-Sep	Stage_8.5	2	9/29/22	x_CAPG	1.753745712	859
20-Sep	Stage_8.5	2	9/29/22	x_CAPG	1.167796626	860
20-Sep	Stage_8.5	2	9/29/22	x_CAPG	0.961567793	862
20-Sep	Stage_8.5	2	9/29/22	x_CAPG	0.934916047	863
20-Sep	Stage_8.5	2	9/29/22	x_CAPG	1.712018054	865
20-Sep	Stage_8.5	2	9/29/22	x_CAPG	1.187533621	866
20-Sep	Stage_8.5	2	9/29/22	x_CAPG	1.480386222	868
20-Sep	Stage_8.5	2	9/29/22	x_CAPG	1.067573148	869
20-Sep	Stage_8.5	2	9/29/22	x_CAPG	1.010223137	871
20-Sep	Stage_8.5	2	9/29/22	x_CAPG	1.2123848	872
20-Sep	Stage_8.5	2	9/29/22	x_CAPG	0.939448543	874
20-Sep	Stage_8.5	2	9/29/22	x_CAPG	1.023193032	875
20-Sep	Stage_8.5	2	9/29/22	x_CAPG	0.956772906	877
20-Sep	Stage_8.5	2	9/29/22	x_CAPG	1.480851583	878
20-Sep	Stage_8.5	2	9/29/22	x_CAPG	1.070169168	880
20-Sep	Stage_8.5	2	9/29/22	x_CAPG	1.261619632	881
20-Sep	Stage_8.5	2	9/29/22	x_CAPG	1.225280743	883
20-Sep	Stage_8.5	2	9/29/22	x_CAPG	1.322170098	884
20-Sep	Stage_8.5	2	9/29/22	x_CAPG	1.285171666	886
20-Sep	Stage_8.5	2	9/29/22	x_CAPG	1.073497082	887
20-Sep	Stage_8.5	2	9/29/22	x_CAPG	1.474754182	889
20-Sep	Stage_8.5	2	9/29/22	x_CAPG	1.326085573	890
20-Sep	Stage_8.5	2	9/29/22	x_CAPG	1.444303567	892
20-Sep	Stage_8.5	2	9/29/22	x_CAPG	1.014878637	893
20-Sep	Stage_8.5	2	9/29/22	x_CAPG	1.101413863	895
20-Sep	Stage_8.5	2	9/29/22	x_CAPG	1.065310743	896
20-Sep	Stage_8.5	2	9/29/22	x_CAPG	1.337878331	898
20-Sep	Stage_8.5	2	9/29/22	x_CAPG	0.917505114	899
20-Sep	Stage_8.5	2	9/29/22	x_CAPG	1.343161716	901
20-Sep	Stage_8.5	2	9/29/22	x_CAPG	1.509818845	902
20-Sep	Stage_8.5	2	9/29/22	x_CAPG	1.303524272	904
20-Sep	Stage_8.5	2	9/29/22	x_CAPG	1.32048154	905
20-Sep	Stage_8.5	2	9/29/22	x_CAPG	1.0582223	907
20-Sep	Stage_8.5	2	9/29/22	x_CAPG	1.056108467	908
20-Sep	Stage_8.5	2	9/29/22	x_CAPG	1.536915788	910
20-Sep	Stage_8.5	2	9/29/22	x_CAPG	1.282932502	911
20-Sep	Stage_8.5	2	9/29/22	x_CAPG	1.401858773	913
20-Sep	Stage_8.5	2	9/29/22	x_CAPG	1.713659767	914
20-Sep	Stage_8.5	2	9/29/22	x_CAPG	1.504277685	916
20-Sep	Stage_8.5	2	9/29/22	x_CAPG	0.927219049	917
20-Sep	Stage_8.5	2	9/29/22	x_CAPG	0.862959109	919
20-Sep	Stage_8.5	2	9/29/22	x_CAPG	1.286100849	920
20-Sep	Stage_8.5	2	9/29/22	x_CAPG	1.070320036	922
20-Sep	Stage_8.5	2	9/29/22	x_CAPG	1.384654683	923
20-Sep	Stage_8.5	2	9/29/22	x_CAPG	0.928902786	925
20-Sep	Stage_8.5	2	9/29/22	x_CAPG	1.152140319	926
20-Sep	Stage_8.5	2	9/29/22	x_CAPG	1.045806646	928
20-Sep	Stage_8.5	2	9/29/22	x_CAPG	0.985825203	929
20-Sep	Stage_8.5	2	9/29/22	x_CAPG	1.101696398	931
20-Sep	Stage_8.5	2	9/29/22	x_CAPG	1.173598011	932
20-Sep	Stage_8.5	2	9/29/22	x_CAPG	1.357132283	934
20-Sep	Stage_8.5	2	9/29/22	x_CAPG	1.333719859	935
20-Sep	Stage_8.5	2	9/29/22	x_CAPG	1.117128124	937
20-Sep	Stage_8.5	2	9/29/22	x_CAPG	1.108938419	938
20-Sep	Stage_8.5	2	9/29/22	x_CAPG	0.871978186	940
20-Sep	Stage_8.5	2	9/29/22	x_CAPG	0.926689075	941
20-Sep	Stage_8.5	2	9/29/22	x_CAPG	1.133507968	943
20-Sep	Stage_8.5	2	9/29/22	x_CAPG	1.294612236	944
20-Sep	Stage_8.5	2	9/29/22	x_CAPG	0.98211191	946
20-Sep	Stage_8.5	2	9/29/22	x_CAPG	1.061313391	947
20-Sep	Stage_8.5	2	9/29/22	x_CAPG	1.010195148	949
20-Sep	Stage_8.5	2	9/29/22	x_CAPG	1.412278014	950
20-Sep	Stage_8.5	2	9/29/22	x_CAPG	1.086188013	952
20-Sep	Stage_8.5	2	9/29/22	x_CAPG	1.063065507	953
20-Sep	Stage_8.5	2	9/29/22	x_CAPG	1.489576534	955
20-Sep	Stage_8.5	2	9/29/22	x_CAPG	1.077471101	956
20-Sep	Stage_8.5	2	9/29/22	x_CAPG	1.287277629	958
20-Sep	Stage_8.5	2	9/29/22	x_CAPG	1.087639172	959
20-Sep	Stage_8.5	2	9/29/22	x_CAPG	1.394608299	961
20-Sep	Stage_8.5	2	9/29/22	x_CAPG	1.272753497	962
20-Sep	Stage_8.5	2	9/29/22	x_CAPG	1.565180243	964
20-Sep	Stage_8.5	2	9/29/22	x_CAPG	0.814354137	965
20-Sep	Stage_8.5	2	9/29/22	x_CAPG	1.22240707	967
20-Sep	Stage_8.5	2	9/29/22	x_CAPG	1.134403099	968
20-Sep	Stage_8.5	2	9/29/22	x_CAPG	0.751833976	970
20-Sep	Stage_8.5	2	9/29/22	x_CAPG	0.974342492	971
20-Sep	Stage_8.5	2	9/29/22	x_CAPG	1.038114564	973
20-Sep	Stage_8.5	2	9/29/22	x_CAPG	1.27741227	974
20-Sep	Stage_8.5	2	9/29/22	x_CAPG	1.337945891	976
20-Sep	Stage_8.5	2	9/29/22	x_CAPG	1.508157918	977
20-Sep	Stage_8.5	2	9/29/22	x_CAPG	1.76744204	979
20-Sep	Stage_8.5	2	9/29/22	x_CAPG	1.62636281	980
20-Sep	Stage_8.5	2	9/29/22	x_CAPG	1.423927109	982
20-Sep	Stage_8.5	2	9/29/22	x_CAPG	1.273737419	983
20-Sep	Stage_8.5	2	9/29/22	x_CAPG	1.190373393	985
20-Sep	Stage_8.5	2	9/29/22	x_CAPG	1.359826167	986
20-Sep	Stage_8.5	2	9/29/22	x_CAPG	1.078451824	988
20-Sep	Stage_8.5	2	9/29/22	x_CAPG	1.07906187	989
20-Sep	Stage_8.5	2	9/29/22	x_CAPG	0.920950739	991
20-Sep	Stage_8.5	2	9/29/22	x_CAPG	0.877890925	992
20-Sep	Stage_8.5	2	9/29/22	x_CAPG	0.981895582	994
20-Sep	Stage_8.5	2	9/29/22	x_CAPG	0.893836413	995
20-Sep	Stage_8.5	2	9/29/22	x_CAPG	1.048285784	997
20-Sep	Stage_10	1	12/19/19	H3	1.02010579	997
20-Sep	Stage_10	1	12/19/19	H3	1.526639586	999
20-Sep	Stage_10	1	12/19/19	H3	1.05007886	1000
20-Sep	Stage_10	1	12/19/19	H3	1.358408704	1002
20-Sep	Stage_10	1	12/19/19	H3	1.078426588	1003
20-Sep	Stage_10	1	12/19/19	H3	1.143375155	1005
20-Sep	Stage_10	1	12/19/19	H3	1.08473462	1006
20-Sep	Stage_10	1	12/19/19	H3	0.906950237	1008
20-Sep	Stage_10	1	12/19/19	H3	0.721116716	1009
20-Sep	Stage_10	1	12/19/19	H3	1.294668654	1011
20-Sep	Stage_10	1	12/19/19	H3	1.104338673	1012
20-Sep	Stage_10	1	12/19/19	H3	1.278329867	1014
20-Sep	Stage_10	1	12/19/19	H3	0.798363119	1015
20-Sep	Stage_10	1	12/19/19	H3	1.066411483	1017
20-Sep	Stage_10	1	12/19/19	H3	1.03773406	1018
20-Sep	Stage_10	1	12/19/19	H3	1.09425432	1020
20-Sep	Stage_10	1	12/19/19	H3	0.968900397	1021
20-Sep	Stage_10	1	12/19/19	H3	1.180782395	1023
20-Sep	Stage_10	1	12/19/19	H3	1.479663926	1024
20-Sep	Stage_10	1	12/19/19	H3	1.298505374	1026
20-Sep	Stage_10	1	12/19/19	H3	1.390580689	1027
20-Sep	Stage_10	1	12/19/19	H3	1.398094973	1029
20-Sep	Stage_10	1	12/19/19	H3	1.299745234	1030
20-Sep	Stage_10	1	12/19/19	H3	1.067089457	1032
20-Sep	Stage_10	1	12/19/19	H3	1.205715828	1033
20-Sep	Stage_10	1	12/19/19	H3	1.052322933	1035
20-Sep	Stage_10	1	12/19/19	H3	0.958791348	1036
20-Sep	Stage_10	1	12/19/19	H3	1.068347279	1038
20-Sep	Stage_10	1	12/19/19	H3	0.919169423	1039
20-Sep	Stage_10	1	12/19/19	H3	1.080277119	1041
20-Sep	Stage_10	1	12/19/19	H3	1.188927192	1042
20-Sep	Stage_10	1	12/19/19	H3	1.056400599	1044
20-Sep	Stage_10	1	12/19/19	H3	1.019862533	1045
20-Sep	Stage_10	1	12/19/19	H3	1.303229619	1047
20-Sep	Stage_10	1	12/19/19	H3	1.153572047	1048
20-Sep	Stage_10	1	12/19/19	H3	1.256599108	1050
20-Sep	Stage_10	1	12/19/19	H3	1.173803657	1051
20-Sep	Stage_10	1	12/19/19	H3	1.114623444	1053
20-Sep	Stage_10	1	12/19/19	H3	1.094095199	1054
20-Sep	Stage_10	1	12/19/19	H3	0.901979068	1056
20-Sep	Stage_10	1	12/19/19	H3	1.0133908	1057
20-Sep	Stage_10	1	12/19/19	H3	1.00355559	1059
20-Sep	Stage_10	1	12/19/19	H3	0.985249923	1060
20-Sep	Stage_10	1	12/19/19	H3	0.803943464	1062
20-Sep	Stage_10	1	12/19/19	H3	0.658476585	1063
20-Sep	Stage_10	1	12/19/19	H3	0.649549975	1065
20-Sep	Stage_10	1	12/19/19	H3	1.124055114	1066
20-Sep	Stage_10	1	12/19/19	H3	0.733802995	1068
20-Sep	Stage_10	1	12/19/19	H3	0.622447353	1069
20-Sep	Stage_10	1	12/19/19	H3	0.471711798	1071
20-Sep	Stage_10	1	12/19/19	H3	0.705172842	1072
20-Sep	Stage_10	1	12/19/19	H3	0.967568791	1074
20-Sep	Stage_10	1	12/19/19	H3	0.926815974	1075
20-Sep	Stage_10	1	12/19/19	H3	0.985677644	1077
20-Sep	Stage_10	1	12/19/19	H3	0.845164636	1078
20-Sep	Stage_10	1	12/19/19	H3	0.878950582	1080
20-Sep	Stage_10	1	12/19/19	H3	1.062106943	1081
20-Sep	Stage_10	1	12/19/19	H3	1.347953646	1083
20-Sep	Stage_10	1	12/19/19	H3	0.888018342	1084
20-Sep	Stage_10	1	12/19/19	H3	1.200953394	1086
20-Sep	Stage_10	1	12/19/19	H3	1.368000677	1087
20-Sep	Stage_10	1	12/19/19	H3	0.983314409	1089
20-Sep	Stage_10	1	12/19/19	H3	0.910038078	1090
20-Sep	Stage_10	1	12/19/19	H3	1.292994999	1092
20-Sep	Stage_10	1	12/19/19	H3	1.157592752	1093
20-Sep	Stage_10	1	12/19/19	H3	1.118950527	1095
20-Sep	Stage_10	1	12/19/19	H3	0.966577269	1096
20-Sep	Stage_10	1	12/19/19	H3	0.919569471	1098
20-Sep	Stage_10	1	12/19/19	H3	1.076540492	1099
20-Sep	Stage_10	1	12/19/19	H3	0.991996097	1101
20-Sep	Stage_10	1	12/19/19	H3	1.107741136	1102
20-Sep	Stage_10	1	12/19/19	H3	1.190822934	1104
20-Sep	Stage_10	1	12/19/19	H3	0.880178001	1105
20-Sep	Stage_10	1	12/19/19	H3	0.883652295	1107
20-Sep	Stage_10	1	12/19/19	H3	1.079419729	1108
20-Sep	Stage_10	1	12/19/19	H3	1.186003964	1110
20-Sep	Stage_10	1	12/19/19	H3	1.337454517	1111
20-Sep	Stage_10	1	12/19/19	H3	0.986670993	1113
20-Sep	Stage_10	1	12/19/19	H3	1.004758149	1114
20-Sep	Stage_10	1	12/19/19	H3	1.139929071	1116
20-Sep	Stage_10	1	12/19/19	H3	1.144492842	1117
20-Sep	Stage_10	1	12/19/19	H3	0.761565756	1119
20-Sep	Stage_10	1	12/19/19	H3	1.188940935	1120
20-Sep	Stage_10	1	12/19/19	H3	1.245237558	1122
20-Sep	Stage_10	1	12/19/19	H3	0.923412574	1123
20-Sep	Stage_10	1	12/19/19	x_CAPG	1.057398083	1124
20-Sep	Stage_10	1	12/19/19	x_CAPG	1.18070741	1125
20-Sep	Stage_10	1	12/19/19	x_CAPG	0.928983239	1127
20-Sep	Stage_10	1	12/19/19	x_CAPG	1.294764258	1128
20-Sep	Stage_10	1	12/19/19	x_CAPG	1.23975705	1130
20-Sep	Stage_10	1	12/19/19	x_CAPG	1.093811611	1131
20-Sep	Stage_10	1	12/19/19	x_CAPG	0.860605374	1133
20-Sep	Stage_10	1	12/19/19	x_CAPG	1.231142636	1134
20-Sep	Stage_10	1	12/19/19	x_CAPG	0.687034543	1136
20-Sep	Stage_10	1	12/19/19	x_CAPG	1.184154992	1137
20-Sep	Stage_10	1	12/19/19	x_CAPG	0.999151502	1139
20-Sep	Stage_10	1	12/19/19	x_CAPG	0.98366234	1140
20-Sep	Stage_10	1	12/19/19	x_CAPG	0.979870697	1142
20-Sep	Stage_10	1	12/19/19	x_CAPG	0.835977881	1143
20-Sep	Stage_10	1	12/19/19	x_CAPG	0.896587395	1145
20-Sep	Stage_10	1	12/19/19	x_CAPG	1.05628839	1146
20-Sep	Stage_10	1	12/19/19	x_CAPG	0.840640931	1148
20-Sep	Stage_10	1	12/19/19	x_CAPG	0.776304738	1149
20-Sep	Stage_10	1	12/19/19	x_CAPG	1.011430335	1151
20-Sep	Stage_10	1	12/19/19	x_CAPG	1.161570346	1152
20-Sep	Stage_10	1	12/19/19	x_CAPG	1.168094345	1154
20-Sep	Stage_10	1	12/19/19	x_CAPG	0.914340265	1155
20-Sep	Stage_10	1	12/19/19	x_CAPG	0.640486482	1157
20-Sep	Stage_10	1	12/19/19	x_CAPG	0.833366968	1158
20-Sep	Stage_10	1	12/19/19	x_CAPG	0.903803077	1160
20-Sep	Stage_10	1	12/19/19	x_CAPG	0.937651152	1161
20-Sep	Stage_10	1	12/19/19	x_CAPG	0.892975298	1163
20-Sep	Stage_10	1	12/19/19	x_CAPG	1.039482067	1164
20-Sep	Stage_10	1	12/19/19	x_CAPG	1.153145573	1166
20-Sep	Stage_10	1	12/19/19	x_CAPG	0.888842123	1167
20-Sep	Stage_10	1	12/19/19	x_CAPG	1.058563163	1169
20-Sep	Stage_10	1	12/19/19	x_CAPG	1.066584797	1170
20-Sep	Stage_10	1	12/19/19	x_CAPG	1.032954349	1172
20-Sep	Stage_10	1	12/19/19	x_CAPG	0.851445368	1173
20-Sep	Stage_10	1	12/19/19	x_CAPG	0.915939283	1175
20-Sep	Stage_10	1	12/19/19	x_CAPG	0.826640124	1176
20-Sep	Stage_10	1	12/19/19	x_CAPG	1.025948259	1178
20-Sep	Stage_10	1	12/19/19	x_CAPG	0.992487011	1179
20-Sep	Stage_10	1	12/19/19	x_CAPG	1.075741241	1181
20-Sep	Stage_10	1	12/19/19	x_CAPG	1.135718518	1182
20-Sep	Stage_10	1	12/19/19	x_CAPG	0.959958943	1184
20-Sep	Stage_10	1	12/19/19	x_CAPG	0.931947656	1185
20-Sep	Stage_10	1	12/19/19	x_CAPG	0.785060534	1187
20-Sep	Stage_10	1	12/19/19	x_CAPG	0.894370149	1188
20-Sep	Stage_10	1	12/19/19	x_CAPG	0.732209569	1190
20-Sep	Stage_10	1	12/19/19	x_CAPG	0.88663161	1191
20-Sep	Stage_10	1	12/19/19	x_CAPG	1.003448308	1193
20-Sep	Stage_10	1	12/19/19	x_CAPG	0.607260879	1194
20-Sep	Stage_10	1	12/19/19	x_CAPG	0.616847656	1196
20-Sep	Stage_10	1	12/19/19	x_CAPG	0.597844033	1197
20-Sep	Stage_10	1	12/19/19	x_CAPG	0.643776085	1199
20-Sep	Stage_10	1	12/19/19	x_CAPG	1.004275328	1200
20-Sep	Stage_10	1	12/19/19	x_CAPG	0.835697392	1202
20-Sep	Stage_10	1	12/19/19	x_CAPG	1.035048483	1203
20-Sep	Stage_10	1	12/19/19	x_CAPG	0.752302554	1205
20-Sep	Stage_10	1	12/19/19	x_CAPG	1.01622947	1206
20-Sep	Stage_10	1	12/19/19	x_CAPG	1.039984477	1208
20-Sep	Stage_10	1	12/19/19	x_CAPG	1.480607389	1209
20-Sep	Stage_10	1	12/19/19	x_CAPG	0.879414551	1211
20-Sep	Stage_10	1	12/19/19	x_CAPG	1.01180762	1212
20-Sep	Stage_10	1	12/19/19	x_CAPG	0.941547886	1214
20-Sep	Stage_10	1	12/19/19	x_CAPG	1.02274734	1215
20-Sep	Stage_10	1	12/19/19	x_CAPG	0.868994767	1217
20-Sep	Stage_10	1	12/19/19	x_CAPG	1.304438052	1218
20-Sep	Stage_10	1	12/19/19	x_CAPG	1.145202301	1220
20-Sep	Stage_10	1	12/19/19	x_CAPG	1.112774634	1221
20-Sep	Stage_10	1	12/19/19	x_CAPG	1.077279317	1223
20-Sep	Stage_10	1	12/19/19	x_CAPG	0.863049103	1224
20-Sep	Stage_10	1	12/19/19	x_CAPG	1.027670061	1226
20-Sep	Stage_10	1	12/19/19	x_CAPG	1.17050622	1227
20-Sep	Stage_10	1	12/19/19	x_CAPG	0.907718278	1229
20-Sep	Stage_10	1	12/19/19	x_CAPG	0.886157199	1230
20-Sep	Stage_10	1	12/19/19	x_CAPG	1.111819022	1232
20-Sep	Stage_10	1	12/19/19	x_CAPG	1.189915975	1233
20-Sep	Stage_10	1	12/19/19	x_CAPG	0.945287479	1235
20-Sep	Stage_10	1	12/19/19	x_CAPG	1.170342255	1236
20-Sep	Stage_10	1	12/19/19	x_CAPG	1.140206653	1238
20-Sep	Stage_10	1	12/19/19	x_CAPG	0.965381193	1239
20-Sep	Stage_10	1	12/19/19	x_CAPG	1.008743173	1241
20-Sep	Stage_10	1	12/19/19	x_CAPG	1.074882147	1242
20-Sep	Stage_10	1	12/19/19	x_CAPG	0.898987856	1244
20-Sep	Stage_10	1	12/19/19	x_CAPG	1.100531608	1245
20-Sep	Stage_10	1	12/19/19	x_CAPG	0.852262601	1247
20-Sep	Stage_10	1	12/19/19	x_CAPG	1.271545239	1248
20-Sep	Stage_10	1	12/19/19	x_CAPG	0.991740008	1250
20-Sep	Stage_10	2	9/29/22	H3	1.303240836	1250
20-Sep	Stage_10	2	9/29/22	H3	1.303372393	1252
20-Sep	Stage_10	2	9/29/22	H3	1.120249599	1253
20-Sep	Stage_10	2	9/29/22	H3	1.082486299	1255
20-Sep	Stage_10	2	9/29/22	H3	0.883933127	1256
20-Sep	Stage_10	2	9/29/22	H3	1.068272204	1258
20-Sep	Stage_10	2	9/29/22	H3	0.939682651	1259
20-Sep	Stage_10	2	9/29/22	H3	0.862631882	1261
20-Sep	Stage_10	2	9/29/22	H3	1.29897243	1262
20-Sep	Stage_10	2	9/29/22	H3	1.27420591	1264
20-Sep	Stage_10	2	9/29/22	H3	1.56664956	1265
20-Sep	Stage_10	2	9/29/22	H3	1.111708734	1267
20-Sep	Stage_10	2	9/29/22	H3	1.111071276	1268
20-Sep	Stage_10	2	9/29/22	H3	1.076588806	1270
20-Sep	Stage_10	2	9/29/22	H3	1.026400084	1271
20-Sep	Stage_10	2	9/29/22	H3	1.139046115	1273
20-Sep	Stage_10	2	9/29/22	H3	1.28193313	1274
20-Sep	Stage_10	2	9/29/22	H3	1.046637676	1276
20-Sep	Stage_10	2	9/29/22	H3	0.940795569	1277
20-Sep	Stage_10	2	9/29/22	H3	0.792849932	1279
20-Sep	Stage_10	2	9/29/22	H3	1.150101297	1280
20-Sep	Stage_10	2	9/29/22	H3	1.297679006	1282
20-Sep	Stage_10	2	9/29/22	H3	0.863473071	1283
20-Sep	Stage_10	2	9/29/22	H3	0.974371901	1285
20-Sep	Stage_10	2	9/29/22	H3	0.772541593	1286
20-Sep	Stage_10	2	9/29/22	H3	0.923667694	1288
20-Sep	Stage_10	2	9/29/22	H3	0.772036614	1289
20-Sep	Stage_10	2	9/29/22	H3	0.911088942	1291
20-Sep	Stage_10	2	9/29/22	H3	0.898522364	1292
20-Sep	Stage_10	2	9/29/22	H3	1.090559672	1294
20-Sep	Stage_10	2	9/29/22	H3	1.080005857	1295
20-Sep	Stage_10	2	9/29/22	H3	1.164738517	1297
20-Sep	Stage_10	2	9/29/22	H3	1.10750655	1298
20-Sep	Stage_10	2	9/29/22	H3	1.331979152	1300
20-Sep	Stage_10	2	9/29/22	H3	1.415350774	1301
20-Sep	Stage_10	2	9/29/22	H3	0.84618207	1303
20-Sep	Stage_10	2	9/29/22	H3	1.483500901	1304
20-Sep	Stage_10	2	9/29/22	H3	1.271985966	1306
20-Sep	Stage_10	2	9/29/22	H3	1.225055651	1307
20-Sep	Stage_10	2	9/29/22	H3	1.073910712	1309
20-Sep	Stage_10	2	9/29/22	H3	1.779662585	1310
20-Sep	Stage_10	2	9/29/22	H3	1.524499595	1312
20-Sep	Stage_10	2	9/29/22	H3	1.657060758	1313
20-Sep	Stage_10	2	9/29/22	H3	1.125876905	1315
20-Sep	Stage_10	2	9/29/22	H3	1.133846536	1316
20-Sep	Stage_10	2	9/29/22	H3	1.534718453	1318
20-Sep	Stage_10	2	9/29/22	H3	1.06875193	1319
20-Sep	Stage_10	2	9/29/22	H3	1.150059738	1321
20-Sep	Stage_10	2	9/29/22	H3	0.874254064	1322
20-Sep	Stage_10	2	9/29/22	H3	1.372937542	1324
20-Sep	Stage_10	2	9/29/22	H3	0.799409152	1325
20-Sep	Stage_10	2	9/29/22	H3	0.794286771	1327
20-Sep	Stage_10	2	9/29/22	H3	1.263753849	1328
20-Sep	Stage_10	2	9/29/22	H3	1.051479912	1330
20-Sep	Stage_10	2	9/29/22	H3	1.156729455	1331
20-Sep	Stage_10	2	9/29/22	H3	0.916498548	1333
20-Sep	Stage_10	2	9/29/22	H3	0.976253944	1334
20-Sep	Stage_10	2	9/29/22	H3	0.809882502	1336
20-Sep	Stage_10	2	9/29/22	H3	1.032604905	1337
20-Sep	Stage_10	2	9/29/22	H3	1.05583064	1339
20-Sep	Stage_10	2	9/29/22	H3	1.530950963	1340
20-Sep	Stage_10	2	9/29/22	H3	1.429556022	1342
20-Sep	Stage_10	2	9/29/22	H3	1.167102652	1343
20-Sep	Stage_10	2	9/29/22	H3	1.043677841	1345
20-Sep	Stage_10	2	9/29/22	H3	1.485928975	1346
20-Sep	Stage_10	2	9/29/22	H3	1.348269084	1348
20-Sep	Stage_10	2	9/29/22	H3	1.112637403	1349
20-Sep	Stage_10	2	9/29/22	H3	1.167789764	1351
20-Sep	Stage_10	2	9/29/22	H3	1.191891074	1352
20-Sep	Stage_10	2	9/29/22	H3	1.01042479	1354
20-Sep	Stage_10	2	9/29/22	H3	1.219772422	1355
20-Sep	Stage_10	2	9/29/22	H3	1.028728675	1357
20-Sep	Stage_10	2	9/29/22	H3	1.065056548	1358
20-Sep	Stage_10	2	9/29/22	H3	1.090702609	1360
20-Sep	Stage_10	2	9/29/22	H3	1.189735404	1361
20-Sep	Stage_10	2	9/29/22	H3	1.110863059	1363
20-Sep	Stage_10	2	9/29/22	H3	1.384353498	1364
20-Sep	Stage_10	2	9/29/22	H3	0.977953589	1366
20-Sep	Stage_10	2	9/29/22	H3	1.029417739	1367
20-Sep	Stage_10	2	9/29/22	H3	1.324191886	1369
20-Sep	Stage_10	2	9/29/22	H3	1.131481075	1370
20-Sep	Stage_10	2	9/29/22	H3	0.943950277	1372
20-Sep	Stage_10	2	9/29/22	H3	1.383840803	1373
20-Sep	Stage_10	2	9/29/22	H3	1.212479526	1375
20-Sep	Stage_10	2	9/29/22	H3	1.01740526	1376
20-Sep	Stage_10	2	9/29/22	x_CAPG	0.891254267	1377
20-Sep	Stage_10	2	9/29/22	x_CAPG	0.90352098300000006	1378
20-Sep	Stage_10	2	9/29/22	x_CAPG	0.868815877	1380
20-Sep	Stage_10	2	9/29/22	x_CAPG	0.863641736	1381
20-Sep	Stage_10	2	9/29/22	x_CAPG	0.912968388	1383
20-Sep	Stage_10	2	9/29/22	x_CAPG	0.959900965	1384
20-Sep	Stage_10	2	9/29/22	x_CAPG	1.024210028	1386
20-Sep	Stage_10	2	9/29/22	x_CAPG	0.852886985	1387
20-Sep	Stage_10	2	9/29/22	x_CAPG	1.014979591	1389
20-Sep	Stage_10	2	9/29/22	x_CAPG	0.961481346	1390
20-Sep	Stage_10	2	9/29/22	x_CAPG	1.099353559	1392
20-Sep	Stage_10	2	9/29/22	x_CAPG	0.913786076	1393
20-Sep	Stage_10	2	9/29/22	x_CAPG	0.897176521	1395
20-Sep	Stage_10	2	9/29/22	x_CAPG	0.873854074	1396
20-Sep	Stage_10	2	9/29/22	x_CAPG	0.825366135	1398
20-Sep	Stage_10	2	9/29/22	x_CAPG	0.970048908	1399
20-Sep	Stage_10	2	9/29/22	x_CAPG	0.867504332	1401
20-Sep	Stage_10	2	9/29/22	x_CAPG	0.975672316	1402
20-Sep	Stage_10	2	9/29/22	x_CAPG	0.896696202	1404
20-Sep	Stage_10	2	9/29/22	x_CAPG	0.849033628	1405
20-Sep	Stage_10	2	9/29/22	x_CAPG	0.937155656	1407
20-Sep	Stage_10	2	9/29/22	x_CAPG	1.063782726	1408
20-Sep	Stage_10	2	9/29/22	x_CAPG	0.883357734	1410
20-Sep	Stage_10	2	9/29/22	x_CAPG	0.878835382	1411
20-Sep	Stage_10	2	9/29/22	x_CAPG	0.935288911	1413
20-Sep	Stage_10	2	9/29/22	x_CAPG	0.85646983	1414
20-Sep	Stage_10	2	9/29/22	x_CAPG	0.908979087	1416
20-Sep	Stage_10	2	9/29/22	x_CAPG	0.820018173	1417
20-Sep	Stage_10	2	9/29/22	x_CAPG	0.802885126	1419
20-Sep	Stage_10	2	9/29/22	x_CAPG	1.035330057	1420
20-Sep	Stage_10	2	9/29/22	x_CAPG	0.887670448	1422
20-Sep	Stage_10	2	9/29/22	x_CAPG	0.718736752	1423
20-Sep	Stage_10	2	9/29/22	x_CAPG	1.069766953	1425
20-Sep	Stage_10	2	9/29/22	x_CAPG	0.997696247	1426
20-Sep	Stage_10	2	9/29/22	x_CAPG	1.060208337	1428
20-Sep	Stage_10	2	9/29/22	x_CAPG	0.872075378	1429
20-Sep	Stage_10	2	9/29/22	x_CAPG	1.10519346	1431
20-Sep	Stage_10	2	9/29/22	x_CAPG	0.974003945	1432
20-Sep	Stage_10	2	9/29/22	x_CAPG	0.885149208	1434
20-Sep	Stage_10	2	9/29/22	x_CAPG	0.966623266	1435
20-Sep	Stage_10	2	9/29/22	x_CAPG	1.006633693	1437
20-Sep	Stage_10	2	9/29/22	x_CAPG	1.100478209	1438
20-Sep	Stage_10	2	9/29/22	x_CAPG	0.970158115	1440
20-Sep	Stage_10	2	9/29/22	x_CAPG	0.979422144	1441
20-Sep	Stage_10	2	9/29/22	x_CAPG	1.038777098	1443
20-Sep	Stage_10	2	9/29/22	x_CAPG	1.166137388	1444
20-Sep	Stage_10	2	9/29/22	x_CAPG	0.802329555	1446
20-Sep	Stage_10	2	9/29/22	x_CAPG	1.130324639	1447
20-Sep	Stage_10	2	9/29/22	x_CAPG	0.943268313	1449
20-Sep	Stage_10	2	9/29/22	x_CAPG	0.885657631	1450
20-Sep	Stage_10	2	9/29/22	x_CAPG	1.037706154	1452
20-Sep	Stage_10	2	9/29/22	x_CAPG	1.004391154	1453
20-Sep	Stage_10	2	9/29/22	x_CAPG	0.910455007	1455
20-Sep	Stage_10	2	9/29/22	x_CAPG	0.870400804	1456
20-Sep	Stage_10	2	9/29/22	x_CAPG	0.866427424	1458
20-Sep	Stage_10	2	9/29/22	x_CAPG	0.884755489	1459
20-Sep	Stage_10	2	9/29/22	x_CAPG	0.709365694	1461
20-Sep	Stage_10	2	9/29/22	x_CAPG	0.992566292	1462
20-Sep	Stage_10	2	9/29/22	x_CAPG	0.892553848	1464
20-Sep	Stage_10	2	9/29/22	x_CAPG	0.901470894	1465
20-Sep	Stage_10	2	9/29/22	x_CAPG	0.853717753	1467
20-Sep	Stage_10	2	9/29/22	x_CAPG	1.037187752	1468
20-Sep	Stage_10	2	9/29/22	x_CAPG	0.954565734	1470
20-Sep	Stage_10	2	9/29/22	x_CAPG	1.007683944	1471
20-Sep	Stage_10	2	9/29/22	x_CAPG	1.009467639	1473
20-Sep	Stage_10	2	9/29/22	x_CAPG	0.912205091	1474
20-Sep	Stage_10	2	9/29/22	x_CAPG	0.745378498	1476
20-Sep	Stage_10	2	9/29/22	x_CAPG	0.836574799	1477
20-Sep	Stage_10	2	9/29/22	x_CAPG	0.937915503	1479
20-Sep	Stage_10	2	9/29/22	x_CAPG	0.950467176	1480
20-Sep	Stage_10	2	9/29/22	x_CAPG	1.054777584	1482
20-Sep	Stage_10	2	9/29/22	x_CAPG	0.834058346	1483
20-Sep	Stage_10	2	9/29/22	x_CAPG	0.902902442	1485
20-Sep	Stage_10	2	9/29/22	x_CAPG	0.938346696	1486
20-Sep	Stage_10	2	9/29/22	x_CAPG	0.998229006	1488
20-Sep	Stage_10	2	9/29/22	x_CAPG	0.902995151	1489
20-Sep	Stage_10	2	9/29/22	x_CAPG	0.991299696	1491
20-Sep	Stage_10	2	9/29/22	x_CAPG	0.905077724	1492
20-Sep	Stage_10	2	9/29/22	x_CAPG	0.989237695	1494
20-Sep	Stage_10	2	9/29/22	x_CAPG	0.863673447	1495
20-Sep	Stage_10	2	9/29/22	x_CAPG	0.988535107	1497
20-Sep	Stage_10	2	9/29/22	x_CAPG	1.020400969	1498
20-Sep	Stage_10	2	9/29/22	x_CAPG	1.003748872	1500
20-Sep	Stage_10	2	9/29/22	x_CAPG	1.160258035	1501
