# Supplementary material for: Mitotic chromosomes scale to nuclear-cytoplasmic ratio and cell size in Xenopus
Source: eLife. 2023 Apr 25;12:e84360. doi: 10.7554/eLife.84360 (PMC10260010; doi:10.7554/eLife.84360)
Supplement: Figure 5—source data 1. [file elife-84360-fig5-data1.zip › Figure 5-Source Data/Figure 5-Source Data 2.csv]

Date	Nuclei_conc_peruL	Nuclear_diameter_um
11/23/22	1250	12.198
11/23/22	1250	10.272
11/23/22	1250	14.766
11/23/22	1250	14.98
11/23/22	1250	14.124
11/23/22	1250	10.486
11/23/22	1250	13.268
11/23/22	1250	13.268
11/23/22	1250	12.305
11/23/22	1250	12.84
11/23/22	1250	14.98
11/23/22	1250	10.914
11/23/22	1250	12.519
11/23/22	1250	14.231
11/23/22	1250	14.659
11/23/22	1250	15.729
11/23/22	1250	14.338
11/23/22	1250	14.445
11/23/22	1250	14.552
11/23/22	1250	13.161
11/23/22	1250	9.63
11/23/22	1250	15.087
11/23/22	1250	10.272
11/23/22	1250	12.84
11/23/22	1250	10.272
11/23/22	1250	9.737
11/23/22	1250	10.165
11/23/22	1250	10.914
11/23/22	1250	13.054
11/23/22	1250	14.445
11/23/22	1250	11.877
11/23/22	1250	11.877
11/23/22	1250	13.375
11/23/22	1250	13.91
11/23/22	1250	13.589
11/23/22	1250	12.947
11/23/22	1250	9.416
11/23/22	1250	15.194
11/23/22	1250	14.98
11/23/22	1250	13.268
11/23/22	1250	12.305
11/23/22	1250	14.017
11/23/22	1250	11.663
11/23/22	1250	12.947
11/23/22	1250	12.947
11/23/22	1250	14.338
11/23/22	1250	14.124
11/23/22	1250	15.836
11/23/22	1250	12.626
11/23/22	1250	13.375
11/23/22	1250	13.696
11/23/22	78	4.601
11/23/22	78	16.264
11/23/22	78	11.663
11/23/22	78	8.774
11/23/22	78	15.087
11/23/22	78	12.519
11/23/22	78	14.873
11/23/22	78	12.626
11/23/22	78	17.013
11/23/22	78	12.519
11/23/22	78	7.704
11/23/22	78	13.589
11/23/22	78	14.231
11/23/22	78	16.478
11/23/22	78	15.622
11/23/22	78	14.338
11/23/22	78	15.301
11/23/22	78	14.659
11/23/22	78	18.083
11/23/22	78	14.338
11/23/22	78	15.729
11/23/22	78	15.836
11/23/22	78	13.91
11/23/22	78	18.083
11/23/22	78	17.013
11/23/22	78	16.05
11/23/22	78	14.124
11/23/22	78	5.992
11/23/22	78	18.939
11/23/22	78	13.803
11/23/22	78	15.515
11/23/22	78	13.696
11/23/22	78	9.309
11/23/22	78	11.77
11/23/22	78	10.165
11/23/22	78	14.659
30222	1250	7012.352
30222	1250	16.05
30222	1250	12.519
30222	1250	14.124
30222	1250	12.519
30222	1250	10.807
30222	1250	10.379
30222	1250	14.659
30222	1250	12.947
30222	1250	12.412
30222	1250	7012.352
30222	1250	13.91
30222	1250	11.984
30222	1250	15.301
30222	1250	14.552
30222	1250	12.947
30222	1250	13.91
30222	1250	14.231
30222	1250	13.91
30222	1250	12.412
30222	1250	12.091
30222	1250	13.482
30222	1250	12.305
30222	1250	12.519
30222	1250	11.449
30222	1250	11.984
30222	1250	12.305
30222	1250	13.268
30222	1250	15.943
30222	1250	15.515
30222	1250	14.873
30222	1250	15.515
30222	1250	13.268
30222	1250	14.766
30222	1250	13.054
30222	1250	13.589
30222	1250	12.733
30222	1250	14.766
30222	1250	14.231
30222	1250	7012.352
30222	1250	16.799
30222	1250	13.91
30222	1250	14.873
30222	1250	14.552
30222	1250	14.445
30222	1250	13.91
30222	1250	16.05
30222	1250	17.655
30222	1250	17.12
30222	1250	16.157
30222	1250	14.659
30222	1250	15.836
30222	1250	18.511
30222	1250	18.297
30222	1250	16.05
30222	1250	11.984
30222	1250	15.836
30222	1250	19.046
30222	1250	17.976
30222	1250	16.478
30222	1250	19.153
30222	1250	13.91
30222	1250	15.301
30222	1250	16.906
30222	1250	17.227
30222	1250	18.19
30222	1250	16.478
30222	1250	16.371
30222	1250	16.264
30222	1250	17.655
30222	78	17.227
30222	78	15.622
30222	78	13.482
30222	78	12.626
30222	78	14.231
30222	78	8.025
30222	78	14.124
30222	78	12.091
30222	78	7012.352
30222	78	11.128
30222	78	8.56
30222	78	16.05
31522	1250	13.91
31522	1250	14.231
31522	1250	11.342
31522	1250	15.301
31522	1250	15.087
31522	1250	15.194
31522	1250	12.305
31522	1250	12.412
31522	1250	12.198
31522	1250	11.449
31522	1250	14.98
31522	1250	11.128
31522	1250	12.84
31522	1250	12.733
31522	1250	14.552
31522	1250	15.515
31522	1250	14.659
31522	1250	15.943
31522	1250	14.873
31522	1250	13.589
31522	1250	14.98
31522	1250	15.622
31522	1250	12.947
31522	1250	14.659
31522	1250	7012.352
31522	1250	14.98
31522	1250	16.371
31522	1250	14.98
31522	1250	14.124
31522	1250	9.737
31522	1250	16.585
31522	1250	15.943
31522	1250	16.692
31522	1250	16.157
31522	1250	15.087
31522	1250	13.589
31522	1250	14.017
31522	1250	15.622
31522	1250	13.268
31522	1250	12.733
31522	1250	13.482
31522	1250	13.268
31522	1250	14.124
31522	1250	13.268
31522	1250	14.873
31522	1250	13.054
31522	1250	13.91
31522	1250	13.589
31522	1250	13.589
31522	1250	14.017
31522	1250	13.589
31522	1250	13.803
31522	1250	15.194
31522	1250	14.659
31522	1250	16.371
31522	1250	13.268
31522	1250	13.91
31522	1250	15.408
31522	78	15.836
31522	78	16.478
31522	78	16.264
31522	78	14.98
31522	78	16.05
31522	78	15.729
31522	78	14.552
31522	78	11.877
31522	78	13.91
31522	78	14.124
31522	78	16.478
31522	78	17.334
31522	78	16.264
31522	78	12.091
31522	78	14.338
31522	78	11.021
31522	78	17.655
31522	78	14.873
31522	78	11.984
31522	78	17.869
31522	78	14.445
31522	78	8.881
31522	78	17.762
31522	78	18.297
31522	78	18.083
31522	78	12.519
31522	78	17.12
31522	78	16.264
31522	78	16.585
31522	78	15.729
31522	78	17.548
31522	78	15.729
