# Supplementary material for: Mitotic chromosomes scale to nuclear-cytoplasmic ratio and cell size in Xenopus
Source: eLife. 2023 Apr 25;12:e84360. doi: 10.7554/eLife.84360 (PMC10260010; doi:10.7554/eLife.84360)
Supplement: Figure 5—source data 1. [file elife-84360-fig5-data1.zip › Figure 5-Source Data/Figure 5-Source Data 3.csv]

Date	Sample_type	Nuclei_conc_peruL	Spindle_length_microns	index
04/15/2022	Cycled	1250	19.26	1
04/15/2022	Cycled	1250	21.935	2
04/15/2022	Cycled	1250	20.223	3
04/15/2022	Cycled	1250	22.363	4
04/15/2022	Cycled	1250	20.009	5
04/15/2022	Cycled	1250	25.68	6
04/15/2022	Cycled	1250	24.075	7
04/15/2022	Cycled	1250	25.787	8
04/15/2022	Cycled	1250	25.145	9
04/15/2022	Cycled	1250	15.622	10
04/15/2022	Cycled	1250	25.68	11
04/15/2022	Cycled	1250	31.565	12
04/15/2022	Cycled	1250	22.577	13
04/15/2022	Cycled	1250	26.75	14
04/15/2022	Cycled	1250	20.972	15
04/15/2022	Cycled	1250	31.565	16
04/15/2022	Cycled	1250	28.034	17
04/15/2022	Cycled	1250	23.54	18
04/15/2022	Cycled	1250	34.026	19
04/15/2022	Cycled	1250	20.116	20
04/15/2022	Cycled	1250	32.956	21
04/15/2022	Cycled	1250	28.676	22
04/15/2022	Cycled	1250	23.433	23
04/15/2022	Cycled	1250	31.565	24
04/15/2022	Cycled	1250	22.149	25
04/15/2022	Cycled	1250	26.857	26
04/15/2022	Cycled	1250	23.54	27
04/15/2022	Cycled	1250	24.075	28
04/15/2022	Cycled	1250	27.713	29
04/15/2022	Cycled	1250	22.149	30
04/15/2022	Cycled	1250	21.4	31
04/15/2022	Cycled	1250	26.001	32
04/15/2022	Cycled	1250	25.573	33
04/15/2022	Cycled	1250	27.178	34
04/15/2022	Cycled	1250	24.61	35
04/15/2022	Cycled	1250	34.454	36
04/15/2022	Cycled	1250	26.001	37
04/15/2022	Cycled	1250	19.795	38
04/15/2022	Cycled	1250	22.47	39
04/15/2022	Cycled	1250	27.82	40
04/15/2022	Cycled	1250	30.174	41
04/15/2022	Cycled	1250	25.359	42
04/15/2022	Cycled	1250	19.474	43
04/15/2022	Cycled	1250	26.536	44
04/15/2022	Cycled	1250	27.285	45
04/15/2022	Cycled	1250	15.729	46
04/15/2022	Cycled	1250	22.791	47
04/15/2022	Cycled	1250	21.186	48
04/15/2022	Cycled	1250	25.894	49
04/15/2022	Cycled	1250	19.046	50
04/15/2022	Cycled	1250	25.145	51
04/15/2022	Cycled	1250	26.215	52
04/15/2022	Cycled	1250	23.005	53
04/15/2022	Cycled	1250	20.223	54
04/15/2022	Cycled	1250	22.684	55
04/15/2022	Cycled	1250	18.725	56
04/15/2022	Cycled	1250	15.836	57
04/15/2022	Cycled	1250	23.754	58
04/15/2022	Cycled	1250	28.248	59
04/15/2022	Cycled	1250	23.326	60
04/15/2022	Cycled	1250	30.495	61
04/15/2022	Cycled	1250	31.03	62
04/15/2022	Cycled	1250	28.89	63
04/15/2022	Cycled	1250	23.968	64
04/15/2022	Cycled	1250	29.318	65
04/15/2022	Cycled	1250	26.857	66
04/15/2022	Cycled	1250	31.886	67
04/15/2022	Cycled	1250	30.174	68
04/15/2022	Cycled	1250	30.281	69
04/15/2022	Cycled	1250	33.812	70
04/15/2022	Cycled	1250	28.676	71
04/15/2022	Cycled	1250	33.063	72
04/15/2022	Cycled	1250	30.709	73
04/15/2022	Cycled	1250	27.927	74
04/15/2022	Cycled	1250	30.174	75
04/15/2022	Cycled	1250	34.24	76
04/15/2022	Cycled	1250	27.285	77
04/15/2022	Cycled	1250	29.746	78
04/15/2022	Cycled	1250	23.54	79
04/15/2022	Cycled	1250	24.075	80
04/15/2022	Cycled	1250	23.005	81
04/15/2022	Cycled	1250	25.145	82
04/15/2022	Cycled	1250	28.462	83
04/15/2022	Cycled	1250	30.923	84
04/15/2022	Cycled	1250	22.149	85
04/15/2022	Cycled	1250	21.079	86
04/15/2022	Cycled	1250	15.729	87
04/15/2022	Cycled	1250	23.647	88
04/15/2022	Cycled	1250	15.729	89
04/15/2022	Cycled	1250	26.536	90
04/15/2022	Cycled	1250	18.939	91
04/15/2022	Cycled	1250	17.441	92
04/15/2022	Cycled	1250	22.577	93
04/15/2022	Cycled	1250	16.799	94
04/15/2022	Cycled	1250	22.684	95
04/15/2022	Cycled	1250	30.495	96
04/15/2022	Cycled	78	12.305	263
04/15/2022	Cycled	78	12.412	264
04/15/2022	Cycled	78	10.272	265
04/15/2022	Cycled	78	14.98	266
04/15/2022	Cycled	78	11.235	267
04/15/2022	Cycled	78	10.7	268
04/15/2022	Cycled	78	8.239	269
04/15/2022	Cycled	78	9.737	270
04/15/2022	Cycled	78	14.98	271
04/15/2022	Cycled	78	15.301	272
04/15/2022	Cycled	78	16.05	273
04/15/2022	Cycled	78	8.988	274
04/15/2022	Cycled	78	15.943	275
04/15/2022	Cycled	78	14.445	276
04/15/2022	Cycled	78	15.943	277
04/15/2022	Cycled	78	10.807	278
04/15/2022	Cycled	78	10.379	279
04/15/2022	Cycled	78	17.12	280
04/15/2022	Cycled	78	9.844	281
04/15/2022	Cycled	78	8.025	282
04/15/2022	Cycled	78	18.618	283
04/15/2022	Cycled	78	10.807	284
04/15/2022	Cycled	78	15.622	285
04/15/2022	Cycled	78	18.19	286
04/15/2022	Cycled	78	14.552	287
04/15/2022	Cycled	78	14.124	288
04/15/2022	Cycled	78	15.408	289
04/15/2022	Cycled	78	14.552	290
04/15/2022	Cycled	78	14.98	291
04/15/2022	Cycled	78	15.943	292
04/15/2022	Cycled	78	11.021	293
04/15/2022	Cycled	78	8.025	294
04/15/2022	Cycled	78	7.276	295
04/15/2022	Cycled	78	11.128	296
04/15/2022	Cycled	78	8.346	297
04/15/2022	Cycled	78	11.77	298
04/15/2022	Cycled	78	9.63	299
04/15/2022	Cycled	78	13.161	300
04/15/2022	Cycled	78	16.478	301
04/15/2022	Cycled	78	14.231	302
06/21/2022	Cycled	1250	20.009	303
06/21/2022	Cycled	1250	32.207	304
06/21/2022	Cycled	1250	28.462	305
06/21/2022	Cycled	1250	28.141	306
06/21/2022	Cycled	1250	19.474	307
06/21/2022	Cycled	1250	31.03	308
06/21/2022	Cycled	1250	30.602	309
06/21/2022	Cycled	1250	26.429	310
06/21/2022	Cycled	1250	24.396	311
06/21/2022	Cycled	1250	16.692	312
06/21/2022	Cycled	1250	22.898	313
06/21/2022	Cycled	1250	17.762	314
06/21/2022	Cycled	1250	17.013	315
06/21/2022	Cycled	1250	19.688	316
06/21/2022	Cycled	1250	19.367	317
06/21/2022	Cycled	1250	25.787	318
06/21/2022	Cycled	1250	29.853	319
06/21/2022	Cycled	1250	30.281	320
06/21/2022	Cycled	1250	28.355	321
06/21/2022	Cycled	1250	25.038	322
06/21/2022	Cycled	1250	19.153	323
06/21/2022	Cycled	1250	15.087	324
06/21/2022	Cycled	1250	25.359	325
06/21/2022	Cycled	1250	19.26	326
06/21/2022	Cycled	1250	16.05	327
06/21/2022	Cycled	1250	18.511	328
06/21/2022	Cycled	1250	15.408	329
06/21/2022	Cycled	1250	17.976	330
06/21/2022	Cycled	1250	19.688	331
06/21/2022	Cycled	1250	22.791	332
06/21/2022	Cycled	1250	21.507	333
06/21/2022	Cycled	1250	22.256	334
06/21/2022	Cycled	1250	20.437	335
06/21/2022	Cycled	1250	16.264	336
06/21/2022	Cycled	1250	22.256	337
06/21/2022	Cycled	1250	19.688	338
06/21/2022	Cycled	1250	17.762	339
06/21/2022	Cycled	1250	15.087	340
06/21/2022	Cycled	1250	18.19	341
06/21/2022	Cycled	1250	30.923	342
06/21/2022	Cycled	1250	17.762	343
06/21/2022	Cycled	1250	29.746	344
06/21/2022	Cycled	1250	22.149	345
06/21/2022	Cycled	1250	23.754	346
06/21/2022	Cycled	1250	22.256	347
06/21/2022	Cycled	1250	30.388	348
06/21/2022	Cycled	1250	24.396	349
06/21/2022	Cycled	1250	23.861	350
06/21/2022	Cycled	1250	27.713	351
06/21/2022	Cycled	1250	31.03	352
06/21/2022	Cycled	1250	18.297	353
06/21/2022	Cycled	1250	26.964	354
06/21/2022	Cycled	1250	26.75	355
06/21/2022	Cycled	1250	20.437	356
06/21/2022	Cycled	1250	23.861	357
06/21/2022	Cycled	1250	20.33	358
06/21/2022	Cycled	1250	28.783	359
06/21/2022	Cycled	1250	30.923	360
06/21/2022	Cycled	1250	18.404	361
06/21/2022	Cycled	1250	31.672	362
06/21/2022	Cycled	1250	19.046	363
06/21/2022	Cycled	1250	18.832	364
07/06//2022	Cycled	1250	22.042	382
07/06//2022	Cycled	1250	21.721	383
07/06//2022	Cycled	1250	21.721	384
07/06//2022	Cycled	1250	22.47	385
07/06//2022	Cycled	1250	24.182	386
07/06//2022	Cycled	1250	24.182	387
07/06//2022	Cycled	1250	19.153	388
07/06//2022	Cycled	1250	17.12	389
07/06//2022	Cycled	1250	17.12	390
07/06//2022	Cycled	1250	23.754	391
07/06//2022	Cycled	1250	17.655	392
07/06//2022	Cycled	1250	17.655	393
07/06//2022	Cycled	1250	13.589	394
07/06//2022	Cycled	1250	14.338	395
07/06//2022	Cycled	1250	14.338	396
07/06//2022	Cycled	1250	14.659	397
07/06//2022	Cycled	1250	16.371	398
07/06//2022	Cycled	1250	16.371	399
07/06//2022	Cycled	1250	17.869	400
07/06//2022	Cycled	1250	22.149	401
07/06//2022	Cycled	1250	22.149	402
07/06//2022	Cycled	1250	20.972	403
07/06//2022	Cycled	1250	25.573	404
07/06//2022	Cycled	1250	25.573	405
07/06//2022	Cycled	1250	13.589	406
07/06//2022	Cycled	1250	31.993	407
07/06//2022	Cycled	1250	31.993	408
07/06//2022	Cycled	1250	15.408	409
07/06//2022	Cycled	1250	19.902	410
07/06//2022	Cycled	1250	19.902	411
07/06//2022	Cycled	1250	19.902	412
07/06//2022	Cycled	1250	19.474	413
07/06//2022	Cycled	1250	19.474	414
07/06//2022	Cycled	1250	12.626	415
07/06//2022	Cycled	1250	19.046	416
07/06//2022	Cycled	1250	19.046	417
07/06//2022	Cycled	1250	24.503	418
07/06//2022	Cycled	1250	13.054	419
07/06//2022	Cycled	1250	13.054	420
07/06//2022	Cycled	1250	19.581	421
07/06//2022	Cycled	1250	19.153	422
07/06//2022	Cycled	1250	19.153	423
07/06//2022	Cycled	1250	18.832	424
07/06//2022	Cycled	1250	22.149	425
07/06//2022	Cycled	1250	22.149	426
07/06//2022	Cycled	1250	20.651	427
07/06//2022	Cycled	1250	14.017	428
07/06//2022	Cycled	1250	14.017	429
07/06//2022	Cycled	1250	19.474	430
07/06//2022	Cycled	1250	20.758	431
07/06//2022	Cycled	1250	20.758	432
07/06//2022	Cycled	1250	16.264	433
07/06//2022	Cycled	1250	20.758	434
07/06//2022	Cycled	1250	20.758	435
07/06//2022	Cycled	1250	17.762	436
07/06//2022	Cycled	1250	20.972	437
07/06//2022	Cycled	1250	20.972	438
07/06//2022	Cycled	1250	19.153	439
07/06//2022	Cycled	1250	15.408	440
07/06//2022	Cycled	1250	15.408	441
07/06//2022	Cycled	1250	13.268	442
07/06//2022	Cycled	1250	18.297	443
07/06//2022	Cycled	1250	18.297	444
07/06//2022	Cycled	1250	22.577	445
07/06//2022	Cycled	1250	14.659	446
07/06//2022	Cycled	1250	14.659	447
07/06//2022	Cycled	1250	18.404	448
07/06//2022	Cycled	1250	18.19	449
07/06//2022	Cycled	1250	18.19	450
07/06//2022	Cycled	1250	22.149	451
07/06//2022	Cycled	1250	16.157	452
07/06//2022	Cycled	1250	16.157	453
07/06//2022	Cycled	1250	20.116	454
07/06//2022	Cycled	1250	19.795	455
07/06//2022	Cycled	1250	19.795	456
07/06//2022	Cycled	1250	15.408	457
07/06//2022	Cycled	1250	16.264	458
07/06//2022	Cycled	1250	16.264	459
07/06//2022	Cycled	1250	13.589	460
07/06//2022	Cycled	1250	16.157	461
07/06//2022	Cycled	1250	16.157	462
07/06//2022	Cycled	1250	18.297	463
07/06//2022	Cycled	1250	15.301	464
07/06//2022	Cycled	1250	15.301	465
07/06//2022	Cycled	1250	20.009	466
07/06//2022	Cycled	1250	14.445	467
07/06//2022	Cycled	1250	14.445	468
07/06//2022	Cycled	1250	21.507	469
07/06//2022	Cycled	1250	21.507	470
07/06//2022	Cycled	1250	21.507	471
07/06//2022	Cycled	1250	17.976	472
07/06//2022	Cycled	1250	14.873	473
07/06//2022	Cycled	1250	14.873	474
07/06//2022	Cycled	1250	21.186	475
07/06//2022	Cycled	1250	22.898	476
07/06//2022	Cycled	1250	22.898	477
07/06//2022	Cycled	1250	17.548	478
07/06//2022	Cycled	1250	18.725	479
07/06//2022	Cycled	1250	18.725	480
07/06//2022	Cycled	1250	20.223	481
07/06//2022	Cycled	1250	20.116	482
07/06//2022	Cycled	1250	20.116	483
07/06//2022	Cycled	1250	15.836	484
07/06//2022	Cycled	1250	19.902	485
07/06//2022	Cycled	1250	19.902	486
07/06//2022	Cycled	1250	14.552	487
07/06//2022	Cycled	1250	16.478	488
07/06//2022	Cycled	1250	16.478	489
07/06//2022	Cycled	1250	14.124	490
07/06//2022	Cycled	1250	21.935	491
07/06//2022	Cycled	1250	21.935	492
07/06//2022	Cycled	1250	16.157	493
07/06//2022	Cycled	1250	19.688	494
07/06//2022	Cycled	1250	19.688	495
07/06//2022	Cycled	78	13.268	755
07/06//2022	Cycled	78	13.268	756
07/06//2022	Cycled	78	11.877	757
07/06//2022	Cycled	78	15.087	758
07/06//2022	Cycled	78	15.087	759
07/06//2022	Cycled	78	15.301	760
07/06//2022	Cycled	78	12.733	761
07/06//2022	Cycled	78	12.733	762
07/06//2022	Cycled	78	14.338	763
07/06//2022	Cycled	78	13.375	764
07/06//2022	Cycled	78	13.375	765
07/06//2022	Cycled	78	15.087	766
07/06//2022	Cycled	78	14.873	767
07/06//2022	Cycled	78	14.873	768
07/06//2022	Cycled	78	14.017	769
07/06//2022	Cycled	78	13.696	770
07/06//2022	Cycled	78	13.696	771
07/06//2022	Cycled	78	10.593	772
07/06//2022	Cycled	78	14.873	773
07/06//2022	Cycled	78	14.873	774
07/06//2022	Cycled	78	12.947	775
07/06//2022	Cycled	78	15.194	776
07/06//2022	Cycled	78	15.194	777
07/06//2022	Cycled	78	15.087	778
07/06//2022	Cycled	78	15.943	779
07/06//2022	Cycled	78	15.943	780
07/06//2022	Cycled	78	14.659	781
07/06//2022	Cycled	78	14.659	782
07/06//2022	Cycled	78	14.659	783
07/06//2022	Cycled	78	13.482	784
07/06//2022	Cycled	78	18.297	785
07/06//2022	Cycled	78	18.297	786
07/06//2022	Cycled	78	11.877	787
07/06//2022	Cycled	78	12.198	788
07/06//2022	Cycled	78	12.198	789
07/06//2022	Cycled	78	14.98	790
07/06//2022	Cycled	78	15.087	791
07/06//2022	Cycled	78	15.087	792
07/06//2022	Cycled	78	13.696	793
07/06//2022	Cycled	78	14.98	794
07/06//2022	Cycled	78	14.98	795
07/06//2022	Cycled	78	10.486	796
07/06//2022	Cycled	78	17.655	797
07/06//2022	Cycled	78	17.655	798
07/06//2022	Cycled	78	17.548	799
07/06//2022	Cycled	78	15.943	800
07/06//2022	Cycled	78	15.943	801
07/06//2022	Cycled	78	16.906	802
07/06//2022	Cycled	78	15.408	803
07/06//2022	Cycled	78	15.408	804
06/21/22	Cycled	78	18.19	1472
06/21/22	Cycled	78	19.26	1473
06/21/22	Cycled	78	10.058	1474
06/21/22	Cycled	78	13.054	1475
06/21/22	Cycled	78	11.128	1476
06/21/22	Cycled	78	8.988	1477
06/21/22	Cycled	78	18.939	1478
06/21/22	Cycled	78	15.515	1479
06/21/22	Cycled	78	18.19	1480
06/21/22	Cycled	78	9.523	1481
06/21/22	Cycled	78	11.021	1482
06/21/22	Cycled	78	15.087	1483
