# Supplementary material for: Mitotic chromosomes scale to nuclear-cytoplasmic ratio and cell size in Xenopus
Source: eLife. 2023 Apr 25;12:e84360. doi: 10.7554/eLife.84360 (PMC10260010; doi:10.7554/eLife.84360)
Supplement: Figure 5—source data 1. [file elife-84360-fig5-data1.zip › Figure 5-Source Data/Figure 5-Source Data 1.csv]

Date	Sample_number	Antibody	index	Length_in_microns	Nuclei_conc_peruL	DAPI	POI	normalized_fluorescence
6/28/22	1	H3	422	20.942361000000002	1250	2701960	806705	0.298562895083569
6/28/22	1	H3	423	17.898532	1250	2620511	1720890	0.6567001626781952
6/28/22	1	H3	424	19.228006999999998	1250	2093440	1738031	0.8302272814124121
6/28/22	1	H3	425	24.161563	1250	1725563	1468864	0.851237538125238
6/28/22	1	H3	426	15.489854999999999	1250	2216047	2156974	0.9733430744023028
6/28/22	1	H3	427	13.550158999999999	1250	1770082	1816886	1.0264417128697993
6/28/22	1	H3	428	7.751508	1250	2065877	1775475	0.8594291915733608
6/28/22	1	H3	429	8.212143	1250	471978	517954	1.0974113200191535
6/28/22	1	H3	430	20.173994	1250	1235075	1038600	0.8409205918668907
6/28/22	1	H3	431	19.457522	1250	1183574	1307987	1.105116367882363
6/28/22	1	H3	432	17.076237	1250	1138558	1126537	0.9894419080977869
6/28/22	1	H3	433	12.921641000000001	1250	1286664	825656	0.6417028843583096
6/28/22	1	H3	434	14.737966	1250	1121939	944040	0.8414361208586206
6/28/22	1	H3	435	14.911627	1250	863685	587815	0.6805895667980804
6/28/22	1	H3	436	25.917005	1250	2284048	2201039	0.9636570685029386
6/28/22	1	H3	437	14.208102	1250	1207532	1157176	0.9582984136238212
6/28/22	1	H3	438	6.947296	1250	1286940	1161284	0.9023606384136013
6/28/22	1	H3	439	11.833344	1250	2077835	1783088	0.8581470617253054
6/28/22	1	H3	440	16.698313	1250	1686732	1741005	1.032176421624775
6/28/22	1	H3	441	16.431883	1250	1635589	1785784	1.091829304305666
6/28/22	1	H3	442	15.881368	1250	1137161	1441831	1.2679216047683661
6/28/22	1	H3	443	26.869091	1250	2086001	2412985	1.1567516027077647
6/28/22	1	H3	444	20.816850000000002	1250	2582033	2739274	1.0608981372430175
6/28/22	1	H3	445	18.210116	1250	917280	1497564	1.632613814756672
6/28/22	1	H3	446	15.278958000000001	1250	282177	1684569	5.969901870102808
6/28/22	1	H3	447	9.920398	1250	840259	874743	1.0410397270365448
6/28/22	1	H3	448	16.593988	1250	2487072	2278923	0.9163076099123789
6/28/22	1	H3	449	10.073514999999999	1250	1176465	1410011	1.198515042946454
6/28/22	1	H3	450	19.816828	1250	2613209	2538468	0.9713987668035737
6/28/22	1	H3	451	22.737072	1250	2474287	1951084	0.7885439320499198
6/28/22	1	H3	452	20.348404	1250	1494315	1660872	1.111460435048835
6/28/22	1	H3	453	13.464238	1250	1006871	1208403	1.2001567231552006
6/28/22	1	H3	454	13.829749999999999	1250	1628019	1922778	1.1810537837703368
6/28/22	1	H3	455	19.470362	1250	2541812	2676922	1.0531549933669366
6/28/22	1	H3	456	19.546225	1250	1660211	1714065	1.0324380455255386
6/28/22	1	H3	457	10.033497	1250	1032083	1072322	1.038988143395444
6/28/22	1	H3	458	25.046881	1250	2927378	2560856	0.8747951238275344
6/28/22	1	H3	459	8.881107	1250	1906101	1403094	0.7361068484828454
6/28/22	1	H3	460	16.748496	1250	3255352	1978825	0.6078682121011798
6/28/22	1	H3	461	20.235412	1250	4020262	1619927	0.4029406541165725
6/28/22	1	H3	462	13.653948999999999	1250	2994388	1699399	0.5675279890248024
6/28/22	1	H3	463	17.55656	1250	2564495	1410252	0.5499141156446006
6/28/22	1	H3	464	33.346443	1250	6749363	3334663	0.49407077379005987
6/28/22	1	H3	465	25.372161	1250	5770505	1913270	0.3315602360625283
6/28/22	1	H3	466	14.207674	1250	2080319	1119972	0.5383655102895277
6/28/22	1	H3	467	23.045018	1250	4064434	1385212	0.3408130135708933
6/28/22	1	H3	468	21.533857	1250	3958457	1206301	0.30474020559020853
6/28/22	1	H3	469	14.665313	1250	127696	687349	5.3826979701791755
6/28/22	1	H3	470	10.518742	1250	-20450	554453	-27.112616136919314
6/28/22	1	H3	471	19.60561	1250	4594906	862328	0.1876704333015735
6/28/22	1	H3	472	17.246474	1250	2876888	1163825	0.40454303400062847
6/28/22	1	H3	473	14.825598999999999	1250	2803043	1002482	0.3576406070117369
6/28/22	1	H3	474	18.496233999999998	1250	2707552	1232175	0.45508821252555814
6/28/22	1	H3	475	8.077965	1250	515267	250199	0.48557155804660496
6/28/22	1	H3	476	18.274637	1250	1349531	600546	0.4450034863963851
6/28/22	1	H3	477	18.978911	1250	-19558	1399871	-71.57536557930258
6/28/22	1	H3	478	18.57413	1250	2209994	1135276	0.5137009421745037
6/28/22	1	H3	479	15.207268	1250	3773630	1872818	0.49629083932447005
6/28/22	1	H3	480	11.908672000000001	1250	794869	603219	0.7588910877138245
6/28/22	1	H3	481	11.359440999999999	1250	1376835	799860	0.5809410713702078
6/28/22	1	H3	482	19.990274999999997	1250	5305596	2614539	0.492788934551368
6/28/22	1	H3	483	19.772316	1250	5004570	2625562	0.524632885542614
6/28/22	1	H3	484	12.357002	1250	4385191	2868134	0.6540499604236166
6/28/22	1	H3	485	7.076124	1250	2250532	1627114	0.7229908306124951
6/28/22	1	H3	486	14.708540999999999	1250	1984871	1380015	0.6952668460569982
6/28/22	1	H3	487	18.908932999999998	1250	2807153	2068671	0.7369284823449238
6/28/22	1	H3	488	9.112869	1250	1021528	720123	0.7049469030706941
6/28/22	1	H3	489	17.836793	1250	2730486	1731700	0.6342094411031589
6/28/22	1	H3	490	20.788602	1250	4433252	2709107	0.6110879778546313
6/28/22	1	H3	491	19.034979	1250	6218586	2643247	0.4250559532343848
6/28/22	1	H3	492	20.415172	1250	3827467	2347352	0.6132912445750676
6/28/22	1	H3	493	18.410634	1250	3190982	1853123	0.5807375284473557
6/28/22	1	H3	494	14.182956999999998	1250	3389388	1709296	0.5043081523862125
6/28/22	1	H3	495	13.522018	1250	3912459	1891755	0.48352072187849127
6/28/22	1	H3	496	11.630365	1250	3420124	1546975	0.452315471602784
6/28/22	1	H3	497	18.685195999999998	1250	1806796	855596	0.4735432223671073
6/28/22	1	H3	498	19.585066	1250	3699268	2080617	0.5624401908701938
6/28/22	1	H3	499	10.581658000000001	1250	2108874	1013778	0.4807200430182173
6/28/22	1	H3	500	21.128327000000002	1250	3619013	2413676	0.6669431693116328
6/28/22	1	H3	501	16.106496	1250	2074274	1375674	0.6632074643947714
6/28/22	1	H3	502	7.855298	1250	1970458	1231225	0.6248420417994193
6/28/22	1	H3	503	9.98203	1250	-21036	1797152	-85.43221144704316
6/28/22	1	H3	504	10.142636999999999	1250	1522208	1193873	0.7843034591856041
6/28/22	1	H3	505	12.719625	1250	2662262	2152344	0.8084643810413851
6/28/22	1	H3	506	9.172574999999998	1250	2442862	2277452	0.9322884387247418
6/28/22	1	H3	507	12.900883	1250	2097972	2208603	1.0527323529579995
6/28/22	1	H3	508	15.937222	1250	3439679	2914839	0.8474159943413324
6/28/22	1	H3	509	12.098704	1250	1887817	1831825	0.9703403454889961
6/28/22	1	H3	510	12.194897000000001	1250	2337766	2213382	0.9467936482949961
6/28/22	1	H3	511	17.775054	1250	1709826	1883462	1.1015518538143647
6/28/22	1	H3	512	11.478104	1250	3736847	2630972	0.7040620073553988
6/28/22	1	H3	513	16.049037000000002	1250	2267379	2112944	0.9318883168627742
6/28/22	1	H3	514	18.262867	1250	2367327	2704377	1.1423757681131503
6/28/22	1	H3	515	10.757031	1250	1465438	1674522	1.142676796971281
6/28/22	1	H3	516	14.402842	1250	1576754	1807437	1.146302466966946
6/28/22	1	H3	517	14.120040999999999	1250	1906020	2096953	1.1001736602973735
6/28/22	1	H3	518	11.328838999999999	1250	2653499	2452540	0.9242664120091999
6/28/22	1	H3	519	17.328115	1250	4464821	2707264	0.606354431678224
6/28/22	1	H3	520	24.839408	1250	3308296	3352896	1.0134812604434429
6/28/22	1	H3	521	7.986908000000001	1250	2136348	2019843	0.9454653455335928
6/28/22	1	H3	522	11.51534	1250	1451111	1175274	0.8099132319994817
6/28/22	1	H3	523	13.944882	1250	3499836	2538103	0.7252062668079304
6/28/22	1	H3	524	10.312125	1250	2679867	1634483	0.6099119844380336
6/28/22	1	H3	525	5.1443460000000005	1250	1078395	866720	0.8037129252268418
6/28/22	1	H3	526	18.924875999999998	1250	4945361	2683402	0.5426099328239131
6/28/22	1	H3	527	15.384567	1250	3955557	2056833	0.5199856809041052
6/28/22	1	H3	528	11.791721	1250	3436391	1470793	0.4280051367844928
6/28/22	1	H3	529	32.522436	1250	4792173	2579403	0.5382533143106478
6/28/22	1	H3	530	21.216495	1250	5599883	2043144	0.36485476571564085
6/28/22	1	H3	531	16.268066	1250	3572739	1638656	0.45865539016424095
6/28/22	1	H3	532	10.396548	1250	2323924	1033069	0.44453648226017717
6/28/22	1	H3	533	9.360681	1250	2069208	1234793	0.5967466779560102
6/28/22	1	H3	534	8.669461	1250	4866979	2233977	0.4590069116797093
6/28/22	1	H3	535	10.041414999999999	1250	3377013	1649261	0.4883786352021742
6/28/22	1	H3	536	34.068265	1250	3816433	2515558	0.6591385201836374
6/28/22	1	H3	537	16.994381999999998	1250	2992516	2016057	0.673699656075356
6/28/22	1	H3	538	14.170972999999998	1250	4879898	2649333	0.5429074542131823
6/28/22	1	H3	539	13.433529	1250	2225804	1541509	0.6925627773155228
6/28/22	1	H3	540	11.057915	1250	2056910	1518154	0.7380750737757121
6/28/22	1	H3	541	13.671069	1250	1733883	1337582	0.7714372884444913
6/28/22	1	H3	542	7.709670999999999	1250	2704414	1606258	0.5939393894573833
6/28/22	1	H3	543	8.137136	1250	3478803	2373062	0.682149003550934
6/28/22	1	H3	544	11.532138999999999	1250	3554897	1774293	0.4991123512158018
6/28/22	1	H3	545	16.272453000000002	1250	3975850	2013475	0.5064262987788775
6/28/22	1	H3	546	9.62679	1250	1524623	915007	0.6001529558454779
6/28/22	1	H3	547	12.871030000000001	1250	3359389	1707232	0.5081971751410748
6/28/22	1	xCAPG	648	20.942361000000002	1250	2701960	2120397	0.7847625427467468
6/28/22	1	xCAPG	649	17.898532	1250	2620511	2774967	1.0589411759767464
6/28/22	1	xCAPG	650	19.228006999999998	1250	2093440	2189460	1.0458670895750535
6/28/22	1	xCAPG	651	24.161563	1250	1725563	1960778	1.1363120326525313
6/28/22	1	xCAPG	652	15.489854999999999	1250	2216047	2276721	1.0273793831990026
6/28/22	1	xCAPG	653	13.550158999999999	1250	1770082	2359157	1.33279531682713
6/28/22	1	xCAPG	654	7.751508	1250	2065877	4655190	2.253372296608172
6/28/22	1	xCAPG	655	8.212143	1250	471978	391422	0.8293225531698512
6/28/22	1	xCAPG	656	20.173994	1250	1235075	1547032	1.2525814221808391
6/28/22	1	xCAPG	657	19.457522	1250	1183574	2613214	2.207900815665096
6/28/22	1	xCAPG	658	17.076237	1250	1138558	1465740	1.2873652462149492
6/28/22	1	xCAPG	659	12.921641000000001	1250	1286664	1080079	0.8394413770805743
6/28/22	1	xCAPG	660	14.737966	1250	1121939	1373959	1.224628968241589
6/28/22	1	xCAPG	661	14.911627	1250	863685	1300340	1.5055720546263973
6/28/22	1	xCAPG	662	25.917005	1250	2284048	2620016	1.1470932309653739
6/28/22	1	xCAPG	663	14.208102	1250	1207532	1371139	1.1354887489524088
6/28/22	1	xCAPG	664	6.947296	1250	1286940	1951675	1.5165236918582063
6/28/22	1	xCAPG	665	11.833344	1250	2077835	2302228	1.1079936568591828
6/28/22	1	xCAPG	666	16.698313	1250	1686732	1891983	1.1216856026920696
6/28/22	1	xCAPG	667	16.431883	1250	1635589	2277930	1.3927276351210482
6/28/22	1	xCAPG	668	15.881368	1250	1137161	1945576	1.7109063712174442
6/28/22	1	xCAPG	669	26.869091	1250	2086001	2707928	1.2981431936034546
6/28/22	1	xCAPG	670	20.816850000000002	1250	2582033	3415254	1.3226995936922572
6/28/22	1	xCAPG	671	18.210116	1250	917280	3065764	3.342233560090703
6/28/22	1	xCAPG	672	15.278958000000001	1250	282177	2199455	7.794593464385828
6/28/22	1	xCAPG	673	9.920398	1250	840259	1373707	1.6348613939273486
6/28/22	1	xCAPG	674	16.593988	1250	2487072	2378606	0.9563880740083118
6/28/22	1	xCAPG	675	10.073514999999999	1250	1176465	2178190	1.8514702944838988
6/28/22	1	xCAPG	676	19.816828	1250	2613209	3175346	1.215113678240049
6/28/22	1	xCAPG	677	22.737072	1250	2474287	2977190	1.203251684222566
6/28/22	1	xCAPG	678	20.348404	1250	1494315	2574705	1.7230001706467513
6/28/22	1	xCAPG	679	13.464238	1250	1006871	621395	0.6171545312160147
6/28/22	1	xCAPG	680	13.829749999999999	1250	1628019	2047413	1.257610015607926
6/28/22	1	xCAPG	681	19.470362	1250	2541812	2910210	1.1449351879682683
6/28/22	1	xCAPG	682	19.546225	1250	1660211	1158063	0.6975396500806222
6/28/22	1	xCAPG	683	10.033497	1250	1032083	2482066	2.4049092950857633
6/28/22	1	xCAPG	684	25.046881	1250	2927378	2254275	0.7700662504124852
6/28/22	1	xCAPG	685	8.881107	1250	1906101	1953707	1.0249755915347614
6/28/22	1	xCAPG	686	16.748496	1250	3255352	2320449	0.7128104733374455
6/28/22	1	xCAPG	687	20.235412	1250	4020262	2222009	0.5527025353074003
6/28/22	1	xCAPG	688	13.653948999999999	1250	2994388	1371332	0.4579673709619462
6/28/22	1	xCAPG	689	17.55656	1250	2564495	1632380	0.6365307789642796
6/28/22	1	xCAPG	690	33.346443	1250	6749363	3474937	0.5148540684506079
6/28/22	1	xCAPG	691	25.372161	1250	5770505	2571066	0.44555303218695763
6/28/22	1	xCAPG	692	14.207674	1250	2080319	1053237	0.5062862955152551
6/28/22	1	xCAPG	693	23.045018	1250	4064434	2235871	0.5501063616729907
6/28/22	1	xCAPG	694	21.533857	1250	3958457	2436610	0.6155454006447462
6/28/22	1	xCAPG	695	14.665313	1250	127696	1269222	9.93940295702293
6/28/22	1	xCAPG	696	10.518742	1250	-20450	1038301	-50.772665036674816
6/28/22	1	xCAPG	697	19.60561	1250	4594906	1752103	0.38131422057382675
6/28/22	1	xCAPG	698	17.246474	1250	2876888	1830119	0.6361453765318636
6/28/22	1	xCAPG	699	14.825598999999999	1250	2803043	1661197	0.5926405695524471
6/28/22	1	xCAPG	700	18.496233999999998	1250	2707552	1822495	0.6731154193899138
6/28/22	1	xCAPG	701	8.077965	1250	515267	741977	1.4399854832543129
6/28/22	1	xCAPG	702	18.274637	1250	1349531	708579	0.5250557415872625
6/28/22	1	xCAPG	703	18.978911	1250	-19558	1787312	-91.38521321198486
6/28/22	1	xCAPG	704	18.57413	1250	2209994	2051377	0.928227406952236
6/28/22	1	xCAPG	705	15.207268	1250	3773630	2380458	0.6308138317747103
6/28/22	1	xCAPG	706	11.908672000000001	1250	794869	1642311	2.0661404583648375
6/28/22	1	xCAPG	707	11.359440999999999	1250	1376835	1135517	0.824729905907389
6/28/22	1	xCAPG	708	19.990274999999997	1250	5305596	2474009	0.466301806620783
6/28/22	1	xCAPG	709	19.772316	1250	5004570	4285896	0.8563964536413717
6/28/22	1	xCAPG	710	12.357002	1250	4385191	3038474	0.6928943345911273
6/28/22	1	xCAPG	711	7.076124	1250	2250532	1705503	0.7578221504959716
6/28/22	1	xCAPG	712	14.708540999999999	1250	1984871	2579787	1.2997252718186723
6/28/22	1	xCAPG	713	18.908932999999998	1250	2807153	2094595	0.7461634616994514
6/28/22	1	xCAPG	714	9.112869	1250	1021528	633166	0.6198224620372619
6/28/22	1	xCAPG	715	17.836793	1250	2730486	2716752	0.9949701261973143
6/28/22	1	xCAPG	716	20.788602	1250	4433252	3217172	0.7256912081695334
6/28/22	1	xCAPG	717	19.034979	1250	6218586	2666391	0.428777699624963
6/28/22	1	xCAPG	718	20.415172	1250	3827467	4233332	1.106040104330096
6/28/22	1	xCAPG	719	18.410634	1250	3190982	2912634	0.9127704261572143
6/28/22	1	xCAPG	720	14.182956999999998	1250	3389388	1397452	0.4123021619242176
6/28/22	1	xCAPG	721	13.522018	1250	3912459	2773160	0.7088023158836936
6/28/22	1	xCAPG	722	11.630365	1250	3420124	5572582	1.6293508656411289
6/28/22	1	xCAPG	723	18.685195999999998	1250	1806796	2835671	1.569447242522122
6/28/22	1	xCAPG	724	19.585066	1250	3699268	2146905	0.5803594116457634
6/28/22	1	xCAPG	725	10.581658000000001	1250	2108874	2029020	0.9621342953633076
6/28/22	1	xCAPG	726	21.128327000000002	1250	3619013	2628921	0.7264193303533312
6/28/22	1	xCAPG	727	16.106496	1250	2074274	2187753	1.0547078158430372
6/28/22	1	xCAPG	728	7.855298	1250	1970458	1708588	0.8671019630969043
6/28/22	1	xCAPG	729	9.98203	1250	-21036	2512378	-119.4323065221525
6/28/22	1	xCAPG	730	10.142636999999999	1250	1522208	1571036	1.0320770880195085
6/28/22	1	xCAPG	731	12.719625	1250	2662262	1953893	0.7339221308796805
6/28/22	1	xCAPG	732	9.172574999999998	1250	2442862	2422592	0.9917023556795267
6/28/22	1	xCAPG	733	12.900883	1250	2097972	2621853	1.2497082897197866
6/28/22	1	xCAPG	734	15.937222	1250	3439679	2906932	0.8451172333232257
6/28/22	1	xCAPG	735	12.098704	1250	1887817	2210543	1.1709519513808806
6/28/22	1	xCAPG	736	12.194897000000001	1250	2337766	2115368	0.9048672963846681
6/28/22	1	xCAPG	737	17.775054	1250	1709826	2235725	1.3075745719155047
6/28/22	1	xCAPG	738	11.478104	1250	3736847	7840990	2.0982903501267245
6/28/22	1	xCAPG	739	16.049037000000002	1250	2267379	2390594	1.0543424808997526
6/28/22	1	xCAPG	740	18.262867	1250	2367327	2181565	0.921530908066355
6/28/22	1	xCAPG	741	10.757031	1250	1465438	1512993	1.0324510487649425
6/28/22	1	xCAPG	742	14.402842	1250	1576754	2181658	1.3836387921007336
6/28/22	1	xCAPG	743	14.120040999999999	1250	1906020	1842132	0.9664809393395662
6/28/22	1	xCAPG	744	11.328838999999999	1250	2653499	4233069	1.5952781591400638
6/28/22	1	xCAPG	745	17.328115	1250	4464821	4956785	1.110186724171025
6/28/22	1	xCAPG	746	24.839408	1250	3308296	3497242	1.0571127855548597
6/28/22	1	xCAPG	747	7.986908000000001	1250	2136348	1491795	0.6982921321807122
6/28/22	1	xCAPG	748	11.51534	1250	1451111	1248760	0.8605544303640452
6/28/22	1	xCAPG	749	13.944882	1250	3499836	2776604	0.7933526028076744
6/28/22	1	xCAPG	750	10.312125	1250	2679867	5377558	2.006651076340729
6/28/22	1	xCAPG	751	5.1443460000000005	1250	1078395	1114553	1.033529458129906
6/28/22	1	xCAPG	752	18.924875999999998	1250	4945361	3558484	0.719560007853825
6/28/22	1	xCAPG	753	15.384567	1250	3955557	2847900	0.719974456189103
6/28/22	1	xCAPG	754	11.791721	1250	3436391	7187532	2.0915931859907677
6/28/22	1	xCAPG	755	32.522436	1250	4792173	3870312	0.8076319448400548
6/28/22	1	xCAPG	756	21.216495	1250	5599883	3689424	0.6588394793248359
6/28/22	1	xCAPG	757	16.268066	1250	3572739	3066211	0.8582241803837336
6/28/22	1	xCAPG	758	10.396548	1250	2323924	1572679	0.6767342649759631
6/28/22	1	xCAPG	759	9.360681	1250	2069208	1882734	0.9098814618926662
6/28/22	1	xCAPG	760	8.669461	1250	4866979	3592376	0.7381120814369653
6/28/22	1	xCAPG	761	10.041414999999999	1250	3377013	2060354	0.6101113617270647
6/28/22	1	xCAPG	762	34.068265	1250	3816433	8207536	2.1505777777311956
6/28/22	1	xCAPG	763	16.994381999999998	1250	2992516	2720527	0.9091102603962685
6/28/22	1	xCAPG	764	14.170972999999998	1250	4879898	2857875	0.5856423638362933
6/28/22	1	xCAPG	765	13.433529	1250	2225804	2590364	1.1637880064911377
6/28/22	1	xCAPG	766	11.057915	1250	2056910	2613949	1.2708135018061073
6/28/22	1	xCAPG	767	13.671069	1250	1733883	2076550	1.1976298285409108
6/28/22	1	xCAPG	768	7.709670999999999	1250	2704414	1609469	0.5951267076712368
6/28/22	1	xCAPG	769	8.137136	1250	3478803	2344794	0.674023220055864
6/28/22	1	xCAPG	770	11.532138999999999	1250	3554897	2224834	0.6258504817439156
6/28/22	1	xCAPG	771	16.272453000000002	1250	3975850	2580995	0.6491681024183508
6/28/22	1	xCAPG	772	9.62679	1250	1524623	1937466	1.2707836625841273
6/28/22	1	xCAPG	773	12.871030000000001	1250	3359389	1811083	0.5391108323567172
6/28/22	3	H3	548	12.365989999999998	78	1624527	1661278	1.0226225849124084
6/28/22	3	H3	549	11.212744	78	1653402	1814521	1.0974469608721895
6/28/22	3	H3	550	14.886482	78	3214277	2040689	0.6348827434598823
6/28/22	3	H3	551	26.207724	78	3669342	4425329	1.2060279472450375
6/28/22	3	H3	552	8.512706000000001	78	1283310	1358732	1.0587714581823566
6/28/22	3	H3	553	17.558593	78	1935956	3374948	1.7432978848692842
6/28/22	3	H3	554	26.487101	78	3530000	5361386	1.5188062322946176
6/28/22	3	H3	555	16.059309	78	1907764	3055159	1.6014344541568035
6/28/22	3	H3	556	17.39071	78	2122821	3340302	1.5735203297875797
6/28/22	3	H3	557	14.741925	78	2014429	3137846	1.5576850809832463
6/28/22	3	H3	558	14.528995	78	2383143	3045825	1.278070598365268
6/28/22	3	H3	559	20.459042	78	3642204	3477114	0.9546730496150133
6/28/22	3	H3	560	23.790487	78	2888360	3037320	1.0515725186611087
6/28/22	3	H3	561	29.735407000000002	78	5101796	5319600	1.0426916325152946
6/28/22	3	H3	562	23.101086	78	3404889	2064089	0.6062133009328645
6/28/22	3	H3	563	14.360577000000001	78	2143556	2446734	1.1414369393661747
6/28/22	3	H3	564	28.034963	78	4241409	5009575	1.1811110411658012
6/28/22	3	H3	565	20.900845	78	1996863	2778229	1.3912967489507293
6/28/22	3	H3	566	25.606491	78	3899709	3204413	0.8217056708590308
6/28/22	3	H3	567	38.100881	78	4580511	4415587	0.9639944102306489
6/28/22	3	H3	568	15.249319	78	1508847	1847686	1.2245681636375325
6/28/22	3	H3	569	20.66491	78	2882057	2897029	1.0051949007254193
6/28/22	3	H3	570	24.639532	78	3529177	1104603	0.31299166916252713
6/28/22	3	H3	571	21.996953	78	3856477	3482982	0.9031512439980842
6/28/22	3	H3	572	24.113948	78	2234545	2619585	1.1723124841970065
6/28/22	3	H3	573	11.378273	78	2069607	2052958	0.9919554775375228
6/28/22	3	H3	574	12.493212999999999	78	2159365	2078533	0.9625667731022778
6/28/22	3	H3	575	31.331847000000003	78	5075907	5220949	1.0285745976039355
6/28/22	3	H3	576	24.138558	78	6220750	4890806	0.7862084153839971
6/28/22	3	H3	577	23.931406	78	8211852	4830883	0.588281790758041
6/28/22	3	H3	578	25.14714	78	4397661	4577501	1.0408944663992972
6/28/22	3	H3	579	11.699487	78	1806307	2320632	1.28473841932739
6/28/22	3	H3	580	36.168782	78	7945426	5521290	0.6949016956422475
6/28/22	3	H3	581	21.284333	78	2874206	2749758	0.9567017812919464
6/28/22	3	H3	582	12.106301	78	2214803	2393276	1.080581884709385
6/28/22	3	H3	583	22.524784	78	7439187	5801541	0.7798622349458348
6/28/22	3	H3	584	11.891338	78	2467726	2963949	1.201085128575863
6/28/22	3	H3	585	27.073995999999998	78	7136902	6681570	0.9362003289382423
6/28/22	3	H3	586	22.781049	78	3310052	3249664	0.9817561778485655
6/28/22	3	H3	587	18.389340999999998	78	3205730	2652793	0.8275160415880314
6/28/22	3	H3	588	21.911674	78	2227085	2934024	1.3174279383139844
6/28/22	3	H3	589	10.311269000000001	78	1712140	2624868	1.5330919200532667
6/28/22	3	H3	590	18.81167	78	4455446	4699399	1.0547538899584912
6/28/22	3	H3	591	15.512967	78	4178996	5283016	1.2641830717234475
6/28/22	3	H3	592	16.963673	78	1543267	2815618	1.8244529300503411
6/28/22	3	H3	593	21.890808999999997	78	5032295	5215658	1.036437251790684
6/28/22	3	H3	594	25.757682	78	4656219	6343404	1.3623508688057842
6/28/22	3	H3	595	28.629775999999996	78	5081960	7164614	1.40981314296059
6/28/22	3	H3	596	16.360514	78	2015635	3257714	1.6162221830837429
6/28/22	3	H3	597	16.828104	78	2544813	4197148	1.6492952527356628
6/28/22	3	H3	598	17.796774999999997	78	2504873	3859208	1.5406801063367284
6/28/22	3	H3	599	17.002513999999998	78	1645196	2396357	1.4565784259139944
6/28/22	3	H3	600	15.735740999999999	78	2212525	2168280	0.9800024858476175
6/28/22	3	H3	601	23.052829	78	4304359	4371137	1.0155140405342584
6/28/22	3	H3	602	14.652365999999999	78	2483478	2585592	1.0411173362518211
6/28/22	3	H3	603	31.548308	78	2921397	3196216	1.0940710899614123
6/28/22	3	H3	604	13.658657	78	2459001	2913292	1.1847461631776481
6/28/22	3	H3	605	12.573998	78	3726275	3538335	0.9495635722001194
6/28/22	3	H3	606	13.209792	78	3223515	3274640	1.0158600161624811
6/28/22	3	H3	607	8.973127	78	3397373	3357214	0.9881793962570492
6/28/22	3	H3	608	18.587505	78	2924727	2978476	1.0183774417236207
6/28/22	3	H3	609	25.043885	78	2502743	2768082	1.106019275650756
6/28/22	3	H3	610	24.247805	78	2745854	2832109	1.0314128136455907
6/28/22	3	H3	611	26.177978	78	4591400	3920843	0.8539536960404234
6/28/22	3	H3	612	13.597025	78	1504797	2231332	1.4828126318699466
6/28/22	3	H3	613	30.709106999999996	78	5823683	4075117	0.6997491106572937
6/28/22	3	H3	614	12.95663	78	2839425	2248700	0.7919561178759784
6/28/22	3	H3	615	15.980236000000001	78	2023667	2766034	1.3668424696355674
6/28/22	3	H3	616	25.23167	78	3338761	3042852	0.9113716136015726
6/28/22	3	H3	617	22.354012	78	3855081	3566115	0.9250428201119509
6/28/22	3	H3	618	21.207079	78	4766671	3149772	0.6607907279524851
6/28/22	3	H3	619	37.202616	78	5063014	4475128	0.8838861595089407
6/28/22	3	H3	620	24.066654	78	6225627	3648605	0.5860622552555751
6/28/22	3	H3	621	43.708965	78	8395749	7176249	0.854747920644126
6/28/22	3	H3	622	23.788881999999997	78	7122626	6140209	0.8620709552909278
6/28/22	3	H3	623	22.850064	78	4058298	3857191	0.9504454823179569
6/28/22	3	H3	624	32.739003999999994	78	3324009	3706618	1.1151046823278759
6/28/22	3	H3	625	19.469506	78	5818757	6750304	1.1600938138506214
6/28/22	3	H3	626	35.163731	78	7804017	9478457	1.2145612958044556
6/28/22	3	H3	627	19.366144	78	2704153	3222955	1.1918537893381034
6/28/22	3	H3	628	22.796671	78	4643817	6513650	1.4026500182931412
6/28/22	3	H3	629	20.196785	78	2153454	3234135	1.5018361200192807
6/28/22	3	H3	630	17.447527	78	2404764	3440744	1.430803189003162
6/28/22	3	H3	631	24.448857999999998	78	4954034	6407785	1.2934479254684161
6/28/22	3	H3	632	16.670706999999997	78	1919599	3987292	2.0771484044323842
6/28/22	3	H3	633	24.551257	78	3510193	5318836	1.515254574321127
6/28/22	3	H3	634	31.976628999999996	78	6102163	7354563	1.2052386997856335
6/28/22	3	H3	635	29.681479	78	5832864	5989223	1.0268065567789684
6/28/22	3	H3	636	15.381464000000001	78	2162199	2897270	1.3399645453540585
6/28/22	3	H3	637	23.528229999999997	78	2780450	3375120	1.2138754518153536
6/28/22	3	H3	638	23.129012999999997	78	2578704	3140771	1.2179649157095969
6/28/22	3	H3	639	16.280157	78	3041639	2088755	0.6867202189345941
6/28/22	3	H3	640	15.225137	78	2881121	2705010	0.938874139614407
6/28/22	3	H3	641	21.894447	78	5144579	4184400	0.813361015546656
6/28/22	3	H3	642	19.73294	78	3393514	3348273	0.9866683915257164
6/28/22	3	H3	643	21.324993	78	3852716	3914375	1.0160040345564012
6/28/22	3	H3	644	10.77383	78	1206723	1861859	1.5429050411734921
6/28/22	3	H3	645	22.203249	78	1511994	1739833	1.1506877672794997
6/28/22	3	H3	646	20.247289	78	2602912	2868682	1.1021048733111223
6/28/22	3	H3	647	14.934631999999999	78	2458641	2634588	1.0715627047625091
6/28/22	3	xCAPG	774	12.365989999999998	78	1624527	1887753	1.1620323946601072
6/28/22	3	xCAPG	775	11.212744	78	1653402	1332224	0.8057471806614483
6/28/22	3	xCAPG	776	14.886482	78	3214277	5354546	1.6658632718959816
6/28/22	3	xCAPG	777	26.207724	78	3669342	3736979	1.0184330051546027
6/28/22	3	xCAPG	778	8.512706000000001	78	1283310	1523153	1.1868940474242389
6/28/22	3	xCAPG	779	17.558593	78	1935956	3041660	1.5711410796526368
6/28/22	3	xCAPG	780	26.487101	78	3530000	5802862	1.643870254957507
6/28/22	3	xCAPG	781	16.059309	78	1907764	3819002	2.001820979953495
6/28/22	3	xCAPG	782	17.39071	78	2122821	3416236	1.609290656159893
6/28/22	3	xCAPG	783	14.741925	78	2014429	2873486	1.4264518630341403
6/28/22	3	xCAPG	784	14.528995	78	2383143	5070807	2.1277812535798315
6/28/22	3	xCAPG	785	20.459042	78	3642204	4914182	1.349233046803529
6/28/22	3	xCAPG	786	23.790487	78	2888360	4436072	1.5358445623121773
6/28/22	3	xCAPG	787	29.735407000000002	78	5101796	6356158	1.2458667496701161
6/28/22	3	xCAPG	788	23.101086	78	3404889	6896151	2.0253673467769433
6/28/22	3	xCAPG	789	14.360577000000001	78	2143556	2372650	1.1068756776123414
6/28/22	3	xCAPG	790	28.034963	78	4241409	5000451	1.1789598692321348
6/28/22	3	xCAPG	791	20.900845	78	1996863	3210663	1.6078534180862682
6/28/22	3	xCAPG	792	25.606491	78	3899709	2730388	0.7001517292700558
6/28/22	3	xCAPG	793	38.100881	78	4580511	3894020	0.850127856913781
6/28/22	3	xCAPG	794	15.249319	78	1508847	1177546	0.7804277040680732
6/28/22	3	xCAPG	795	20.66491	78	2882057	2907828	1.0089418772772363
6/28/22	3	xCAPG	796	24.639532	78	3529177	3166001	0.8970932883218948
6/28/22	3	xCAPG	797	21.996953	78	3856477	4109073	1.065499158947402
6/28/22	3	xCAPG	798	24.113948	78	2234545	3165399	1.4165742914105557
6/28/22	3	xCAPG	799	11.378273	78	2069607	4208367	2.0334135901163846
6/28/22	3	xCAPG	800	12.493212999999999	78	2159365	2938486	1.360810238195025
6/28/22	3	xCAPG	801	31.331847000000003	78	5075907	7234712	1.4253042855198095
6/28/22	3	xCAPG	802	24.138558	78	6220750	7890050	1.268343849214323
6/28/22	3	xCAPG	803	23.931406	78	8211852	14199019	1.729088517425789
6/28/22	3	xCAPG	804	25.14714	78	4397661	4207453	0.9567479166766152
6/28/22	3	xCAPG	805	11.699487	78	1806307	2166511	1.199414606708605
6/28/22	3	xCAPG	806	36.168782	78	7945426	10444636	1.3145470110727857
6/28/22	3	xCAPG	807	21.284333	78	2874206	4851234	1.6878518797887139
6/28/22	3	xCAPG	808	12.106301	78	2214803	2425290	1.0950364434218303
6/28/22	3	xCAPG	809	22.524784	78	7439187	7643581	1.0274753141707555
6/28/22	3	xCAPG	810	11.891338	78	2467726	3077821	1.2472296357050985
6/28/22	3	xCAPG	811	27.073995999999998	78	7136902	7413058	1.0386941000450896
6/28/22	3	xCAPG	812	22.781049	78	3310052	3239071	0.9785559260096216
6/28/22	3	xCAPG	813	18.389340999999998	78	3205730	2864262	0.8934819838227175
6/28/22	3	xCAPG	814	21.911674	78	2227085	3986727	1.7901099419195945
6/28/22	3	xCAPG	815	10.311269000000001	78	1712140	3646841	2.1299899540925393
6/28/22	3	xCAPG	816	18.81167	78	4455446	4873092	1.0937383148623057
6/28/22	3	xCAPG	817	15.512967	78	4178996	5403984	1.2931297373818975
6/28/22	3	xCAPG	818	16.963673	78	1543267	3184457	2.063451755269827
6/28/22	3	xCAPG	819	21.890808999999997	78	5032295	2404623	0.47783824278982057
6/28/22	3	xCAPG	820	25.757682	78	4656219	4955978	1.0643782004239921
6/28/22	3	xCAPG	821	28.629775999999996	78	5081960	5531680	1.0884934159261388
6/28/22	3	xCAPG	822	16.360514	78	2015635	2326586	1.1542694981978383
6/28/22	3	xCAPG	823	16.828104	78	2544813	4067695	1.5984258961267488
6/28/22	3	xCAPG	824	17.796774999999997	78	2504873	5101294	2.0365479607149743
6/28/22	3	xCAPG	825	17.002513999999998	78	1645196	2736800	1.663510001239974
6/28/22	3	xCAPG	826	15.735740999999999	78	2212525	2022622	0.9141691054338369
6/28/22	3	xCAPG	827	23.052829	78	4304359	4572139	1.0622113536533546
6/28/22	3	xCAPG	828	14.652365999999999	78	2483478	2853471	1.1489817908594318
6/28/22	3	xCAPG	829	31.548308	78	2921397	6676838	2.2854949190404454
6/28/22	3	xCAPG	830	13.658657	78	2459001	2979437	1.2116452982329002
6/28/22	3	xCAPG	831	12.573998	78	3726275	3157397	0.8473333288605913
6/28/22	3	xCAPG	832	13.209792	78	3223515	2744786	0.8514885148665354
6/28/22	3	xCAPG	833	8.973127	78	3397373	4110473	1.2098974707811005
6/28/22	3	xCAPG	834	18.587505	78	2924727	3378115	1.1550189128763129
6/28/22	3	xCAPG	835	25.043885	78	2502743	2880381	1.1508896438827318
6/28/22	3	xCAPG	836	24.247805	78	2745854	2744362	0.9994566353491482
6/28/22	3	xCAPG	837	26.177978	78	4591400	6364377	1.3861517184301084
6/28/22	3	xCAPG	838	13.597025	78	1504797	2665760	1.7715080505875542
6/28/22	3	xCAPG	839	30.709106999999996	78	5823683	3336883	0.5729849993552191
6/28/22	3	xCAPG	840	12.95663	78	2839425	1862806	0.6560504327460666
6/28/22	3	xCAPG	841	15.980236000000001	78	2023667	3464674	1.7120771352203699
6/28/22	3	xCAPG	842	25.23167	78	3338761	3853206	1.1540826072905488
6/28/22	3	xCAPG	843	22.354012	78	3855081	4278884	1.109933617477817
6/28/22	3	xCAPG	844	21.207079	78	4766671	3478499	0.7297543715519699
6/28/22	3	xCAPG	845	37.202616	78	5063014	4815892	0.951190733424794
6/28/22	3	xCAPG	846	24.066654	78	6225627	4358413	0.7000761529722227
6/28/22	3	xCAPG	847	43.708965	78	8395749	7402584	0.8817062063194123
6/28/22	3	xCAPG	848	23.788881999999997	78	7122626	7129259	1.0009312576569371
6/28/22	3	xCAPG	849	22.850064	78	4058298	3826974	0.9429997501415618
6/28/22	3	xCAPG	850	32.739003999999994	78	3324009	4707165	1.4161107867036462
6/28/22	3	xCAPG	851	19.469506	78	5818757	11355329	1.9515042473847937
6/28/22	3	xCAPG	852	35.163731	78	7804017	8376942	1.0734141148077971
6/28/22	3	xCAPG	853	19.366144	78	2704153	3356370	1.241190864570163
6/28/22	3	xCAPG	854	22.796671	78	4643817	5165115	1.11225636152329
6/28/22	3	xCAPG	855	20.196785	78	2153454	2060977	0.9570564312030811
6/28/22	3	xCAPG	856	17.447527	78	2404764	2287380	0.9511868940153795
6/28/22	3	xCAPG	857	24.448857999999998	78	4954034	4373917	0.882900076987764
6/28/22	3	xCAPG	858	16.670706999999997	78	1919599	2441236	1.2717426920935049
6/28/22	3	xCAPG	859	24.551257	78	3510193	3746009	1.0671803516216916
6/28/22	3	xCAPG	860	31.976628999999996	78	6102163	6239691	1.0225375821655371
6/28/22	3	xCAPG	861	29.681479	78	5832864	5254896	0.9009117990750342
6/28/22	3	xCAPG	862	15.381464000000001	78	2162199	3335970	1.542859838525501
6/28/22	3	xCAPG	863	23.528229999999997	78	2780450	4436352	1.5955517991691992
6/28/22	3	xCAPG	864	23.129012999999997	78	2578704	2415226	0.9366045889718246
6/28/22	3	xCAPG	865	16.280157	78	3041639	3064465	1.0075045066163342
6/28/22	3	xCAPG	866	15.225137	78	2881121	3178971	1.1033798996987632
6/28/22	3	xCAPG	867	21.894447	78	5144579	5280998	1.0265170386148215
6/28/22	3	xCAPG	868	19.73294	78	3393514	3802700	1.120578845409213
6/28/22	3	xCAPG	869	21.324993	78	3852716	5873125	1.524411609887674
6/28/22	3	xCAPG	870	10.77383	78	1206723	3653984	3.0280221724455405
6/28/22	3	xCAPG	871	22.203249	78	1511994	5642627	3.7319109731916926
6/28/22	3	xCAPG	872	20.247289	78	2602912	4796778	1.8428506226872057
6/28/22	3	xCAPG	873	14.934631999999999	78	2458641	3846581	1.5645151122103633
6/28/22	6	H1	87	29.09009	1250	3959655	1413230	0.35690735682780445
6/28/22	6	H1	88	17.204316000000002	1250	2345454	1054923	0.4497734766915062
6/28/22	6	H1	89	26.236507	1250	6688611	4561548	0.681987336384191
6/28/22	6	H1	90	9.054447	1250	1600591	990739	0.6189832380664392
6/28/22	6	H1	91	8.802247999999999	1250	3238783	1887558	0.5827985388338768
6/28/22	6	H1	92	17.541152	1250	1857554	1103777	0.5942099126055016
6/28/22	6	H1	93	11.367466	1250	2418350	1179235	0.48761965803130236
6/28/22	6	H1	94	18.758277	1250	4446078	2681768	0.6031761026234808
6/28/22	6	H1	95	13.353921	1250	2367468	1337147	0.5648004534802582
6/28/22	6	H1	96	15.205663000000001	1250	4568120	2024935	0.44327535178585503
6/28/22	6	H1	97	35.175822	1250	5090023	2741299	0.5385631852744084
6/28/22	6	H1	98	10.809996	1250	2190585	1381762	0.6307730583382978
6/28/22	6	H1	99	24.429705	1250	3995679	2515858	0.6296446736587198
6/28/22	6	H1	100	18.469805	1250	2177013	1611548	0.740256489051742
6/28/22	6	H1	101	20.775976	1250	5917769	4437759	0.7499040601280652
6/28/22	6	H1	102	31.925376	1250	2860574	2044138	0.7145901486904377
6/28/22	6	H1	103	15.780681	1250	2777805	1884029	0.6782437932108265
6/28/22	6	H1	104	16.028921	1250	1860536	1189612	0.639392089161403
6/28/22	6	H1	105	29.258508000000003	1250	5547002	3117964	0.5620989500274202
6/28/22	6	H1	106	17.82406	1250	1165201	890585	0.7643187741857413
6/28/22	6	H1	107	20.203954	1250	1844450	1595787	0.8651831169183225
6/28/22	6	H1	108	16.766793	1250	2268341	2108057	0.929338666452707
6/28/22	6	H1	109	8.563103	1250	566210	489736	0.8649370374949223
6/28/22	6	H1	110	27.596798	1250	1924188	1251530	0.6504198134485819
6/28/22	6	H1	111	17.459083	1250	2118421	1766545	0.8338970393514792
6/28/22	6	H1	112	18.584402	1250	2718341	2757577	1.0144338035588618
6/28/22	6	H1	113	26.755778	1250	3835019	2852206	0.7437266934009975
6/28/22	6	H1	114	19.226188	1250	2786513	2295728	0.8238712684993754
6/28/22	6	H1	115	21.478645	1250	3395991	3175443	0.9350563649903666
6/28/22	6	H1	116	20.182126	1250	3362678	2840891	0.8448299242449024
6/28/22	6	H1	117	12.112721	1250	5045782	2475256	0.4905594415295786
6/28/22	6	H1	118	15.406074	1250	4804192	3396198	0.7069238698203569
6/28/22	6	H1	119	13.282338	1250	2244815	1790857	0.7977748723168724
6/28/22	6	H1	120	19.632788	1250	5667076	3880524	0.6847488899037175
6/28/22	6	H1	121	13.374892999999998	1250	5800252	4007111	0.6908511906034428
6/28/22	6	H1	122	18.727782	1250	2257295	1658259	0.7346221916054393
6/28/22	6	H1	123	18.847193999999998	1250	2481745	2159234	0.8700466808636665
6/28/22	6	H1	124	17.676186	1250	2806771	2120061	0.7553380735371714
6/28/22	6	H1	125	25.063145000000002	1250	4320823	3353255	0.7760685869335541
6/28/22	6	H1	126	19.821964	1250	2836709	1651477	0.5821806184561052
6/28/22	6	H1	127	21.443977	1250	2599481	1757805	0.6762138288373718
6/28/22	6	H1	128	13.712799	1250	3459888	2321830	0.6710708554727783
6/28/22	6	H1	129	19.484272	1250	3620971	2201725	0.6080482279476969
6/28/22	6	H1	130	26.448473999999997	1250	3039679	1957572	0.644006159860959
6/28/22	6	H1	131	19.601544	1250	3223619	2246978	0.6970358469781944
6/28/22	6	H1	132	41.721118999999995	1250	5016805	3402430	0.6782065477928682
6/28/22	6	H1	133	26.700031	1250	6522485	3406884	0.5223291429570172
6/28/22	6	H1	134	26.147483	1250	4900329	3400199	0.6938715747452875
6/28/22	6	H1	135	14.529316000000001	1250	4327617	2569645	0.5937782849082994
6/28/22	6	H1	136	9.305255	1250	2372786	1478542	0.6231248835756785
6/28/22	6	H1	137	19.563558999999998	1250	2537177	1422698	0.560740539583955
6/28/22	6	H1	138	16.639891	1250	1745866	807749	0.4626638012310223
6/28/22	6	H1	139	16.189314	1250	3008439	1759858	0.5849738020282279
6/28/22	6	H1	140	16.30466	1250	2714381	1445145	0.5324031519525078
6/28/22	6	H1	141	22.538266	1250	3323491	2297156	0.6911876698327151
6/28/22	6	H1	142	17.0023	1250	2687834	1339077	0.4981992935575634
6/28/22	6	H1	143	21.2395	1250	4243497	2428165	0.5722084874809621
6/28/22	6	H1	144	13.389873	1250	1871491	868232	0.463925287377818
6/28/22	6	H1	145	8.479643	1250	2096282	808016	0.3854519573225358
6/28/22	6	H1	146	17.085973999999997	1250	2631569	1182473	0.44934143851063757
6/28/22	6	H1	147	14.6911	1250	2007037	794959	0.3960858718598611
6/28/22	6	H1	148	21.855178	1250	2807821	1176063	0.4188525550595996
6/28/22	6	H1	149	20.566898	1250	1877304	530481	0.28257597064726864
6/28/22	6	H1	150	26.403534	1250	1607360	320576	0.19944256420465856
6/28/22	6	H1	151	22.006583	1250	4044751	2041813	0.5048056110252522
6/28/22	6	H1	152	19.255613	1250	2149170	745511	0.34688321538082145
6/28/22	6	H1	153	15.400403	1250	2621506	1319163	0.5032080796305635
6/28/22	6	H1	154	23.395764	1250	4024516	1682054	0.4179518729705634
6/28/22	6	H1	155	15.946959	1250	1697719	803883	0.473507688846034
6/28/22	6	H1	156	15.344977	1250	3677184	2196085	0.5972192308027012
6/28/22	6	H1	157	17.804265	1250	5395330	2189196	0.4057575718260051
6/28/22	6	H1	158	17.993869	1250	3407202	2216517	0.6505387705219708
6/28/22	6	H1	159	14.100567	1250	2609392	1595859	0.6115826981917627
6/28/22	6	H1	160	13.526511999999999	1250	4574043	2406808	0.5261883196113373
6/28/22	6	H1	161	17.333679	1250	2493373	1524075	0.6112503023013404
6/28/22	6	H1	162	17.069388999999997	1250	1558253	859293	0.551446395418459
6/28/22	6	H1	163	13.893949999999998	1250	1768804	1094142	0.6185772985588002
6/28/22	6	H1	164	35.300156	1250	10256608	5955974	0.5806962691759303
6/28/22	6	H1	165	20.104444	1250	3447902	2386164	0.6920625934263793
6/28/22	6	H1	166	26.961539	1250	4130822	3223875	0.7804439406975173
6/28/22	6	H1	167	22.189874	1250	4735052	3608221	0.7620235216001852
6/28/22	6	H1	168	19.971763999999997	1250	3811397	2822457	0.7405308342321726
6/28/22	6	H1	169	21.331626999999997	1250	2410036	2235615	0.9276272221659759
6/28/22	6	H1	170	29.418473000000002	1250	4674773	3324546	0.7111673657736964
6/28/22	6	H1	171	30.137192	1250	5560829	4485640	0.8066495121500769
6/28/22	6	H1	172	19.227472	1250	3745232	3553269	0.94874469725774
6/28/22	6	H1	173	23.500837999999998	1250	6072972	5412218	0.8911975882648562
6/28/22	6	H1	174	11.699701000000001	1250	1251734	883423	0.7057593706011022
6/28/22	6	H1	175	11.260145	1250	1663103	1027690	0.6179352691925876
6/28/22	6	H1	176	25.440534	1250	8896700	5878676	0.6607703980127463
6/28/22	6	H1	177	33.704358	1250	3567747	2531615	0.7095836672275249
6/28/22	6	H1	178	14.934738999999999	1250	3747031	3192367	0.8519724016161062
6/28/22	6	H1	179	15.664693	1250	2819861	2270967	0.805347142997474
6/28/22	6	H1	180	15.982268999999999	1250	4063657	3121407	0.7681275757279712
6/28/22	6	H1	181	31.159684	1250	4176805	3982969	0.9535922792660898
6/28/22	6	H1	182	36.333134	1250	10624938	7890550	0.7426443335481111
6/28/22	6	H1	183	27.279757	1250	4682814	4147944	0.8857802167670977
6/28/22	6	H1	184	18.052612	1250	2616721	2559729	0.9782200700800735
6/28/22	6	H1	185	28.045128	1250	2663930	2087303	0.7835427357325455
6/28/22	6	H1	186	19.026205	1250	4245480	3931034	0.9259339344432196
6/28/22	6	H1	187	10.993715	1250	1120505	1105878	0.9869460644977042
6/28/22	6	H1	188	19.711433	1250	2306222	2129757	0.9234830818542187
6/28/22	6	H1	189	29.938921	1250	2351551	1665280	0.7081624000500095
6/28/22	6	H1	190	13.094017999999998	1250	1607278	2105055	1.3097018686250916
6/28/22	6	H1	191	14.95218	1250	2476225	2166384	0.8748736483962484
6/28/22	6	H1	192	22.31913	1250	1887500	1425153	0.7550479470198675
6/28/22	6	H1	193	16.554398	1250	2280622	1657481	0.7267670837166352
6/28/22	6	H1	194	21.153686	1250	3159064	2088385	0.6610771418369492
6/28/22	6	H1	195	8.418225	1250	721493	564371	0.7822265773888312
6/28/22	6	H1	196	12.810682	1250	1740553	1352238	0.7769013641066949
6/28/22	6	H1	197	36.329496	1250	3298009	2206712	0.669104298987662
6/28/22	6	H1	198	13.496231	1250	2146440	1946751	0.9069673505898138
6/28/22	6	H1	199	10.953269	1250	785091	617423	0.7864349483053557
6/28/22	6	H1	200	15.317905999999999	1250	1622703	1145505	0.7059240045775474
6/28/22	6	H1	201	39.586041	1250	5557453	3270875	0.5885564844183118
6/28/22	6	H1	202	9.547502999999999	1250	992271	887820	0.8947354099837646
6/28/22	6	H1	203	21.591423	1250	2804900	2299491	0.8198121145138864
6/28/22	6	H1	204	16.030098	1250	2681549	2444427	0.9115727514209138
6/28/22	6	H1	205	26.719504999999998	1250	3875652	3867443	0.9978819047737
6/28/22	6	H1	206	13.866665	1250	2453127	2443944	0.9962566145169003
6/28/22	6	H1	207	8.537958	1250	3441419	3890047	1.1303613422254017
6/28/22	6	H1	208	12.355504	1250	1022194	1020543	0.9983848467120723
6/28/22	6	H1	209	19.402952000000003	1250	2663244	2496624	0.9374372006470305
6/28/22	6	H1	210	18.040734999999998	1250	2745263	2484937	0.9051726555889181
6/28/22	6	H1	211	21.562319	1250	3010136	2730708	0.9071709716770272
6/28/22	6	H1	212	27.335611	1250	3626097	3585867	0.9889054264130276
6/28/22	6	H1	213	23.659412	1250	3314321	3447192	1.0400899611111898
6/28/22	6	H1	214	18.519346	1250	3392666	2763939	0.8146805491610433
6/28/22	6	H1	215	17.894573	1250	1991277	2209637	1.1096582745645132
6/28/22	6	H1	216	30.232957	1250	7141652	6303442	0.8826307974681489
6/28/22	6	H1	217	19.934742	1250	3687937	3870292	1.0494463435790795
6/28/22	6	H1	218	20.413995	1250	4322903	3508708	0.8116555009446198
6/28/22	7	H1	219	14.701907	78	3318505	939469	0.2831000706643504
6/28/22	7	H1	220	22.122464	78	6059372	3222344	0.531795044106881
6/28/22	7	H1	221	14.802594000000001	78	1923614	785866	0.4085362240033603
6/28/22	7	H1	222	27.103313999999997	78	3675196	1414054	0.38475607831527897
6/28/22	7	H1	223	22.111657	78	6222482	1558101	0.25039863514269706
6/28/22	7	H1	224	28.828475	78	11148034	4315591	0.3871167777206277
6/28/22	7	H1	225	34.075434	78	9384443	4006413	0.4269207026991373
6/28/22	7	H1	226	23.437279999999998	78	3951987	859200	0.2174096220458215
6/28/22	7	H1	227	16.608539999999998	78	3327178	1597244	0.48005967820176737
6/28/22	7	H1	228	33.659097	78	12409577	4944769	0.398463944419701
6/28/22	7	H1	229	16.614853	78	2536004	1307446	0.5155536032277551
6/28/22	7	H1	230	16.360193	78	4486930	2951860	0.6578796638235943
6/28/22	7	H1	231	9.138335	78	3321891	1508732	0.45417865908303434
6/28/22	7	H1	232	8.196841999999998	78	1575266	1601362	1.0165660910601766
6/28/22	7	H1	233	17.736534	78	2761452	1805201	0.6537144227022595
6/28/22	7	H1	234	23.820019	78	7285124	2914494	0.4000610010207101
6/28/22	7	H1	235	18.10975	78	3733390	1973256	0.5285426917627143
6/28/22	7	H1	236	27.564805	78	3946305	2212853	0.5607404901547144
6/28/22	7	H1	237	21.767972999999998	78	4986333	2480904	0.49754077796248264
6/28/22	7	H1	238	29.170446999999996	78	10242340	2555007	0.2494553978875921
6/28/22	7	H1	239	31.822656000000002	78	9550400	3482325	0.36462608895962473
6/28/22	7	H1	240	13.045975	78	2673967	1635498	0.6116373163917131
6/28/22	7	H1	241	16.466123	78	2448073	798252	0.3260736097330431
6/28/22	7	H1	242	11.934994	78	1265394	512239	0.4048059339620703
6/28/22	7	H1	243	28.668616999999998	78	9802384	2670454	0.272429033590196
6/28/22	7	H1	244	13.373608999999998	78	3681096	1906642	0.517954978625931
6/28/22	7	H1	245	18.678455	78	4555944	2783536	0.6109680013626155
6/28/22	7	H1	246	14.112765000000001	78	3930662	2823596	0.7183512599149965
6/28/22	7	H1	247	18.978804	78	4090840	1745251	0.4266241163184089
6/28/22	7	H1	248	13.873085	78	3576663	2517541	0.7038798455431781
6/28/22	7	H1	249	15.014346999999999	78	4460950	3526490	0.7905244398614645
6/28/22	7	H1	250	10.271892999999999	78	1466667	1320718	0.9004893407978771
6/28/22	7	H1	251	10.944067	78	1750742	702479	0.40124644293676626
6/28/22	7	H1	252	14.454415999999998	78	7258344	3853735	0.5309385997687627
6/28/22	7	H1	253	29.309975	78	7121535	3789231	0.5320806539601364
6/28/22	7	H1	254	12.434790999999999	78	3932963	2769448	0.7041632479125789
6/28/22	7	H1	255	15.295436	78	2409336	1298147	0.5387986565593176
6/28/22	7	H1	256	21.519626	78	6862360	4846052	0.7061786324238308
6/28/22	7	H1	257	16.168128	78	2834292	1536797	0.5422154809737317
6/28/22	7	H1	258	12.597324	78	2124872	1271852	0.5985546423502216
6/28/22	7	H1	259	16.323064	78	4785633	2631364	0.5498465929167573
6/28/22	7	H1	260	19.764505	78	4434813	3982361	0.8979772089601072
6/28/22	7	H1	261	20.209839000000002	78	3793098	2229041	0.5876571077256638
6/28/22	7	H1	262	10.380391	78	3122700	3057256	0.9790424952765235
6/28/22	7	H1	263	13.997098	78	3303502	2577287	0.780168136722787
6/28/22	7	H1	264	10.869702	78	3012713	2801950	0.9300421248223777
6/28/22	7	H1	265	17.583845	78	7262331	5437235	0.7486900555758199
6/28/22	7	H1	266	30.212305999999998	78	11128582	7298256	0.655811854556133
6/28/22	7	H1	267	17.941974	78	3752866	3392249	0.9039089058868609
6/28/22	7	H1	268	10.836746	78	2675898	3258066	1.217559862147212
6/28/22	7	H1	269	19.471217999999997	78	8958363	5558639	0.620497182353517
6/28/22	7	H1	270	25.434541999999997	78	5756124	4054466	0.7043743324501001
6/28/22	7	H1	271	28.973674	78	9795142	5912742	0.603640253505258
6/28/22	7	H1	272	15.386493	78	3022095	1983711	0.6564025948886452
6/28/22	7	H1	273	17.17136	78	6057934	2486873	0.41051503697465175
6/28/22	7	H1	274	19.225545999999998	78	4878653	1072872	0.21991152065949351
6/28/22	7	H1	275	14.55842	78	2369789	1685089	0.711071323227511
6/28/22	7	H1	276	19.299162000000003	78	9024382	5000316	0.554089576438586
6/28/22	7	H1	277	16.342109999999998	78	7245075	4971602	0.6862043526119468
6/28/22	7	H1	278	21.296959	78	16432393	11453042	0.6969795573900892
6/28/22	7	H1	279	19.952397	78	9280192	7126359	0.767910728571133
6/28/22	7	H1	280	13.420368	78	9206548	5965868	0.6480027041622984
6/28/22	7	H1	281	22.392104	78	8944731	6950095	0.7770043615621308
6/28/22	7	H1	282	21.023895	78	6091968	3189888	0.5236219231617762
6/28/22	7	H1	283	18.771973	78	7985873	4746829	0.5944032668688821
6/28/22	7	H1	284	24.460628	78	5588584	3082555	0.5515806866283123
6/28/22	7	H1	285	16.9167	78	5176799	4226071	0.8163482878126039
6/28/22	7	H1	286	23.678565	78	6345662	4243666	0.6687507150554189
6/28/22	7	H1	287	12.749264	78	3083955	2486855	0.80638498291966
6/28/22	7	H1	288	13.893094000000001	78	4971589	3260551	0.6558367958413296
6/28/22	7	H1	289	27.120862	78	7285526	3625760	0.4976661945891072
6/28/22	7	H1	290	8.349959	78	2743833	1650860	0.6016619816147702
6/28/22	7	H1	291	12.434898	78	2293632	1665123	0.7259765298007701
6/28/22	7	H1	292	14.307719	78	4814843	4045505	0.8402153507393699
6/28/22	7	H1	293	17.603640000000002	78	5279681	3813177	0.7222362487430586
6/28/22	7	H1	294	12.473204	78	4832860	3839034	0.7943606891157616
6/28/22	7	H1	295	26.112066000000002	78	8390677	5354001	0.6380892745603245
6/28/22	7	H1	296	16.216171	78	4508163	3193371	0.7083530475717049
6/28/22	7	H1	297	20.941077	78	5950274	4620466	0.7765131488062567
6/28/22	7	H1	298	22.512907000000002	78	4429112	3990905	0.9010621090638484
6/28/22	7	H1	299	12.695229000000001	78	3271612	2838368	0.8675747613103265
6/28/22	7	H1	300	38.947358	78	7676007	5560409	0.7243882138200238
6/28/22	7	H1	301	7.757928000000001	78	1078166	704602	0.6535190313921975
6/28/22	7	H1	302	17.587269	78	6405618	5242241	0.8183817705020812
6/28/22	7	H1	303	18.477295	78	2713709	1257150	0.46325895665305306
6/28/22	7	H1	304	19.581428	78	905900	1106127	1.2210254995032563
6/28/22	7	H1	305	14.682967999999999	78	1374313	1413899	1.0288042098124663
6/28/22	7	H1	306	16.33676	78	3428052	2652528	0.7737712263407907
6/28/22	7	H1	307	21.099544	78	4674940	3826308	0.8184721087329463
6/28/22	7	H1	308	25.763139	78	12997307	8278939	0.6369734130308686
6/28/22	7	H1	309	36.743693	78	10080002	6040777	0.5992833136342631
6/28/22	7	H1	310	11.537488999999999	78	2765728	2199735	0.7953547854308161
6/28/22	9	Topo2	311	21.392617	1250	2261763	2367312	1.0466666931946451
6/28/22	9	Topo2	312	22.775057	1250	2728219	3153128	1.1557459280211742
6/28/22	9	Topo2	313	21.488596	1250	2513530	1740448	0.6924317593185679
6/28/22	9	Topo2	314	19.310932	1250	3336785	2721067	0.8154756749386011
6/28/22	9	Topo2	315	15.525379000000001	1250	1882531	2240883	1.1903564934654463
6/28/22	9	Topo2	316	19.856418	1250	4895584	3707600	0.7573355906057377
6/28/22	9	Topo2	317	12.151883	1250	1417667	970881	0.6848441841419741
6/28/22	9	Topo2	318	7.955985	1250	937731	882889	0.941516277056
6/28/22	9	Topo2	319	15.997142	1250	1617901	1456206	0.9000587798635392
6/28/22	9	Topo2	320	25.485688	1250	4107747	2354651	0.5732220119690916
6/28/22	9	Topo2	321	13.566958	1250	1941125	1923562	0.9909521540343873
6/28/22	9	Topo2	322	14.359293000000001	1250	3237391	2661829	0.8222142459777024
6/28/22	9	Topo2	323	12.473525	1250	431742	2139851	4.95631882003604
6/28/22	9	Topo2	324	13.541064	1250	2331358	1549609	0.664680842667664
6/28/22	9	Topo2	325	11.940451	1250	3090838	2254823	0.7295183377452975
6/28/22	9	Topo2	326	22.059548	1250	2449727	2034260	0.8304027346720675
6/28/22	9	Topo2	327	21.982829	1250	1632764	2134548	1.307321817482502
6/28/22	9	Topo2	328	18.986829	1250	3129657	1696222	0.5419833547254539
6/28/22	9	Topo2	329	16.211035	1250	1711466	2270953	1.3269051211067004
6/28/22	9	Topo2	330	11.629722999999998	1250	1702466	1772319	1.0410304816660068
6/28/22	9	Topo2	331	12.570466999999999	1250	1604057	1279227	0.7974947274317559
6/28/22	9	Topo2	332	13.568135	1250	2871096	2357286	0.8210404667764505
6/28/22	9	Topo2	333	13.328241	1250	3191118	2731755	0.8560495099209744
6/28/22	9	Topo2	334	14.182315	1250	2660736	3628273	1.3636350994612016
6/28/22	9	Topo2	335	12.792812999999999	1250	2503757	2568286	1.0257728685331684
6/28/22	9	Topo2	336	12.792706	1250	2594472	2549293	0.9825864376258445
6/28/22	9	Topo2	337	14.134486	1250	2017462	2144013	1.0627278233741206
6/28/22	9	Topo2	338	27.536771	1250	4101803	3703031	0.9027812891062784
6/28/22	9	Topo2	339	13.125797	1250	1214395	1927299	1.5870445777527082
6/28/22	9	Topo2	340	12.132944	1250	1041002	1659171	1.5938211453964546
6/28/22	9	Topo2	341	20.002259000000002	1250	1666783	2415035	1.4489198653933955
6/28/22	9	Topo2	342	12.513008	1250	3377783	2065093	0.6113752718869152
6/28/22	9	Topo2	343	20.633238	1250	1952902	2265473	1.1600546263970235
6/28/22	9	Topo2	344	14.270483	1250	3590499	2435105	0.6782079593950591
6/28/22	9	Topo2	345	12.645581	1250	2246347	2357203	1.0493494549150242
6/28/22	9	Topo2	346	10.818877	1250	2051643	1988781	0.969360166461709
6/28/22	9	Topo2	347	15.813316	1250	2459320	1853837	0.7538006440804775
6/28/22	9	Topo2	348	15.703106	1250	3395532	1723054	0.5074474338630883
6/28/22	9	Topo2	349	9.218371000000001	1250	1850997	2206377	1.1919938281909694
6/28/22	9	Topo2	350	14.086015000000002	1250	1843590	660774	0.3584170016109873
6/28/22	9	Topo2	351	27.877352	1250	3788931	2278169	0.6012695929273982
6/28/22	9	Topo2	352	9.77231	1250	917458	1256646	1.369704117245694
6/28/22	9	Topo2	353	31.115921	1250	3556028	2462901	0.6925988771741954
6/28/22	9	Topo2	354	17.592405	1250	2504002	1724066	0.6885242104439214
6/28/22	9	Topo2	355	16.698741	1250	2203574	1862324	0.8451379440853813
6/28/22	9	Topo2	356	27.780195999999997	1250	2616802	2832961	1.0826042627604229
6/28/22	9	Topo2	357	16.926972	1250	3390174	2482862	0.732370078939901
6/28/22	9	Topo2	358	15.007070999999998	1250	2021345	1517224	0.7506012086012036
6/28/22	9	Topo2	359	20.145853	1250	3600677	2795816	0.7764695361455637
6/28/22	9	Topo2	360	13.749607000000001	1250	1808956	1688105	0.9331929577059918
6/28/22	9	Topo2	361	27.611242999999998	1250	3133910	3736919	1.19241426843783
6/28/22	9	Topo2	362	9.096819	1250	1087779	2297497	2.112099056885636
6/28/22	9	Topo2	363	21.594632999999998	1250	3855766	3212940	0.8332818952187451
6/28/22	9	Topo2	364	10.034139	1250	2089903	1458566	0.6979108599777119
6/28/22	9	Topo2	365	17.483693	1250	3775245	1965390	0.520599325341799
6/28/22	9	Topo2	366	10.387452999999999	1250	3356982	1692631	0.5042121167167414
6/28/22	9	Topo2	367	19.684683	1250	3546846	2327007	0.6560778223807856
6/28/22	9	Topo2	368	13.217281999999999	1250	2520252	1940347	0.7699019780561627
6/28/22	9	Topo2	369	20.059718	1250	2577633	2863126	1.1107578154066153
6/28/22	9	Topo2	370	5.843698	1250	993578	975495	0.9818001203730357
6/28/22	9	Topo2	371	20.030507	1250	3781091	3722629	0.9845383250495691
6/28/22	9	Topo2	372	24.386691	1250	3598425	3572343	0.9927518289251548
6/28/22	9	Topo2	373	9.778195	1250	2138048	2223035	1.0397498091717305
6/28/22	9	Topo2	374	19.093936	1250	2525732	1812579	0.7176450233041352
6/28/22	9	Topo2	375	21.176904999999998	1250	2874695	4260106	1.4819332137844188
6/28/22	9	Topo2	376	11.175508	1250	3129659	4880840	1.5595437074773961
6/28/22	9	Topo2	377	14.865938	1250	3645503	2169038	0.594990046641026
6/28/22	9	Topo2	378	16.35495	1250	1776678	1542079	0.8679563770137301
6/28/22	9	Topo2	379	11.577935	1250	1888219	738412	0.39106268923255194
6/28/22	9	Topo2	380	13.999773	1250	2431875	2357865	0.9695666923670008
6/28/22	9	Topo2	381	19.015825999999997	1250	1800885	2579444	1.4323202203361125
6/28/22	9	Topo2	382	15.058431	1250	1162648	1476489	1.2699363865933628
6/28/22	9	Topo2	383	12.954276	1250	2110594	2652003	1.2565197285693033
6/28/22	9	Topo2	384	19.283433	1250	2777712	2734790	0.9845477140898696
6/28/22	9	Topo2	385	6.718744	1250	2960045	2816829	0.9516169517693143
6/28/22	9	Topo2	386	14.50064	1250	4515233	3247131	0.7191502631204193
6/28/22	9	Topo2	387	22.456946	1250	4784775	4094034	0.8556377259118767
6/28/22	9	Topo2	388	11.478532	1250	1594169	1711233	1.0734326159898981
6/28/22	9	Topo2	389	12.17553	1250	3698781	2622006	0.7088838187500152
6/28/22	9	Topo2	390	26.332914	1250	3421931	4300383	1.2567123650359986
6/28/22	9	Topo2	391	17.157129	1250	4885429	3604798	0.7378672374524325
6/28/22	9	Topo2	392	21.490201	1250	3402993	3424210	1.0062348056549044
6/28/22	9	Topo2	393	13.281588999999999	1250	2850125	2066189	0.724946800578922
6/28/22	9	Topo2	394	18.928193	1250	3153811	2224308	0.7052762514938277
6/28/22	9	Topo2	395	11.806807999999998	1250	1876199	1526239	0.8134739438620316
6/28/22	9	Topo2	396	12.541469999999999	1250	3102732	4491852	1.4477086644930983
6/28/22	9	Topo2	397	15.461393	1250	3162550	2765631	0.8744940000948601
6/28/22	9	Topo2	398	12.331964	1250	1375406	940317	0.6836650414495793
6/28/22	9	Topo2	399	13.146341	1250	2797150	2094628	0.7488436444237885
6/28/22	9	Topo2	400	13.175231	1250	2186061	1556014	0.7117889208032164
6/28/22	9	Topo2	401	9.31221	1250	3767260	1941443	0.5153461667100226
6/28/22	9	Topo2	402	18.489279	1250	2811902	1960550	0.6972326916087402
6/28/22	9	Topo2	403	15.389596	1250	2914525	2001924	0.6868783077860029
6/28/22	9	Topo2	404	17.143539999999998	1250	4346326	2562943	0.5896803415114282
6/28/22	9	Topo2	405	29.519266999999996	1250	3585083	2493314	0.6954689751952744
6/28/22	9	Topo2	406	15.459466999999998	1250	2672226	2166296	0.810670953729213
6/28/22	9	Topo2	407	14.031017	1250	4092279	2420997	0.5916011591585031
6/28/22	9	Topo2	408	17.908483	1250	2568282	1945136	0.7573685444199664
6/28/22	9	Topo2	409	11.763793999999999	1250	1196717	1131543	0.945539338038985
6/28/22	9	Topo2	410	8.856604	1250	1422743	1771119	1.244862213344223
6/28/22	9	Topo2	411	19.922651000000002	1250	3516059	1843022	0.524172660356382
6/28/22	9	Topo2	412	16.730733999999998	1250	2673775	2123406	0.7941603164065787
6/28/22	9	Topo2	413	11.931784	1250	3263498	1360669	0.4169357542121981
6/28/22	9	Topo2	414	16.290322	1250	4580349	3046545	0.6651338140390612
6/28/22	9	Topo2	415	16.463127	1250	2316499	2041383	0.8812362966701043
6/28/22	9	Topo2	416	14.668308999999999	1250	3555990	1860667	0.5232486593044412
6/28/22	9	Topo2	417	14.544723999999999	1250	2262262	2114768	0.9348024234151482
6/28/22	9	Topo2	418	13.644105	1250	2257009	1453758	0.6441081980621256
6/28/22	9	Topo2	419	13.526833	1250	2392390	1805152	0.7545391846647077
6/28/22	9	Topo2	420	19.276692	1250	2886044	3434477	1.1900293273422027
6/28/22	9	Topo2	421	19.874073	1250	2556228	2282762	0.8930197149863002
6/28/22	11	Topo2	1	12.721765	78	4759252	3727466	0.7832041673775627
6/28/22	11	Topo2	2	9.299263	78	1941799	1764851	0.9088741934669861
6/28/22	11	Topo2	3	24.458702000000002	78	8235332	5078263	0.616643384869001
6/28/22	11	Topo2	4	21.424182	78	798505	4729798	5.923316698079536
6/28/22	11	Topo2	5	26.730847	78	7252013	3683388	0.5079124927106446
6/28/22	11	Topo2	6	15.981413	78	3107172	4261007	1.3713457124356168
6/28/22	11	Topo2	7	29.98033	78	11024752	5060602	0.4590218446637167
6/28/22	11	Topo2	8	39.490810999999994	78	8016268	4597860	0.5735661532274121
6/28/22	11	Topo2	9	15.769445999999999	78	2138868	1984243	0.9277070861782962
6/28/22	11	Topo2	10	15.56101	78	3706633	1663820	0.44887637918294043
6/28/22	11	Topo2	11	30.594296	78	11813487	5708217	0.4831949279666537
6/28/22	11	Topo2	12	34.01423	78	14475545	8351861	0.5769634925662557
6/28/22	11	Topo2	13	12.124063	78	2698734	2036754	0.7547072071571337
6/28/22	11	Topo2	14	21.677557999999998	78	6992559	5162041	0.7382191555337609
6/28/22	11	Topo2	15	23.119918000000002	78	7143966	4253333	0.5953741941101064
6/28/22	11	Topo2	16	14.799384000000002	78	3907275	3968030	1.0155491998899489
6/28/22	11	Topo2	17	8.144411999999999	78	3987340	2400561	0.6020457247187347
6/28/22	11	Topo2	18	11.556856	78	2789801	1661300	0.595490502727614
6/28/22	11	Topo2	19	25.684172999999998	78	22285206	6655496	0.2986508628190379
6/28/22	11	Topo2	20	22.327154999999998	78	3955472	2909138	0.7354717717632687
6/28/22	11	Topo2	21	40.229003999999996	78	8664923	6875933	0.7935365380627156
6/28/22	11	Topo2	22	31.112711	78	9477865	2846700	0.3003524527939573
6/28/22	11	Topo2	23	13.849652	78	4197036	1235109	0.29428124991065124
6/28/22	11	Topo2	24	33.055189	78	16737199	3371939	0.20146375746622838
6/28/22	11	Topo2	25	13.984044	78	3353189	2232257	0.6657116553823837
6/28/22	11	Topo2	26	36.939717	78	16670755	3165184	0.18986446624642975
6/28/22	11	Topo2	27	16.748175	78	3296130	2156254	0.6541774747962004
6/28/22	11	Topo2	28	29.004061999999998	78	2806824	3496234	1.245619247947146
6/28/22	11	Topo2	29	17.428266999999998	78	3223836	1636379	0.5075875447758509
6/28/22	12	Topo2	30	15.045805000000001	78	5587918	1608450	0.28784423822969485
6/28/22	12	Topo2	31	21.562533	78	6307859	4277937	0.6781916019365684
6/28/22	12	Topo2	32	14.376199	78	1847541	3922648	2.123172368028639
6/28/22	12	Topo2	33	22.849636	78	4333569	3888089	0.8972025136786792
6/28/22	12	Topo2	34	12.733963	78	2980512	2272633	0.7624975172050976
6/28/22	12	Topo2	35	31.741657	78	4074395	2458000	0.6032797507359988
6/28/22	12	Topo2	36	10.604021	78	2864180	1727599	0.6031740323583015
6/28/22	12	Topo2	37	10.888641	78	4734319	3321655	0.7016119953049214
6/28/22	12	Topo2	38	24.349348	78	11091997	4604226	0.4150944144683775
6/28/22	12	Topo2	39	18.69718	78	13659096	4451132	0.3258731031687602
6/28/22	12	Topo2	40	18.879614999999998	78	4436243	1710953	0.3856761227912898
6/28/22	12	Topo2	41	7.658631999999999	78	3709128	7014134	1.8910466287493988
6/28/22	12	Topo2	42	15.657096	78	3827531	1653928	0.43211354787198325
6/28/22	12	Topo2	43	19.041933999999998	78	4573276	2058625	0.4501423049909955
6/28/22	12	Topo2	44	17.411575	78	3849896	3079689	0.7999408295704611
6/28/22	12	Topo2	45	21.624486	78	3695198	2863057	0.7748047601238147
6/28/22	12	Topo2	46	14.156421	78	2884256	2224112	0.7711215647986864
6/28/22	12	Topo2	47	15.010387999999999	78	2621607	2315554	0.8832574829102913
6/28/22	12	Topo2	48	30.304968	78	4600673	4989286	1.084468728814241
6/28/22	12	Topo2	49	29.826464	78	6882193	4721529	0.6860500715396968
6/28/22	12	Topo2	50	19.463513999999996	78	4613414	3985659	0.8639283185944292
6/28/22	12	Topo2	51	35.604892	78	9053035	7191299	0.7943522807544652
6/28/22	12	Topo2	52	26.188678	78	9844174	5507428	0.5594606515488247
6/28/22	12	Topo2	53	29.901792	78	1144861	3178607	2.776413031800367
6/28/22	12	Topo2	54	34.691432999999996	78	10069937	3745061	0.3719051072514158
6/28/22	12	Topo2	55	25.521212	78	7931133	2731655	0.3444217868998036
6/28/22	12	Topo2	56	21.169200999999997	78	4870196	1771437	0.3637301250298756
6/28/22	12	Topo2	57	22.571222	78	6472109	2108432	0.3257720165096107
6/28/22	12	Topo2	58	31.578481999999997	78	10615208	4020141	0.3787152357259509
6/28/22	12	Topo2	59	14.39685	78	3587088	2440555	0.6803722127809522
6/28/22	12	Topo2	60	14.497216	78	2508725	874859	0.34872654436018297
6/28/22	12	Topo2	61	22.944331	78	4669525	2217759	0.4749431687377196
6/28/22	12	Topo2	62	27.478349	78	7215888	3382676	0.46878166623428746
6/28/22	12	Topo2	63	15.936687	78	2945370	1401382	0.4757914964843127
6/28/22	12	Topo2	64	22.113796999999998	78	10804500	4009301	0.3710769586746263
6/28/22	12	Topo2	65	22.261029	78	4249852	1627687	0.3829985138305993
6/28/22	12	Topo2	66	12.471706000000001	78	5150565	1700058	0.33007213771693006
6/28/22	12	Topo2	67	34.279804	78	7381945	2020707	0.27373639332181426
6/28/22	12	Topo2	68	13.886674000000001	78	3818525	1522975	0.3988385567725758
6/28/22	12	Topo2	69	26.143203	78	3614347	2063641	0.5709581841477865
6/28/22	12	Topo2	70	28.916856999999997	78	5307969	6658711	1.2544743573295172
6/28/22	12	Topo2	71	20.710278	78	6899239	7741501	1.1220804207536512
6/28/22	12	Topo2	72	40.654329	78	8570788	2990432	0.3489098085263572
6/28/22	12	Topo2	73	37.939524999999996	78	7853707	3519686	0.4481560109130631
6/28/22	12	Topo2	74	30.779406	78	6681878	3258985	0.4877348853121832
6/28/22	12	Topo2	75	19.740323	78	3649379	2244887	0.6151421926853856
6/28/22	12	Topo2	76	20.677215	78	6573577	2954283	0.44941787401288524
6/28/22	12	Topo2	77	29.11042	78	6639896	4198083	0.6322513183941435
6/28/22	12	Topo2	78	12.967972	78	2435704	5771994	2.3697436141665817
6/28/22	12	Topo2	79	16.389511	78	3194797	3412231	1.068058784329646
6/28/22	12	Topo2	80	17.186125999999998	78	4061297	2351060	0.5788938853770114
6/28/22	12	Topo2	81	29.061200000000003	78	7424628	6640166	0.894343258679088
6/28/22	12	Topo2	82	11.293422	78	4232616	7950477	1.8783837229741607
6/28/22	12	Topo2	83	23.782676	78	5049987	6888670	1.3640965808426833
6/28/22	12	Topo2	84	22.814219	78	5955787	2174066	0.36503420958472826
6/28/22	12	Topo2	85	26.767869	78	11610183	3263439	0.28108419996480677
6/28/22	12	Topo2	86	16.532677	78	5077174	7090788	1.3966013376732804
6/29/22	1	H3	1263	16.881176	1250	2416411	1108708	0.45882426458081843
6/29/22	1	H3	1264	7.344908	1250	512725	356237	0.6947915549271052
6/29/22	1	H3	1265	20.731571	1250	3517981	1174438	0.3338386421075043
6/29/22	1	H3	1266	17.77484	1250	3335932	1298896	0.389365250850437
6/29/22	1	H3	1267	8.496442	1250	527287	402823	0.763953975728588
6/29/22	1	H3	1268	17.537407	1250	3322622	644534	0.19398354672905915
6/29/22	1	H3	1269	23.886252	1250	3164502	1566454	0.4950080613000087
6/29/22	1	H3	1270	13.740084	1250	721770	588274	0.8150435734375217
6/29/22	1	H3	1271	11.632719	1250	2599800	818215	0.31472228632971766
6/29/22	1	H3	1272	9.269838	1250	1109246	719902	0.6490012134368751
6/29/22	1	H3	1273	18.719222	1250	2926600	1339574	0.4577236383516709
6/29/22	1	H3	1274	12.532696	1250	1523261	777510	0.5104246744320244
6/29/22	1	H3	1275	13.832211	1250	57338	893383	15.580993407513342
6/29/22	1	H3	1276	11.289997999999999	1250	1096945	524603	0.4782400211496474
6/29/22	1	H3	1277	23.500303	1250	1912913	1079251	0.564192412305212
6/29/22	1	H3	1278	19.251226	1250	2012356	973954	0.48398692875415683
6/29/22	1	H3	1279	9.890972999999999	1250	877668	479365	0.5461803324263844
6/29/22	1	H3	1280	17.47203	1250	2384185	1354337	0.5680502981102558
6/29/22	1	H3	1281	16.895621	1250	1000098	721918	0.7218472589686211
6/29/22	1	H3	1282	16.602655	1250	658025	266918	0.40563504426123626
6/29/22	1	H3	1283	13.011735	1250	731155	202534	0.27700555969664437
6/29/22	1	H3	1284	11.772033	1250	1264327	496593	0.39277259759540056
6/29/22	1	H3	1285	15.447804000000001	1250	1208029	562513	0.4656452783832176
6/29/22	1	H3	1286	12.304465	1250	884917	589186	0.6658093357908142
6/29/22	1	H3	1287	17.00872	1250	2080373	976806	0.4695340691308722
6/29/22	1	H3	1288	7.016096999999999	1250	565858	311958	0.5513008563986018
6/29/22	1	H3	1289	9.726085999999999	1250	2143629	857634	0.4000850893508158
6/29/22	1	H3	1290	14.790075	1250	1131735	575198	0.5082444211763355
6/29/22	1	H3	1291	24.389794000000002	1250	2264296	936135	0.41343313771697693
6/29/22	1	H3	1292	12.396913	1250	948048	564493	0.5954266028724284
6/29/22	1	H3	1293	10.104973	1250	1438296	817882	0.5686465094806632
6/29/22	1	H3	1294	27.301906	1250	2914423	1490121	0.5112919435510905
6/29/22	1	H3	1295	20.937973999999997	1250	1027430	765535	0.7450969895759322
6/29/22	1	H3	1296	7.112932	1250	1842103	900605	0.488900457791991
6/29/22	1	H3	1297	28.410853999999997	1250	2737679	1302697	0.4758399359457409
6/29/22	1	H3	1298	10.717548	1250	1526563	888195	0.5818266262185052
6/29/22	1	H3	1299	12.390279	1250	882092	452669	0.5131766301020755
6/29/22	1	H3	1300	12.759001	1250	1398970	858503	0.6136679128215758
6/29/22	1	H3	1301	11.569054	1250	1092088	784397	0.7182543897561369
6/29/22	1	H3	1302	15.786779999999998	1250	4811756	1948158	0.40487464451647176
6/29/22	1	H3	1303	17.974716	1250	1450697	977756	0.6739905024963863
6/29/22	1	H3	1304	7.921103	1250	931926	556267	0.5969003976710597
6/29/22	1	H3	1305	15.141034999999999	1250	1268572	1041075	0.8206668600599729
6/29/22	1	H3	1306	17.557202	1250	2754482	1424232	0.5170598319393628
6/29/22	1	H3	1307	16.003348	1250	2776091	1682907	0.6062146377766435
6/29/22	1	H3	1308	30.543364	1250	3342683	2085678	0.6239532734632629
6/29/22	1	H3	1309	24.80367	1250	2712116	1684865	0.621236333549155
6/29/22	1	H3	1310	15.676034999999999	1250	3534690	1812300	0.5127182298872037
6/29/22	1	H3	1311	19.700626	1250	2862666	1788166	0.6246505879484369
6/29/22	1	H3	1312	9.001695999999999	1250	826785	727279	0.8796470666497336
6/29/22	1	H3	1313	14.984814999999998	1250	1058748	664961	0.6280635240869404
6/29/22	1	H3	1314	12.109511	1250	2418007	1400414	0.5791604408093112
6/29/22	1	H3	1315	28.469275999999997	1250	2964663	1935560	0.6528769037155319
6/29/22	1	H3	1316	16.356126999999997	1250	3785027	2091676	0.5526185150066301
6/29/22	1	H3	1317	15.169604	1250	1365770	1020041	0.7468614774083484
6/29/22	1	H3	1318	26.911462999999998	1250	2414734	1561347	0.6465917156920804
6/29/22	1	H3	1319	14.585384000000001	1250	927708	784351	0.8454718510565825
6/29/22	1	H3	1320	18.710662000000003	1250	2191882	1494251	0.6817205488251649
6/29/22	1	H3	1321	14.602932	1250	2776443	1518444	0.5469026376554462
6/29/22	1	H3	1322	10.426722	1250	1630224	1279705	0.7849872164806799
6/29/22	1	H3	1323	20.156874	1250	2285027	1327950	0.5811528704037195
6/29/22	1	H3	1324	8.923372	1250	1208781	602183	0.4981737800312877
6/29/22	1	H3	1325	7.019414	1250	808879	674935	0.8344078657005559
6/29/22	1	H3	1326	6.573759	1250	1051280	815906	0.7761072216726277
6/29/22	1	H3	1327	13.597881	1250	949197	705410	0.7431650121102363
6/29/22	1	H3	1328	17.832299000000003	1250	1172686	870830	0.7425943517702096
6/29/22	1	H3	1329	19.006731000000002	1250	1147144	996051	0.8682876779201216
6/29/22	1	H3	1330	8.961784999999999	1250	884832	769212	0.8693311272648367
6/29/22	1	H3	1331	11.787013	1250	2387347	1841248	0.7712527755705392
6/29/22	1	H3	1332	27.639491	1250	3883556	3477760	0.8955091673713473
6/29/22	1	H3	1333	19.112661	1250	2478438	2054267	0.8288555130287706
6/29/22	1	H3	1334	7.282527000000001	1250	1271695	1085084	0.8532580532281718
6/29/22	1	H3	1335	17.387286	1250	1231774	1200312	0.9744579768691335
6/29/22	1	H3	1336	21.292679	1250	1113011	906487	0.8144456793329087
6/29/22	1	H3	1337	8.150939000000001	1250	1347507	1052937	0.7813963118558939
6/29/22	1	H3	1338	19.203825	1250	1852688	1598295	0.8626897783112969
6/29/22	1	H3	1339	13.734520000000002	1250	1956241	1738524	0.888706452834799
6/29/22	1	H3	1340	8.457173	1250	1013228	805635	0.7951171898131516
6/29/22	1	H3	1341	17.378512	1250	1633189	1177867	0.7212067923553245
6/29/22	1	H3	1342	14.075636	1250	2320101	1678772	0.7235771201339941
6/29/22	1	H3	1343	11.353983999999999	1250	1329350	671184	0.5048963779290631
6/29/22	1	H3	1344	17.46026	1250	1726756	930684	0.5389782922427951
6/29/22	1	H3	1345	31.424080999999997	1250	2391338	1596770	0.6677307850249525
6/29/22	1	H3	1346	15.957231	1250	1072957	1125257	1.0487437986797234
6/29/22	1	H3	1347	8.8552129999999991	1250	1309755	1000623	0.7639772323831556
6/29/22	1	H3	1348	26.058245	1250	2633959	1952119	0.7411349227531636
6/29/22	1	H3	1349	13.061169	1250	1103707	1030141	0.9333464406767376
6/29/22	1	H3	1350	15.891746999999999	1250	1400156	1022620	0.7303614740071821
6/29/22	1	H3	1351	10.407676	1250	929434	777120	0.8361217687323683
6/29/22	1	H3	1352	14.216982999999999	1250	2028395	1330713	0.6560423388935587
6/29/22	1	H3	1353	9.288991	1250	771394	750242	0.9725795118966443
6/29/22	1	H3	1354	31.393372	1250	3041559	2298291	0.7556292677538066
6/29/22	1	H3	1355	27.517939000000002	1250	2612473	1799639	0.6888641528544027
6/29/22	1	H3	1356	13.034633	1250	1196721	778800	0.6507782515724216
6/29/22	1	H3	1357	16.181396	1250	1054572	869242	0.8242604582712229
6/29/22	1	H3	1358	22.312496	1250	2834476	1847155	0.6516742424349333
6/29/22	1	H3	1359	14.861551	1250	2198519	1563397	0.711113708819437
6/29/22	1	H3	1360	7.272469	1250	355269	367842	1.035390084696385
6/29/22	1	H3	1361	12.931270999999999	1250	1330872	1081588	0.8126912280069007
6/29/22	1	H3	1362	15.161044	1250	1387335	1029924	0.7423758501010931
6/29/22	1	H3	1363	17.487759	1250	1423274	933645	0.6559840199427517
6/29/22	1	H3	1364	20.056187	1250	2267713	1421052	0.6266454352909737
6/29/22	1	H3	1365	14.240950999999999	1250	1518824	747345	0.4920550373183463
6/29/22	1	H3	1366	21.994170999999998	1250	2932000	1137950	0.38811391541609824
6/29/22	1	H3	1367	20.826801	1250	1473803	854109	0.5795272502498637
6/29/22	1	H3	1368	20.538649999999997	1250	1266171	633370	0.5002246931891506
6/29/22	1	H3	1369	22.529278	1250	2815729	1424803	0.5060156712524536
6/29/22	1	H3	1370	18.635012999999997	1250	2612531	1449699	0.5549021236494419
6/29/22	1	H3	1371	12.428585	1250	1390548	934003	0.6716797981802858
6/29/22	1	H3	1372	25.282922999999997	1250	2015304	1375894	0.68272280509541
6/29/22	1	H3	1373	18.669681	1250	2723686	1209339	0.44400823002357837
6/29/22	1	H3	1374	13.928083	1250	1797843	1102541	0.613257664879525
6/29/22	1	H3	1375	12.086077999999999	1250	2354160	1284101	0.54546037652496
6/29/22	1	H3	1376	9.614485	1250	1217471	611655	0.5023980037306843
6/29/22	1	H3	1377	21.816444	1250	2937194	1594495	0.5428633587022171
6/29/22	1	H3	1378	16.927507	1250	1637417	971417	0.5932618264009718
6/29/22	1	H3	1379	14.028663	1250	2344636	1354435	0.5776738905314087
6/29/22	1	H3	1380	14.373845000000001	1250	2318495	1608749	0.6938764155195504
6/29/22	1	H3	1381	13.205084000000001	1250	1257183	919042	0.7310327931574003
6/29/22	1	H3	1382	12.292802	1250	1193491	855630	0.716913659172964
6/29/22	1	H3	1383	12.163546	1250	772173	593857	0.7690724746915523
6/29/22	1	H3	1384	13.916098999999999	1250	1711693	828420	0.48397697484303553
6/29/22	1	H3	1385	22.68935	1250	2363828	1388800	0.5875215963259595
6/29/22	1	xCAPG	1499	16.881176	1250	2416411	3493141	1.4455905886871065
6/29/22	1	xCAPG	1500	7.344908	1250	512725	684500	1.3350236481544688
6/29/22	1	xCAPG	1501	20.731571	1250	3517981	4550989	1.2936366057690476
6/29/22	1	xCAPG	1502	17.77484	1250	3335932	3420915	1.0254750396590817
6/29/22	1	xCAPG	1503	8.496442	1250	527287	1203918	2.28323095392073
6/29/22	1	xCAPG	1504	17.537407	1250	3322622	5236370	1.5759752388324642
6/29/22	1	xCAPG	1505	23.886252	1250	3164502	3917842	1.238059574618692
6/29/22	1	xCAPG	1506	13.740084	1250	721770	1521499	2.1080108621860147
6/29/22	1	xCAPG	1507	11.632719	1250	2599800	2459105	0.9458823755673513
6/29/22	1	xCAPG	1508	9.269838	1250	1109246	1200152	1.0819529662491458
6/29/22	1	xCAPG	1509	18.719222	1250	2926600	2866429	0.979439964463883
6/29/22	1	xCAPG	1510	12.532696	1250	1523261	1639980	1.0766244261489002
6/29/22	1	xCAPG	1511	13.832211	1250	57338	1868310	32.58415012731522
6/29/22	1	xCAPG	1512	11.289997999999999	1250	1096945	1521152	1.3867167451421905
6/29/22	1	xCAPG	1513	23.500303	1250	1912913	2399984	1.2546226618774612
6/29/22	1	xCAPG	1514	19.251226	1250	2012356	3100440	1.5407015458497404
6/29/22	1	xCAPG	1515	9.890972999999999	1250	877668	1225591	1.3964175519672586
6/29/22	1	xCAPG	1516	17.47203	1250	2384185	2662299	1.1166495049671061
6/29/22	1	xCAPG	1517	16.895621	1250	1000098	1180351	1.1802353369369802
6/29/22	1	xCAPG	1518	16.602655	1250	658025	1460123	2.218947608373542
6/29/22	1	xCAPG	1519	13.011735	1250	731155	897915	1.228077493828258
6/29/22	1	xCAPG	1520	11.772033	1250	1264327	1640697	1.2976840643282948
6/29/22	1	xCAPG	1521	15.447804000000001	1250	1208029	2202322	1.8230704726459381
6/29/22	1	xCAPG	1522	12.304465	1250	884917	2268973	2.564051769827001
6/29/22	1	xCAPG	1523	17.00872	1250	2080373	2726125	1.3104020288669387
6/29/22	1	xCAPG	1524	7.016096999999999	1250	565858	1513447	2.6746056431118763
6/29/22	1	xCAPG	1525	9.726085999999999	1250	2143629	2389899	1.1148846185603944
6/29/22	1	xCAPG	1526	14.790075	1250	1131735	2221082	1.9625460023768815
6/29/22	1	xCAPG	1527	24.389794000000002	1250	2264296	3863156	1.7061179280447432
6/29/22	1	xCAPG	1528	12.396913	1250	948048	1459892	1.5398924948947732
6/29/22	1	xCAPG	1529	10.104973	1250	1438296	3021305	2.100614199024401
6/29/22	1	xCAPG	1530	27.301906	1250	2914423	2161798	0.7417584887300162
6/29/22	1	xCAPG	1531	20.937973999999997	1250	1027430	2103926	2.0477560515071587
6/29/22	1	xCAPG	1532	7.112932	1250	1842103	2364060	1.2833484338280758
6/29/22	1	xCAPG	1533	28.410853999999997	1250	2737679	3490414	1.2749537107893218
6/29/22	1	xCAPG	1534	10.717548	1250	1526563	5035972	3.2988956236984652
6/29/22	1	xCAPG	1535	12.390279	1250	882092	1582472	1.7939988119153105
6/29/22	1	xCAPG	1536	12.759001	1250	1398970	2465339	1.76225294323681
6/29/22	1	xCAPG	1537	11.569054	1250	1092088	1763174	1.6144980990542888
6/29/22	1	xCAPG	1538	15.786779999999998	1250	4811756	6255457	1.3000362029994872
6/29/22	1	xCAPG	1539	17.974716	1250	1450697	3077839	2.121627741699335
6/29/22	1	xCAPG	1540	7.921103	1250	931926	1237883	1.3283061101417923
6/29/22	1	xCAPG	1541	15.141034999999999	1250	1268572	4960117	3.910000378378208
6/29/22	1	xCAPG	1542	17.557202	1250	2754482	3290762	1.1946935939316359
6/29/22	1	xCAPG	1543	16.003348	1250	2776091	3523517	1.2692368513856354
6/29/22	1	xCAPG	1544	30.543364	1250	3342683	4792804	1.4338194797412738
6/29/22	1	xCAPG	1545	24.80367	1250	2712116	4707208	1.73562192767566
6/29/22	1	xCAPG	1546	15.676034999999999	1250	3534690	4513732	1.276981008235517
6/29/22	1	xCAPG	1547	19.700626	1250	2862666	2880525	1.0062385901813204
6/29/22	1	xCAPG	1548	9.001695999999999	1250	826785	1809887	2.189066081266593
6/29/22	1	xCAPG	1549	14.984814999999998	1250	1058748	1960329	1.8515539108456402
6/29/22	1	xCAPG	1550	12.109511	1250	2418007	3746629	1.5494698733295644
6/29/22	1	xCAPG	1551	28.469275999999997	1250	2964663	4071645	1.3733921865655556
6/29/22	1	xCAPG	1552	16.356126999999997	1250	3785027	4347160	1.14851492472841
6/29/22	1	xCAPG	1553	15.169604	1250	1365770	1854762	1.3580339295781867
6/29/22	1	xCAPG	1554	26.911462999999998	1250	2414734	3839358	1.5899714005766266
6/29/22	1	xCAPG	1555	14.585384000000001	1250	927708	2335429	2.517418196242783
6/29/22	1	xCAPG	1556	18.710662000000003	1250	2191882	5621521	2.5647005632602484
6/29/22	1	xCAPG	1557	14.602932	1250	2776443	4272762	1.5389338084736477
6/29/22	1	xCAPG	1558	10.426722	1250	1630224	4666878	2.8627219326914584
6/29/22	1	xCAPG	1559	20.156874	1250	2285027	3615978	1.5824662028063563
6/29/22	1	xCAPG	1560	8.923372	1250	1208781	1362060	1.1268046072861833
6/29/22	1	xCAPG	1561	7.019414	1250	808879	1312329	1.6224045870890456
6/29/22	1	xCAPG	1562	6.573759	1250	1051280	1485475	1.4130155619815843
6/29/22	1	xCAPG	1563	13.597881	1250	949197	2173534	2.289866065737671
6/29/22	1	xCAPG	1564	17.832299000000003	1250	1172686	2044026	1.7430292507968885
6/29/22	1	xCAPG	1565	19.006731000000002	1250	1147144	2399765	2.0919474800025104
6/29/22	1	xCAPG	1566	8.961784999999999	1250	884832	1759927	1.9889956511518572
6/29/22	1	xCAPG	1567	11.787013	1250	2387347	4850810	2.0318830903090332
6/29/22	1	xCAPG	1568	27.639491	1250	3883556	6186655	1.5930386995835775
6/29/22	1	xCAPG	1569	19.112661	1250	2478438	4306544	1.7376040877359047
6/29/22	1	xCAPG	1570	7.282527000000001	1250	1271695	1804355	1.4188582954246105
6/29/22	1	xCAPG	1571	17.387286	1250	1231774	2995239	2.4316465520460735
6/29/22	1	xCAPG	1572	21.292679	1250	1113011	3231553	2.9034331197086103
6/29/22	1	xCAPG	1573	8.150939000000001	1250	1347507	2319769	1.72152649299781
6/29/22	1	xCAPG	1574	19.203825	1250	1852688	4319114	2.3312689454457525
6/29/22	1	xCAPG	1575	13.734520000000002	1250	1956241	3636600	1.8589734086955543
6/29/22	1	xCAPG	1576	8.457173	1250	1013228	2291922	2.2620002605533998
6/29/22	1	xCAPG	1577	17.378512	1250	1633189	2640669	1.6168790017566859
6/29/22	1	xCAPG	1578	14.075636	1250	2320101	3573571	1.5402652729342385
6/29/22	1	xCAPG	1579	11.353983999999999	1250	1329350	2618757	1.9699529845413173
6/29/22	1	xCAPG	1580	17.46026	1250	1726756	3102354	1.7966371624016364
6/29/22	1	xCAPG	1581	31.424080999999997	1250	2391338	3306946	1.3828852299424004
6/29/22	1	xCAPG	1582	15.957231	1250	1072957	1476132	1.3757606316003343
6/29/22	1	xCAPG	1583	8.8552129999999991	1250	1309755	1919183	1.4652992353531766
6/29/22	1	xCAPG	1584	26.058245	1250	2633959	3262232	1.2385280104967464
6/29/22	1	xCAPG	1585	13.061169	1250	1103707	2795624	2.5329403546412226
6/29/22	1	xCAPG	1586	15.891746999999999	1250	1400156	2481497	1.7723003722442356
6/29/22	1	xCAPG	1587	10.407676	1250	929434	2491093	2.6802258148507585
6/29/22	1	xCAPG	1588	14.216982999999999	1250	2028395	4773448	2.353312840940744
6/29/22	1	xCAPG	1589	9.288991	1250	771394	1000095	1.296477545845573
6/29/22	1	xCAPG	1590	31.393372	1250	3041559	5408851	1.7783153310522664
6/29/22	1	xCAPG	1591	27.517939000000002	1250	2612473	6895893	2.6396035480558075
6/29/22	1	xCAPG	1592	13.034633	1250	1196721	2002559	1.6733716547131705
6/29/22	1	xCAPG	1593	16.181396	1250	1054572	1666215	1.5799916933125477
6/29/22	1	xCAPG	1594	22.312496	1250	2834476	4313784	1.5218982273972332
6/29/22	1	xCAPG	1595	14.861551	1250	2198519	3324936	1.5123526337502655
6/29/22	1	xCAPG	1596	7.272469	1250	355269	1297859	3.653172666345783
6/29/22	1	xCAPG	1597	12.931270999999999	1250	1330872	3404347	2.557982285298661
6/29/22	1	xCAPG	1598	15.161044	1250	1387335	2184758	1.5747876324031327
6/29/22	1	xCAPG	1599	17.487759	1250	1423274	2331877	1.638389375482163
6/29/22	1	xCAPG	1600	20.056187	1250	2267713	3597442	1.5863744662574144
6/29/22	1	xCAPG	1601	14.240950999999999	1250	1518824	1853365	1.2202631773003323
6/29/22	1	xCAPG	1602	21.994170999999998	1250	2932000	3706530	1.2641643929058664
6/29/22	1	xCAPG	1603	20.826801	1250	1473803	1788662	1.2136371007522715
6/29/22	1	xCAPG	1604	20.538649999999997	1250	1266171	2058555	1.6258112055954528
6/29/22	1	xCAPG	1605	22.529278	1250	2815729	4045900	1.436892541860385
6/29/22	1	xCAPG	1606	18.635012999999997	1250	2612531	2638693	1.010014043852494
6/29/22	1	xCAPG	1607	12.428585	1250	1390548	2770974	1.9927208553750033
6/29/22	1	xCAPG	1608	25.282922999999997	1250	2015304	4468760	2.217412360616562
6/29/22	1	xCAPG	1609	18.669681	1250	2723686	3087044	1.1334067142835114
6/29/22	1	xCAPG	1610	13.928083	1250	1797843	3189035	1.7738117288328292
6/29/22	1	xCAPG	1611	12.086077999999999	1250	2354160	3425479	1.455074846229653
6/29/22	1	xCAPG	1612	9.614485	1250	1217471	3157354	2.5933710125333582
6/29/22	1	xCAPG	1613	21.816444	1250	2937194	3735504	1.2717934191612812
6/29/22	1	xCAPG	1614	16.927507	1250	1637417	1750278	1.0689262417575975
6/29/22	1	xCAPG	1615	14.028663	1250	2344636	2582439	1.1014242722537742
6/29/22	1	xCAPG	1616	14.373845000000001	1250	2318495	2947419	1.271263901798365
6/29/22	1	xCAPG	1617	13.205084000000001	1250	1257183	1742820	1.3862898241544788
6/29/22	1	xCAPG	1618	12.292802	1250	1193491	2166485	1.8152503873091628
6/29/22	1	xCAPG	1619	12.163546	1250	772173	914200	1.1839315800992782
6/29/22	1	xCAPG	1620	13.916098999999999	1250	1711693	2189777	1.2793047585051758
6/29/22	1	xCAPG	1621	22.68935	1250	2363828	4331422	1.8323761288892424
6/29/22	3	H3	1386	17.030227	78	2082357	2575739	1.23693439693578
6/29/22	3	H3	1387	9.392567	78	1588745	1737229	1.0934599322106442
6/29/22	3	H3	1388	13.792835	78	1561769	2183414	1.3980390185744498
6/29/22	3	H3	1389	9.461368	78	778474	1225570	1.5743236126062015
6/29/22	3	H3	1390	8.777103	78	1194254	1707680	1.4299135694751703
6/29/22	3	H3	1391	9.803446999999998	78	1193135	1807724	1.5151043259983155
6/29/22	3	H3	1392	14.624438999999999	78	1582456	2512854	1.5879455732102503
6/29/22	3	H3	1393	29.179969999999997	78	3768059	7299643	1.937242224710388
6/29/22	3	H3	1394	18.890421999999997	78	1365295	2797397	2.0489322820342855
6/29/22	3	H3	1395	32.269702	78	3701800	5425710	1.4656950672645739
6/29/22	3	H3	1396	11.776099	78	1556014	2514094	1.6157271078537854
6/29/22	3	H3	1397	38.354898999999996	78	4157093	5613410	1.3503210055680737
6/29/22	3	H3	1398	17.431477	78	3566349	3086559	0.86546745705482
6/29/22	3	H3	1399	40.449638	78	5245158	5295668	1.0096298338391332
6/29/22	3	H3	1400	17.719735	78	4259357	4981393	1.169517605591642
6/29/22	3	H3	1401	32.950649999999996	78	6419282	6172788	0.9616010014827203
6/29/22	3	H3	1402	28.022764999999996	78	3059595	4964697	1.622664764454119
6/29/22	3	H3	1403	10.093631	78	2250691	2873333	1.276644817080621
6/29/22	3	H3	1404	15.321544000000001	78	1086459	1819427	1.6746393559259944
6/29/22	3	H3	1405	32.917052000000005	78	5249288	6796305	1.2947098730342097
6/29/22	3	H3	1406	19.061515	78	2527247	3351688	1.3262209827531697
6/29/22	3	H3	1407	19.582176999999998	78	1945450	2602771	1.3378760698039014
6/29/22	3	H3	1408	11.43723	78	1266316	1603343	1.2661476282381332
6/29/22	3	H3	1409	29.982042	78	2592155	3301605	1.2736911951638694
6/29/22	3	H3	1410	22.536982	78	2793463	2960021	1.0596242012154806
6/29/22	3	H3	1411	20.690376	78	1573567	1771107	1.1255364404566186
6/29/22	3	H3	1412	16.277482	78	3592928	3769798	1.049227259772531
6/29/22	3	H3	1413	37.424640999999994	78	6032423	5761644	0.9551127299925751
6/29/22	3	H3	1414	22.106199999999998	78	1849861	2573121	1.3909807277411654
6/29/22	3	H3	1415	20.671544	78	3326498	3792128	1.139976034857078
6/29/22	3	H3	1416	25.76667	78	2145386	3829206	1.784856431430055
6/29/22	3	H3	1417	28.921565	78	2529603	4270792	1.6883250059396673
6/29/22	3	H3	1418	18.022438	78	2551687	3583454	1.404347006509811
6/29/22	3	H3	1419	17.794742	78	1451522	2886559	1.9886429554632998
6/29/22	3	H3	1420	15.174312	78	1007781	1990518	1.975149362807991
6/29/22	3	H3	1421	16.609182	78	1268602	2078608	1.638502855899644
6/29/22	3	H3	1422	19.935812	78	3489189	4010729	1.1494731297158165
6/29/22	3	H3	1423	31.098159	78	6778854	6141545	0.9059857315115505
6/29/22	3	H3	1424	26.128436999999998	78	2942735	5222181	1.774601178835335
6/29/22	3	H3	1425	39.790304	78	13145606	13888477	1.056510974085181
6/29/22	3	H3	1426	27.226685	78	1913264	2639284	1.379466712382609
6/29/22	3	H3	1427	29.304839	78	1059534	1903219	1.7962793076956474
6/29/22	3	H3	1428	26.829822	78	2003208	2863087	1.429250981425793
6/29/22	3	H3	1429	12.213194	78	1387005	1749124	1.2610798086524562
6/29/22	3	H3	1430	8.356486	78	1475039	2265783	1.536083452708708
6/29/22	3	H3	1431	19.702231	78	1162449	2150809	1.850239451365178
6/29/22	3	H3	1432	32.389221	78	6433317	8881613	1.380565111279298
6/29/22	3	H3	1433	16.839767	78	3171866	4503531	1.4198364621960702
6/29/22	3	H3	1434	43.67076599999999	78	6804630	8843468	1.2996251081983885
6/29/22	3	H3	1435	16.866624	78	1752710	3369958	1.922712827564172
6/29/22	3	H3	1436	9.910982	78	1237429	2506530	2.0255950038345634
6/29/22	3	H3	1437	48.793712	78	3255630	5422985	1.6657252206178221
6/29/22	3	H3	1438	10.033389999999999	78	783519	1736570	2.2163725448904237
6/29/22	3	H3	1439	20.310526	78	2136977	3390279	1.5864836168101013
6/29/22	3	H3	1440	33.349546	78	3867616	4711235	1.2181237744388274
6/29/22	3	H3	1441	16.637965	78	1929310	2660287	1.3788800140983046
6/29/22	3	H3	1442	39.479148	78	6272060	7349810	1.1718334964907862
6/29/22	3	H3	1443	30.501955	78	4096554	4393523	1.0724923923863814
6/29/22	3	H3	1444	18.646248	78	2336716	2569033	1.0994202975457865
6/29/22	3	H3	1445	14.419319999999999	78	2572941	2737536	1.0639715407387889
6/29/22	3	H3	1446	21.766261	78	6643398	4890893	0.7362035211498694
6/29/22	3	H3	1447	29.046219999999998	78	11281941	8886872	0.7877077180247619
6/29/22	3	H3	1448	18.929477	78	2447238	2545578	1.040184076906292
6/29/22	3	H3	1449	20.50441	78	2456210	2768427	1.1271133168580862
6/29/22	3	H3	1450	18.657055	78	2275868	2493774	1.0957463262368468
6/29/22	3	H3	1451	26.2364	78	5485491	4855898	0.8852257710385452
6/29/22	3	H3	1452	15.649927	78	3099352	3232790	1.0430535157026373
6/29/22	3	H3	1453	17.044137	78	2585689	2630867	1.0174723255581009
6/29/22	3	H3	1454	31.56286	78	3830910	3620670	0.9451200889605864
6/29/22	3	H3	1455	20.563795	78	3885065	4055084	1.0437622021767976
6/29/22	3	H3	1456	25.483548	78	3740926	3833016	1.0246168996660185
6/29/22	3	H3	1457	13.429249	78	2878936	3674923	1.2764865214092984
6/29/22	3	H3	1458	36.472555	78	4160646	4876926	1.1721559584737562
6/29/22	3	H3	1459	28.357888999999997	78	3380024	3960830	1.1718348745452696
6/29/22	3	H3	1460	29.581006000000002	78	6994224	8459314	1.2094714152706576
6/29/22	3	H3	1461	28.695795	78	4227512	5288181	1.2508967449412325
6/29/22	3	H3	1462	21.835276	78	2637356	4183746	1.5863410172915602
6/29/22	3	H3	1463	30.017886999999998	78	2722594	3670064	1.3480026768589073
6/29/22	3	H3	1464	22.728084	78	1062217	1943583	1.8297419453840411
6/29/22	3	H3	1465	29.129251999999997	78	3330144	5129690	1.5403808363842524
6/29/22	3	H3	1466	14.389039	78	2395055	3486521	1.4557164658014117
6/29/22	3	H3	1467	24.826567999999998	78	2229873	3374093	1.513132362246639
6/29/22	3	H3	1468	29.738189000000002	78	3979539	4741746	1.191531481410284
6/29/22	3	H3	1469	19.226402	78	1750795	2231901	1.274792879806031
6/29/22	3	H3	1470	29.378883000000002	78	2702990	3027827	1.120176915193915
6/29/22	3	H3	1471	16.153362	78	1691902	2129160	1.2584416827925022
6/29/22	3	H3	1472	20.952098	78	2435498	2235141	0.9177346891682933
6/29/22	3	H3	1473	25.539509000000002	78	6785603	4738885	0.6983734533246345
6/29/22	3	H3	1474	28.690873	78	4906431	4309848	0.8784079507079586
6/29/22	3	H3	1475	19.984283	78	1405676	1652937	1.1759018436681
6/29/22	3	H3	1476	39.000001999999995	78	6926201	5738250	0.8284844751112479
6/29/22	3	H3	1477	27.067041	78	6589266	5334459	0.8095680156181281
6/29/22	3	H3	1478	17.532913	78	2461806	2178623	0.8849694086373987
6/29/22	3	H3	1479	37.726487999999996	78	4697646	3020678	0.6430195038110577
6/29/22	3	H3	1480	21.689649	78	3830484	2615415	0.6827896944615877
6/29/22	3	H3	1481	15.601135000000001	78	2162773	2890163	1.3363228595881307
6/29/22	3	H3	1482	22.595404	78	2500235	3262861	1.305021727957572
6/29/22	3	H3	1483	22.498569	78	3006815	3417960	1.1367377108335563
6/29/22	3	H3	1484	11.238424	78	1699309	2821489	1.6603743050851847
6/29/22	3	H3	1485	22.532488	78	4416228	5378588	1.217914473618663
6/29/22	3	H3	1486	18.707452	78	1576252	3166167	2.0086680302388196
6/29/22	3	H3	1487	27.815292000000003	78	4377194	6105754	1.3949013911652077
6/29/22	3	H3	1488	27.139694	78	2278567	4360224	1.9135816502213892
6/29/22	3	H3	1489	26.059101000000002	78	2535174	3764909	1.4850692694071492
6/29/22	3	H3	1490	17.726689999999998	78	2286910	3058120	1.3372279626220533
6/29/22	3	H3	1491	37.042223	78	6465469	7140925	1.104471307495249
6/29/22	3	H3	1492	31.225595999999996	78	3737032	5532529	1.4804606971521785
6/29/22	3	H3	1493	28.807075	78	4190921	4862328	1.160205119590658
6/29/22	3	H3	1494	11.438193	78	1875589	2506826	1.3365540105001683
6/29/22	3	H3	1495	20.574388	78	1670424	1801351	1.0783795012523767
6/29/22	3	H3	1496	18.076045	78	1817153	2364218	1.3010561025956537
6/29/22	3	H3	1497	20.369911	78	1720124	2509886	1.4591308533570835
6/29/22	3	H3	1498	19.662641	78	1436444	2114009	1.4716960772574497
6/29/22	3	xCAPG	1622	17.030227	78	2082357	3616351	1.7366623494434432
6/29/22	3	xCAPG	1623	9.392567	78	1588745	2177894	1.3708266587778404
6/29/22	3	xCAPG	1624	13.792835	78	1561769	1853734	1.1869450603770468
6/29/22	3	xCAPG	1625	9.461368	78	778474	1376039	1.767610735875572
6/29/22	3	xCAPG	1626	8.777103	78	1194254	2282457	1.9111989576756703
6/29/22	3	xCAPG	1627	9.803446999999998	78	1193135	3102334	2.6001533774468104
6/29/22	3	xCAPG	1628	14.624438999999999	78	1582456	2536120	1.6026480357115775
6/29/22	3	xCAPG	1629	29.179969999999997	78	3768059	9145318	2.427063376661565
6/29/22	3	xCAPG	1630	18.890421999999997	78	1365295	3406370	2.4949699515489328
6/29/22	3	xCAPG	1631	32.269702	78	3701800	8228589	2.222861580852558
6/29/22	3	xCAPG	1632	11.776099	78	1556014	4406594	2.8319758048449435
6/29/22	3	xCAPG	1633	38.354898999999996	78	4157093	8894041	2.139485693488214
6/29/22	3	xCAPG	1634	17.431477	78	3566349	5624441	1.57708653864218
6/29/22	3	xCAPG	1635	40.449638	78	5245158	10201548	1.944945795722455
6/29/22	3	xCAPG	1636	17.719735	78	4259357	6558222	1.5397211363123589
6/29/22	3	xCAPG	1637	32.950649999999996	78	6419282	8466018	1.3188418891707827
6/29/22	3	xCAPG	1638	28.022764999999996	78	3059595	7901117	2.5824061681366324
6/29/22	3	xCAPG	1639	10.093631	78	2250691	3169290	1.4081408776238054
6/29/22	3	xCAPG	1640	15.321544000000001	78	1086459	2798169	2.5754943352671384
6/29/22	3	xCAPG	1641	32.917052000000005	78	5249288	7468761	1.4228141035508053
6/29/22	3	xCAPG	1642	19.061515	78	2527247	3442953	1.362333400732101
6/29/22	3	xCAPG	1643	19.582176999999998	78	1945450	4091149	2.1029319694672184
6/29/22	3	xCAPG	1644	11.43723	78	1266316	2724243	2.151313732117418
6/29/22	3	xCAPG	1645	29.982042	78	2592155	3486233	1.3449168741838355
6/29/22	3	xCAPG	1646	22.536982	78	2793463	3697921	1.3237766170520247
6/29/22	3	xCAPG	1647	20.690376	78	1573567	3217360	2.0446285413967122
6/29/22	3	xCAPG	1648	16.277482	78	3592928	4625275	1.2873274944557753
6/29/22	3	xCAPG	1649	37.424640999999994	78	6032423	7951033	1.31804964605433
6/29/22	3	xCAPG	1650	22.106199999999998	78	1849861	3033734	1.6399794362927809
6/29/22	3	xCAPG	1651	20.671544	78	3326498	5837525	1.75485600772945
6/29/22	3	xCAPG	1652	25.76667	78	2145386	4633177	2.159600649952969
6/29/22	3	xCAPG	1653	28.921565	78	2529603	7042840	2.7841681085925343
6/29/22	3	xCAPG	1654	18.022438	78	2551687	6118161	2.397692585336681
6/29/22	3	xCAPG	1655	17.794742	78	1451522	4327690	2.981484262725608
6/29/22	3	xCAPG	1656	15.174312	78	1007781	4000159	3.9692740783960008
6/29/22	3	xCAPG	1657	16.609182	78	1268602	3814463	3.0068240472583208
6/29/22	3	xCAPG	1658	19.935812	78	3489189	6789943	1.9459946136480426
6/29/22	3	xCAPG	1659	31.098159	78	6778854	11258507	1.6608274790989745
6/29/22	3	xCAPG	1660	26.128436999999998	78	2942735	8145376	2.76796109741448
6/29/22	3	xCAPG	1661	39.790304	78	13145606	25697177	1.9548111361317233
6/29/22	3	xCAPG	1662	27.226685	78	1913264	4816153	2.5172443531054784
6/29/22	3	xCAPG	1663	29.304839	78	1059534	4010447	3.7851045837132173
6/29/22	3	xCAPG	1664	26.829822	78	2003208	4397081	2.195019688419775
6/29/22	3	xCAPG	1665	12.213194	78	1387005	6425597	4.632713652798656
6/29/22	3	xCAPG	1666	8.356486	78	1475039	2933041	1.9884497969206238
6/29/22	3	xCAPG	1667	19.702231	78	1162449	3195140	2.7486281118569504
6/29/22	3	xCAPG	1668	32.389221	78	6433317	14043155	2.1828793762222505
6/29/22	3	xCAPG	1669	16.839767	78	3171866	12804558	4.036916439723494
6/29/22	3	xCAPG	1670	43.67076599999999	78	6804630	13156779	1.9335039524559015
6/29/22	3	xCAPG	1671	16.866624	78	1752710	4159745	2.3733218843961637
6/29/22	3	xCAPG	1672	9.910982	78	1237429	2766678	2.235827671729045
6/29/22	3	xCAPG	1673	48.793712	78	3255630	7937644	2.438128411398101
6/29/22	3	xCAPG	1674	10.033389999999999	78	783519	4041425	5.158043391417438
6/29/22	3	xCAPG	1675	20.310526	78	2136977	7699691	3.6030762146714728
6/29/22	3	xCAPG	1676	33.349546	78	3867616	8417347	2.176365750891505
6/29/22	3	xCAPG	1677	16.637965	78	1929310	4153674	2.1529323955196418
6/29/22	3	xCAPG	1678	39.479148	78	6272060	10003947	1.5950018016409282
6/29/22	3	xCAPG	1679	30.501955	78	4096554	6016561	1.468688317058679
6/29/22	3	xCAPG	1680	18.646248	78	2336716	4646342	1.9884068068177734
6/29/22	3	xCAPG	1681	14.419319999999999	78	2572941	4443146	1.7268744211390779
6/29/22	3	xCAPG	1682	21.766261	78	6643398	6538879	0.984267237940584
6/29/22	3	xCAPG	1683	29.046219999999998	78	11281941	13472412	1.1941572819783404
6/29/22	3	xCAPG	1684	18.929477	78	2447238	3788314	1.5479957405041929
6/29/22	3	xCAPG	1685	20.50441	78	2456210	5214090	2.1228193029097673
6/29/22	3	xCAPG	1686	18.657055	78	2275868	4537214	1.9936191378410346
6/29/22	3	xCAPG	1687	26.2364	78	5485491	7156309	1.304588595624348
6/29/22	3	xCAPG	1688	15.649927	78	3099352	4001258	1.2909982473755806
6/29/22	3	xCAPG	1689	17.044137	78	2585689	5068847	1.9603467393023677
6/29/22	3	xCAPG	1690	31.56286	78	3830910	6105741	1.5938095648292443
6/29/22	3	xCAPG	1691	20.563795	78	3885065	5307956	1.3662463819781652
6/29/22	3	xCAPG	1692	25.483548	78	3740926	5786495	1.5468081966871303
6/29/22	3	xCAPG	1693	13.429249	78	2878936	3886225	1.3498823871041246
6/29/22	3	xCAPG	1694	36.472555	78	4160646	7110971	1.7091026249289172
6/29/22	3	xCAPG	1695	28.357888999999997	78	3380024	6252508	1.8498413029019913
6/29/22	3	xCAPG	1696	29.581006000000002	78	6994224	11253740	1.6090048016763547
6/29/22	3	xCAPG	1697	28.695795	78	4227512	8925251	2.1112301987552016
6/29/22	3	xCAPG	1698	21.835276	78	2637356	7563468	2.8678221673524544
6/29/22	3	xCAPG	1699	30.017886999999998	78	2722594	6655024	2.444368862929985
6/29/22	3	xCAPG	1700	22.728084	78	1062217	4818269	4.536049601917499
6/29/22	3	xCAPG	1701	29.129251999999997	78	3330144	7537823	2.2635126288833156
6/29/22	3	xCAPG	1702	14.389039	78	2395055	5480489	2.288251835552837
6/29/22	3	xCAPG	1703	24.826567999999998	78	2229873	4845204	2.1728609656244995
6/29/22	3	xCAPG	1704	29.738189000000002	78	3979539	8981731	2.256977755463635
6/29/22	3	xCAPG	1705	19.226402	78	1750795	3700783	2.113772886031774
6/29/22	3	xCAPG	1706	29.378883000000002	78	2702990	8502061	3.145428210981173
6/29/22	3	xCAPG	1707	16.153362	78	1691902	3577983	2.11476964977877
6/29/22	3	xCAPG	1708	20.952098	78	2435498	4819511	1.9788605862127582
6/29/22	3	xCAPG	1709	25.539509000000002	78	6785603	8453501	1.245799525849066
6/29/22	3	xCAPG	1710	28.690873	78	4906431	9484125	1.9329987520460392
6/29/22	3	xCAPG	1711	19.984283	78	1405676	3958801	2.8162969275992475
6/29/22	3	xCAPG	1712	39.000001999999995	78	6926201	13036224	1.8821607978168695
6/29/22	3	xCAPG	1713	27.067041	78	6589266	11390318	1.728617117597013
6/29/22	3	xCAPG	1714	17.532913	78	2461806	5468046	2.221152276012001
6/29/22	3	xCAPG	1715	37.726487999999996	78	4697646	10387830	2.2112841197484867
6/29/22	3	xCAPG	1716	21.689649	78	3830484	6010689	1.5691721986046672
6/29/22	3	xCAPG	1717	15.601135000000001	78	2162773	4867493	2.250579695603746
6/29/22	3	xCAPG	1718	22.595404	78	2500235	5841109	2.336223994944475
6/29/22	3	xCAPG	1719	22.498569	78	3006815	7327029	2.43680738588839
6/29/22	3	xCAPG	1720	11.238424	78	1699309	7849628	4.619305847259092
6/29/22	3	xCAPG	1721	22.532488	78	4416228	8340079	1.8885073415593578
6/29/22	3	xCAPG	1722	18.707452	78	1576252	5092889	3.2310119194139006
6/29/22	3	xCAPG	1723	27.815292000000003	78	4377194	12721433	2.9062986470327794
6/29/22	3	xCAPG	1724	27.139694	78	2278567	6032718	2.6475929827825997
6/29/22	3	xCAPG	1725	26.059101000000002	78	2535174	5924357	2.3368640574572
6/29/22	3	xCAPG	1726	17.726689999999998	78	2286910	4836714	2.1149559886484384
6/29/22	3	xCAPG	1727	37.042223	78	6465469	10556200	1.632704448818794
6/29/22	3	xCAPG	1728	31.225595999999996	78	3737032	8019373	2.1459203453435776
6/29/22	3	xCAPG	1729	28.807075	78	4190921	6827995	1.6292349581392729
6/29/22	3	xCAPG	1730	11.438193	78	1875589	6546526	3.4903840873453618
6/29/22	3	xCAPG	1731	20.574388	78	1670424	4354103	2.6065855136180995
6/29/22	3	xCAPG	1732	18.076045	78	1817153	4487605	2.4695801619346307
6/29/22	3	xCAPG	1733	20.369911	78	1720124	3388514	1.9699242612741872
6/29/22	3	xCAPG	1734	19.662641	78	1436444	3020647	2.102864434673402
6/29/22	5	H1	965	15.093634000000002	1250	1137884	487083	0.42806032952392337
6/29/22	5	H1	966	14.669272	1250	1420878	682768	0.4805254216055143
6/29/22	5	H1	967	20.568824	1250	2817158	1625793	0.5771039466015041
6/29/22	5	H1	968	15.140607000000001	1250	1548003	710430	0.45893321912166835
6/29/22	5	H1	969	29.23561	1250	4426730	2864596	0.647113331962871
6/29/22	5	H1	970	18.964893999999997	1250	2957229	2177602	0.7363656991054801
6/29/22	5	H1	971	13.56974	1250	45644.00100000005	1033428	22.64104761543579
6/29/22	5	H1	972	25.385857	1250	45644.00100000005	53941.41299999994	1.1817853785429522
6/29/22	5	H1	973	40.887482	1250	6965363	53941.41299999994	0.007744235727556474
6/29/22	5	H1	974	28.412672999999998	1250	7076549	4445732	0.6282344685241351
6/29/22	5	H1	975	5.015518	1250	2431681	1539561	0.6331262200921913
6/29/22	5	H1	976	18.849334	1250	4040584	2289870	0.5667175833988354
6/29/22	5	H1	977	33.792098	1250	5442711	3023711	0.5555523708681207
6/29/22	5	H1	978	13.340974	1250	5487201	5334619	0.9721931090186053
6/29/22	5	H1	979	34.916668	1250	5697074	3785373	0.6644416063403775
6/29/22	5	H1	980	11.352165	1250	1108271	687151	0.6200207350007354
6/29/22	5	H1	981	15.124129	1250	1242028	745850	0.6005098113730125
6/29/22	5	H1	982	32.860662999999995	1250	3147263	1495150	0.47506357110924635
6/29/22	5	H1	983	25.600927	1250	1871549	685000	0.3660069813828011
6/29/22	5	H1	984	28.792202	1250	2769931	1930660	0.6970065319316618
6/29/22	5	H1	985	6.402773	1250	953078	391551	0.41082786508554386
6/29/22	5	H1	986	13.502864999999998	1250	1763652	789253	0.447510620008936
6/29/22	5	H1	987	12.845029	1250	3500130	1576914	0.4505301231668538
6/29/22	5	H1	988	15.872594000000001	1250	2472721	1452831	0.587543438988871
6/29/22	5	H1	989	14.623154999999999	1250	1636833	1175275	0.7180176597123836
6/29/22	5	H1	990	10.266864	1250	4831426	2079066	0.43032139993451207
6/29/22	5	H1	991	12.894034999999999	1250	2852112	2133920	0.7481894119165026
6/29/22	5	H1	992	18.820444	1250	4488724	2332207	0.5195701495569788
6/29/22	5	H1	993	13.322784	1250	1256972	639879	0.5090638454953651
6/29/22	5	H1	994	20.158265	1250	2175532	1235255	0.5677944521156204
6/29/22	5	H1	995	25.235308	1250	2557411	1509280	0.5901593447435708
6/29/22	5	H1	996	18.303634000000002	1250	2921239	1685157	0.576863789645421
6/29/22	5	H1	997	14.961489	1250	1542838	915462	0.5933623620885666
6/29/22	5	H1	998	8.717182999999999	1250	1173978	595901	0.5075912836526749
6/29/22	5	H1	999	20.644259	1250	3749438	2523761	0.6731038091575324
6/29/22	5	H1	1000	19.594482	1250	3353967	1775167	0.5292738419906934
6/29/22	5	H1	1001	20.248466	1250	1917807	927632	0.4836941360627008
6/29/22	5	H1	1002	11.531925000000001	1250	1510261	851348	0.5637091866902476
6/29/22	5	H1	1003	29.448861	1250	3280493	1754386	0.5347933984312724
6/29/22	5	H1	1004	23.950559	1250	3130462	1975097	0.6309282783180247
6/29/22	5	H1	1005	25.800803	1250	2997238	1437636	0.4796536010820629
6/29/22	5	H1	1006	19.258288	1250	2641039	1459778	0.5527286798869687
6/29/22	5	H1	1007	12.258027	1250	1296674	675284	0.520781630540907
6/29/22	5	H1	1008	12.241549	1250	1186596	611899	0.5156759335106472
6/29/22	5	H1	1009	13.505005	1250	2829309	1521501	0.5377641678586538
6/29/22	5	H1	1010	8.500079999999999	1250	2036856	889047	0.4364800457175176
6/29/22	5	H1	1011	26.272887	1250	3153314	1380733	0.43786727233634204
6/29/22	5	H1	1012	14.229823	1250	3301811	1892102	0.5730497596621975
6/29/22	5	H1	1013	23.12698	1250	2948447	1320869	0.44798804251865476
6/29/22	5	H1	1014	14.187344000000001	1250	1882944	746487	0.3964467344753747
6/29/22	5	H1	1015	12.482619999999999	1250	1233689	259422	0.21028152151798388
6/29/22	5	H1	1016	7.689341	1250	1187330	480171	0.40441242114660625
6/29/22	5	H1	1017	13.245102	1250	1370468	513168	0.37444726910807113
6/29/22	5	H1	1018	11.752023999999999	1250	988678	364832	0.36900993043235514
6/29/22	5	H1	1019	17.248079	1250	3081878	1953233	0.6337801171882859
6/29/22	5	H1	1020	10.402754	1250	975047	1066099	1.0933821651674227
6/29/22	5	H1	1021	11.628118	1250	847961	435850	0.5139976956487385
6/29/22	5	H1	1022	12.959090999999999	1250	1793689	1094717	0.610315946632889
6/29/22	5	H1	1023	24.976153999999998	1250	2740320	1304553	0.47605863548782623
6/29/22	5	H1	1024	11.346601	1250	1872468	1264345	0.6752291627947714
6/29/22	5	H1	1025	19.737862	1250	1906067	986051	0.5173223186802982
6/29/22	5	H1	1026	12.187728	1250	943700	594116	0.6295602416022041
6/29/22	5	H1	1027	26.062739	1250	4096852	3359317	0.8199751907074017
6/29/22	5	H1	1028	14.099817999999999	1250	2392061	2228293	0.931536862981337
6/29/22	5	H1	1029	10.257341	1250	1073647	708712	0.6600977788789053
6/29/22	5	H1	1030	16.895621	1250	3079894	2958729	0.9606593603546096
6/29/22	5	H1	1031	16.168663000000002	1250	2882377	1871966	0.6494521708992266
6/29/22	5	H1	1032	23.936649	1250	3873086	3402682	0.8785454286323618
6/29/22	5	H1	1033	12.582772	1250	2242051	2215411	0.9881180222929808
6/29/22	5	H1	1034	8.250128	1250	1056408	855499	0.809818744273046
6/29/22	5	H1	1035	11.643205	1250	1468369	1189491	0.8100763500182856
6/29/22	5	H1	1036	23.271323	1250	4128635	3543128	0.8581838791755628
6/29/22	5	H1	1037	11.377738	1250	810951	595980	0.7349149332080483
6/29/22	5	H1	1038	17.854983	1250	1406963	1197121	0.8508546422329514
6/29/22	5	H1	1039	21.103717	1250	1543600	1329308	0.8611738792433273
6/29/22	5	H1	1040	18.531437	1250	3351062	2638341	0.7873148870417795
6/29/22	5	H1	1041	8.803104000000001	1250	714918	551830	0.7718787329455966
6/29/22	5	H1	1042	18.927551	1250	2396982	2512350	1.0481305241340986
6/29/22	5	H1	1043	25.573107	1250	1673805	1080120	0.6453081452140482
6/29/22	5	H1	1044	10.329245	1250	1656534	1131791	0.6832283551077128
6/29/22	5	H1	1045	11.979185	1250	1711248	1136715	0.6642608201733472
6/29/22	5	H1	1046	17.200678	1250	2105939	1418703	0.6736676608391791
6/29/22	5	H1	1047	14.835228999999998	1250	885302	439239	0.4961459479364104
6/29/22	5	H1	1048	17.38215	1250	3161981	2394864	0.7573935453755098
6/29/22	5	H1	1049	10.90437	1250	3820044	2754144	0.720971800324813
6/29/22	5	H1	1050	15.431754	1250	2122138	1101438	0.5190227968209419
6/29/22	5	H1	1051	17.610274	1250	2170487	1332490	0.6139129144749542
6/29/22	5	H1	1052	12.079016000000001	1250	1689148	949005	0.561824659532498
6/29/22	5	H1	1053	9.538087	1250	2777538	1930522	0.6950479165361554
6/29/22	5	H1	1054	19.919548	1250	2697836	1457999	0.5404327764919735
6/29/22	5	H1	1055	16.560283000000002	1250	1247898	683800	0.5479614519776456
6/29/22	5	H1	1056	9.565479	1250	1065987	369459	0.34658865445826265
6/29/22	5	H1	1057	23.102049	1250	2920748	1461469	0.5003749039629575
6/29/22	5	H1	1058	16.960677	1250	1880772	811333	0.4313829640169037
6/29/22	5	H1	1059	15.248784	1250	1563837	858584	0.5490239711683507
6/29/22	5	H1	1060	11.270738	1250	1759142	947220	0.5384556789616757
6/29/22	5	H1	1061	14.943726999999999	1250	2203062	1508968	0.6849412317946567
6/29/22	5	H1	1062	10.439454999999999	1250	1563952	1381219	0.8831594575792607
6/29/22	5	H1	1063	28.704140999999996	1250	3062106	2516299	0.8217543742770499
6/29/22	5	H1	1064	12.638411999999999	1250	1143644	1050355	0.9184282871243149
6/29/22	5	H1	1065	7.597107	1250	859670	658237	0.7656856700827062
6/29/22	5	H1	1066	16.53899	1250	1938286	1933028	0.9972872940319437
6/29/22	5	H1	1067	18.508539	1250	3635392	3639824	1.0012191257504004
6/29/22	5	H1	1068	28.829331	1250	2153712	1969530	0.9144816019969244
6/29/22	5	H1	1069	25.591189999999997	1250	1840120	1427226	0.7756157207138665
6/29/22	5	H1	1070	13.153403	1250	1483238	1737394	1.171352136339549
6/29/22	5	H1	1071	11.743036	1250	1130140	1209731	1.0704257879554746
6/29/22	5	H1	1072	15.84242	1250	1461099	1225894	0.8390218595728284
6/29/22	5	H1	1073	17.90966	1250	2531772	2689882	1.0624503312304583
6/29/22	5	H1	1074	13.5783	1250	1132559	1191801	1.0523080916755772
6/29/22	5	H1	1075	13.458139	1250	1477637	1559859	1.0556442482152246
6/29/22	7	H1	1076	24.687254	78	1557310	3968550	2.548336554700092
6/29/22	7	H1	1077	31.984226	78	4333393	5246389	1.2106884835970335
6/29/22	7	H1	1078	15.119742	78	1653742	2454919	1.484463114560796
6/29/22	7	H1	1079	26.740263	78	2149700	3515194	1.6352021212262176
6/29/22	7	H1	1080	20.753185000000002	78	1945515	2896201	1.4886551889859498
6/29/22	7	H1	1081	24.495296	78	4696352	6568922	1.3987286302219255
6/29/22	7	H1	1082	15.892068	78	3243961	4636125	1.429155590958091
6/29/22	7	H1	1083	39.158896999999996	78	6646097	8168580	1.2290792626108225
6/29/22	7	H1	1084	48.011221	78	9091400	6911832	0.7602604659348395
6/29/22	7	H1	1085	13.797222	78	1420709	2125961	1.496408483369923
6/29/22	7	H1	1086	27.202182	78	3248781	3839425	1.1818048061719149
6/29/22	7	H1	1087	16.118693999999998	78	3049716	3372499	1.1058403471011726
6/29/22	7	H1	1088	31.022081999999997	78	3523026	5071908	1.4396453503323563
6/29/22	7	H1	1089	32.472681	78	8109427	7476554	0.9219583578469848
6/29/22	7	H1	1090	23.479865999999998	78	7130187	6813456	0.9555788649021407
6/29/22	7	H1	1091	26.77996	78	7626999	6140777	0.805136725466989
6/29/22	7	H1	1092	10.053185	78	993546	1483906	1.4935453416349118
6/29/22	7	H1	1093	12.432437	78	2253681	3134085	1.3906515607133396
6/29/22	7	H1	1094	35.333968	78	3372737	4355779	1.2914671378171496
6/29/22	7	H1	1095	23.468631	78	3147924	4149819	1.3182716609422591
6/29/22	7	H1	1096	19.165305	78	3499701	4263125	1.2181397782267684
6/29/22	7	H1	1097	16.402779	78	2244665	3274870	1.4589571272327941
6/29/22	7	H1	1098	24.415367	78	3232860	3892894	1.2041641147466948
6/29/22	7	H1	1099	27.910736	78	3521663	5012671	1.4233817943397764
6/29/22	7	H1	1100	38.166151	78	4720334	6555525	1.3887841411222173
6/29/22	7	H1	1101	19.552858999999998	78	2791539	2974099	1.0653976175865714
6/29/22	7	H1	1102	12.303823	78	967035	2186024	2.2605427931770827
6/29/22	7	H1	1103	18.866561	78	1965655	2762624	1.4054470392820713
6/29/22	7	H1	1104	17.931595	78	2167790	2301206	1.0615447068212327
6/29/22	7	H1	1105	13.507252	78	4502147	2303784	0.5117078584950692
6/29/22	7	H1	1106	17.020383	78	2432964	2489933	1.0234154718277788
6/29/22	7	H1	1107	23.789952	78	3512429	2203261	0.6272755975992682
6/29/22	7	H1	1108	11.098682	78	1025687	1108465	1.080704932401405
6/29/22	7	H1	1109	20.606702000000002	78	6683611	6804554	1.0180954576799877
6/29/22	7	H1	1110	33.095741999999994	78	4041796	4383437	1.0845270270938958
6/29/22	7	H1	1111	17.960913	78	1996442	2191446	1.0976757651862663
6/29/22	7	H1	1112	28.845488	78	5591303	5960816	1.0660870999121315
6/29/22	7	H1	1113	20.131515	78	2518483	2561498	1.0170797261684912
6/29/22	7	H1	1114	38.418777999999996	78	5261748	4070362	0.7735760055403641
6/29/22	7	H1	1115	27.414256	78	2861681	3577563	1.2501613562098641
6/29/22	7	H1	1116	21.317289	78	6579951	6707135	1.0193290193194449
6/29/22	7	H1	1117	18.287049	78	5188056	5424483	1.045571404780519
6/29/22	7	H1	1118	28.849233	78	4975491	4715226	0.947690589732752
6/29/22	7	H1	1119	21.462916	78	1043543	1292735	1.238794184810784
6/29/22	7	H1	1120	18.044694	78	2362088	2368994	1.0029236844689953
6/29/22	7	H1	1121	23.705208000000002	78	2557729	2435218	0.9521016495492681
6/29/22	7	H1	1122	28.610623	78	2938575	4136182	1.4075468551934185
6/29/22	7	H1	1123	13.526190999999999	78	1088854	1649598	1.514985480147017
6/29/22	7	H1	1124	17.479306	78	1179653	1843729	1.5629418142453755
6/29/22	7	H1	1125	17.904631	78	2272478	2622098	1.1538496742322697
6/29/22	7	H1	1126	26.069694	78	2644216	2490005	0.9416798778919725
6/29/22	7	H1	1127	22.095179	78	2555115	2131098	0.8340516963032975
6/29/22	7	H1	1128	13.795723999999998	78	1913110	1709457	0.8935487243284495
6/29/22	7	H1	1129	13.811131999999999	78	2060770	2193076	1.0642022156766646
6/29/22	7	H1	1130	25.129699	78	5361796	4416632	0.8237224989537087
6/29/22	7	H1	1131	19.717425	78	3078981	2231680	0.7248112281303457
6/29/22	7	H1	1132	20.119103	78	1223219	1835187	1.5002930791624394
6/29/22	7	H1	1133	32.813904	78	3571448	5521842	1.5461073491760204
6/29/22	7	H1	1134	26.757918	78	2070080	3437079	1.6603604691606122
6/29/22	7	H1	1135	22.010756	78	2497137	3669480	1.4694748425897337
6/29/22	7	H1	1136	24.118335	78	2536842	4093155	1.6134844030491453
6/29/22	7	H1	1137	27.762755	78	4178584	4830016	1.1558977873844345
6/29/22	7	H1	1138	36.166963	78	5565790	7638922	1.3724775817988102
6/29/22	7	H1	1139	23.602702	78	3453582	5079211	1.4707080937994232
6/29/22	7	H1	1140	27.904957999999997	78	2988753	6380986	2.134999446257352
6/29/22	7	H1	1141	19.854813	78	6564102	5812236	0.8854579042190387
6/29/22	7	H1	1142	19.681259	78	2156034	2617309	1.213946069496121
6/29/22	7	H1	1143	9.90713	78	1036696	1311604	1.2651770625139866
6/29/22	7	H1	1144	28.682205999999997	78	4952502	5219086	1.0538281458543581
6/29/22	7	H1	1145	10.888534	78	1446054	1469955	1.0165284283989395
6/29/22	7	H1	1146	28.413742999999997	78	9015014	5677040	0.6297316898232216
6/29/22	7	H1	1147	26.217033	78	2846242	3748083	1.31685324016721
6/29/22	7	H1	1148	23.681881999999998	78	2863622	3853098	1.3455330347371266
6/29/22	7	H1	1149	13.623560999999999	78	1544903	1892977	1.2253047602341376
6/29/22	7	H1	1150	25.535228999999998	78	2094621	2802504	1.3379527847758617
6/29/22	7	H1	1151	23.911932	78	3870465	5275851	1.3631052082889266
6/29/22	7	H1	1152	14.776057999999999	78	2451270	2929520	1.1951029466358256
6/29/22	7	H1	1153	31.844484	78	7789764	6477777	0.8315755137126105
6/29/22	7	H1	1154	17.727331999999997	78	2562442	2624854	1.0243564537265624
6/29/22	7	H1	1155	34.307089	78	2971523	2802605	0.9431544026413391
6/29/22	7	H1	1156	48.500532	78	6296988	7119103	1.1305568630589735
6/29/22	7	H1	1157	23.5293	78	3187602	3430834	1.0763056366509998
6/29/22	7	H1	1158	26.323069999999998	78	2935113	3716507	1.2662227995991977
6/29/22	7	H1	1159	22.614022	78	4404493	6999427	1.589156118536231
6/29/22	7	H1	1160	40.182887	78	4852880	5796012	1.1943448014374969
6/29/22	7	H1	1161	15.878371999999999	78	1538091	2164001	1.4069395113813161
6/29/22	7	H1	1162	11.113876	78	1037950	1185576	1.1422284310419577
6/29/22	7	H1	1163	12.89243	78	2742557	2916678	1.0634885619514927
6/29/22	7	H1	1164	17.793886	78	2548180	3407900	1.3373858989553329
6/29/22	7	H1	1165	15.736169	78	4563967	6112245	1.339239525614449
6/29/22	7	H1	1166	25.477984	78	3657756	4553405	1.2448629706300802
6/29/22	9	Topo2	1167	14.420390000000001	1250	1524087	1375904	0.9027726107499112
6/29/22	9	Topo2	1168	9.710571	1250	2989422	1801441	0.602605118982867
6/29/22	9	Topo2	1169	14.748130999999999	1250	3358537	3658579	1.0893371131537333
6/29/22	9	Topo2	1170	12.314737	1250	876558	969996	1.106596483062159
6/29/22	9	Topo2	1171	13.799469000000002	1250	876558	969996	1.106596483062159
6/29/22	9	Topo2	1172	8.643032	1250	692333	979731	1.415115269675142
6/29/22	9	Topo2	1173	15.843062	1250	1321818	1873321	1.4172306626176978
6/29/22	9	Topo2	1174	15.956054000000002	1250	2386427	2911757	1.220132440673861
6/29/22	9	Topo2	1175	29.765152999999998	1250	3826701	2313139	0.6044734093413622
6/29/22	9	Topo2	1176	14.711323	1250	1164258	1866248	1.6029505487615288
6/29/22	9	Topo2	1177	23.533472999999997	1250	2541391	4795413	1.8869245228302138
6/29/22	9	Topo2	1178	8.66165	1250	553969	1293751	2.3354212961375094
6/29/22	9	Topo2	1179	18.179407	1250	2160967	2384452	1.1034189786331767
6/29/22	9	Topo2	1180	16.220344	1250	1388954	2573231	1.852639468261728
6/29/22	9	Topo2	1181	20.786354999999997	1250	739559	2293944	3.1017728132576305
6/29/22	9	Topo2	1182	18.085888999999998	1250	1645695	3321159	2.0180890140639667
6/29/22	9	Topo2	1183	17.136799	1250	1223786	2219435	1.813580969221743
6/29/22	9	Topo2	1184	17.041569	1250	1830313	2963838	1.619306643180702
6/29/22	9	Topo2	1185	22.036222	1250	1739268	2310196	1.3282576348210857
6/29/22	9	Topo2	1186	20.783466	1250	2264830	2782061	1.2283751981384916
6/29/22	9	Topo2	1187	17.275471	1250	1465220	1329881	0.9076323009513929
6/29/22	9	Topo2	1188	9.636527000000001	1250	660484	1486407	2.250481465107406
6/29/22	9	Topo2	1189	9.772203	1250	429604	1979516	4.607769015186078
6/29/22	9	Topo2	1190	14.040754000000002	1250	1980731	3073296	1.551596859947161
6/29/22	9	Topo2	1191	24.531783	1250	2061495	4329295	2.1000754306947145
6/29/22	9	Topo2	1192	18.485748	1250	2016868	3523175	1.7468545289032302
6/29/22	9	Topo2	1193	14.500104999999998	1250	1582768	2184868	1.380409510427302
6/29/22	9	Topo2	1194	10.702568	1250	529914	1923830	3.6304570175537916
6/29/22	9	Topo2	1195	24.015187	1250	1948293	3464077	1.7780061828482676
6/29/22	9	Topo2	1196	16.192952000000002	1250	1213294	1672772	1.3787029359742982
6/29/22	9	Topo2	1197	20.079941	1250	2150169	1888601	0.8783500273699416
6/29/22	9	Topo2	1198	26.26208	1250	2563716	4428970	1.727558746756661
6/29/22	9	Topo2	1199	13.265324999999999	1250	814602	1030113	1.264559870955387
6/29/22	9	Topo2	1200	13.157148	1250	1253995	2177869	1.7367445643722663
6/29/22	9	Topo2	1201	11.506031	1250	855134	2152258	2.51686636246483
6/29/22	9	Topo2	1202	10.609585	1250	1238111	1764490	1.4251468567842462
6/29/22	9	Topo2	1203	13.980834	1250	2098036	2487994	1.185868116657674
6/29/22	9	Topo2	1204	14.829879	1250	754596	2475693	3.2808191403081914
6/29/22	9	Topo2	1205	21.272884	1250	2938779	2214394	0.7535081746534871
6/29/22	9	Topo2	1206	7.3120590000000005	1250	966444	1061502	1.0983585184449383
6/29/22	9	Topo2	1207	17.983383	1250	1673250	2398209	1.4332640071716718
6/29/22	9	Topo2	1208	11.077175	1250	1017511	1464708	1.4395008997445728
6/29/22	9	Topo2	1209	12.636057999999998	1250	1315228	2232113	1.697130079347459
6/29/22	9	Topo2	1210	16.786481000000002	1250	1225393	2751028	2.2450169047807518
6/29/22	9	Topo2	1211	9.276579	1250	642937	1397437	2.1735208892939744
6/29/22	9	Topo2	1212	8.852003	1250	772488	1293632	1.6746305444226965
6/29/22	9	Topo2	1213	25.2627	1250	1026346	2428069	2.3657411827980037
6/29/22	9	Topo2	1214	19.79179	1250	1415009	2880250	2.0354994208517403
6/29/22	9	Topo2	1215	20.861255	1250	1392735	1464668	1.0516487343249075
6/29/22	9	Topo2	1216	19.052527	1250	3530787	4069346	1.152532282462805
6/29/22	9	Topo2	1217	9.976144999999999	1250	1517828	2053351	1.3528219271221773
6/29/22	9	Topo2	1218	28.520636	1250	3539021	3942670	1.1140566840377608
6/29/22	9	Topo2	1219	13.071655	1250	1194551	1923011	1.6098190868368114
6/29/22	9	Topo2	1220	9.583562	1250	831195	1649303	1.984255198840224
6/29/22	9	Topo2	1221	24.251977999999998	1250	2525903	2343282	0.9277007074301745
6/29/22	9	Topo2	1222	14.119078	1250	1174737	1951051	1.6608406817866468
6/29/22	9	Topo2	1223	14.746419000000001	1250	1932347	2457706	1.2718761174882152
6/29/22	9	Topo2	1224	14.946295	1250	1156605	1398982	1.2095590110711953
6/29/22	9	Topo2	1225	11.663321	1250	2133361	2513759	1.1783092500519134
6/29/22	9	Topo2	1226	21.333446	1250	2327348	3645861	1.566530230975342
6/29/22	9	Topo2	1227	8.607829	1250	687507	2569748	3.737777215359262
6/29/22	9	Topo2	1228	17.086616	1250	1592840	2621531	1.6458219281283746
6/29/22	9	Topo2	1229	9.729296	1250	987500	1577822	1.5977944303797469
6/29/22	9	Topo2	1230	18.281057	1250	1807423	1416005	0.7834386305806665
6/29/22	9	Topo2	1231	19.960956999999997	1250	2460278	2370228	0.9633984452163536
6/29/22	9	Topo2	1232	25.330109999999998	1250	3826538	5299929	1.3850454379389412
6/29/22	9	Topo2	1233	10.703852	1250	3697976	2268029	0.6133163114092682
6/29/22	9	Topo2	1234	13.161428	1250	1231235	1877125	1.52458710156875
6/29/22	9	Topo2	1235	20.955308	1250	2929168	4313319	1.4725406668378187
6/29/22	9	Topo2	1236	25.642978	1250	2598197	3056922	1.1765551264973364
6/29/22	9	Topo2	1237	12.06639	1250	923748	1475955	1.5977896569194197
6/29/22	9	Topo2	1238	15.416453	1250	2214073	2861259	1.2923056285858687
6/29/22	9	Topo2	1239	24.890233	1250	1552311	3475089	2.2386551406258155
6/29/22	9	Topo2	1240	18.982549000000002	1250	2180183	3330568	1.5276552472888745
6/29/22	9	Topo2	1241	23.303423	1250	2025160	1885011	0.9307960852475854
6/29/22	9	Topo2	1242	27.017820999999998	1250	1998144	2644836	1.323646343807053
6/29/22	9	Topo2	1243	21.587357	1250	1399503	1524948	1.0896353919927289
6/29/22	9	Topo2	1244	13.5141	1250	826324	2742296	3.318669190293396
6/29/22	9	Topo2	1245	25.593651	1250	1137119	1671689	1.470109109073017
6/29/22	9	Topo2	1246	12.803085	1250	635400	1458963	2.2961331444759208
6/29/22	9	Topo2	1247	10.717869	1250	1424366	2067353	1.4514197895765555
6/29/22	9	Topo2	1248	11.885667	1250	1755522	2868700	1.6341008543327853
6/29/22	9	Topo2	1249	12.096029	1250	795597	1652755	2.077377114292789
6/29/22	9	Topo2	1250	26.378068	1250	2161848	3971996	1.837315111885757
6/29/22	9	Topo2	1251	14.588058999999998	1250	1607793	1103424	0.6862973031976132
6/29/22	9	Topo2	1252	18.565677	1250	1816321	1918717	1.0563754975029194
6/29/22	9	Topo2	1253	27.388575999999997	1250	2676874	3668954	1.3706113922433405
6/29/22	9	Topo2	1254	23.073587	1250	2658236	4240373	1.5951830462005632
6/29/22	9	Topo2	1255	18.908077000000002	1250	1164474	1582212	1.358735360342953
6/29/22	9	Topo2	1256	20.499809	1250	939643	3218523	3.425261508892207
6/29/22	9	Topo2	1257	16.372069999999997	1250	1725516	2609824	1.5124890177778705
6/29/22	9	Topo2	1258	14.496466999999999	1250	956707	1854009	1.9379067990513292
6/29/22	9	Topo2	1259	10.461711	1250	686958	1293161	1.8824455061299235
6/29/22	9	Topo2	1260	16.989032	1250	2183059	2443249	1.1191859679468124
6/29/22	9	Topo2	1261	16.528076	1250	1102461	1738669	1.5770798241389037
6/29/22	9	Topo2	1262	14.342601	1250	1276513	2492205	1.9523537950651502
6/29/22	11	Topo2	874	16.749031	78	1510444	3786282	2.5067344436470336
6/29/22	11	Topo2	875	11.07664	78	1207052	3477058	2.880619890443825
6/29/22	11	Topo2	876	24.438371999999998	78	1341752	3880356	2.892006868631461
6/29/22	11	Topo2	877	9.538836	78	1151774	3771690	3.2746788866565835
6/29/22	11	Topo2	878	16.804564	78	1590106	2791665	1.7556471078028761
6/29/22	11	Topo2	879	17.26445	78	3079152	4992342	1.6213366537280394
6/29/22	11	Topo2	880	26.870482	78	1828523	2942389	1.6091616020143034
6/29/22	11	Topo2	881	24.064621	78	6376925	6589981	1.03341046037079
6/29/22	11	Topo2	882	20.353005	78	740217	1600989	2.1628644032763367
6/29/22	11	Topo2	883	20.317587999999997	78	1303312	1825198	1.400430595283401
6/29/22	11	Topo2	884	34.099616	78	1683914	2640394	1.5680100052615513
6/29/22	11	Topo2	885	10.438385	78	1420185	2074359	1.4606259043716137
6/29/22	11	Topo2	886	10.365946	78	1720237	2247119	1.3062845410254518
6/29/22	11	Topo2	887	39.605408	78	5120557	4295555	0.8388843244982919
6/29/22	11	Topo2	888	15.8253	78	1186669	3284146	2.7675333222659395
6/29/22	11	Topo2	889	9.967478	78	924261	3381586	3.658691646623627
6/29/22	11	Topo2	890	25.17068	78	5130778	4165622	0.8118889571912875
6/29/22	11	Topo2	891	32.293456	78	7325182	5646108	0.770780575827331
6/29/22	11	Topo2	892	37.484668	78	4881580	5512004	1.1291434330688015
6/29/22	11	Topo2	893	33.712383	78	5689248	6203518	1.0903933173593416
6/29/22	11	Topo2	894	21.929436	78	3144799	5116684	1.6270305351788779
6/29/22	11	Topo2	895	42.431813000000005	78	1138593	7686300	6.7507002063072585
6/29/22	11	Topo2	896	17.52125	78	1940707	7312588	3.768002073471163
6/29/22	11	Topo2	897	19.156102999999998	78	2265361	12028260	5.309643805115388
6/29/22	11	Topo2	898	16.01683	78	1093214	5771997	5.279841824199105
6/29/22	11	Topo2	899	10.689086	78	1871469	8229674	4.397440727043835
6/29/22	11	Topo2	900	36.152839	78	5626480	18264296	3.2461318621944804
6/29/22	11	Topo2	901	12.198	78	670019	3604714	5.38001758159097
6/29/22	11	Topo2	902	25.577814999999998	78	2868103	9434628	3.2895011092697857
6/29/22	11	Topo2	903	21.091947	78	1914001	17784442	9.291762125516131
6/29/22	11	Topo2	904	12.023269	78	878166	4398409	5.0086304867189115
6/29/22	11	Topo2	905	30.725692	78	4222430	13628076	3.227543381417809
6/29/22	11	Topo2	906	18.576805	78	1330886	10271903	7.71809381119044
6/29/22	11	Topo2	907	15.686841999999999	78	3085194	8148808	2.6412627536550377
6/29/22	11	Topo2	908	23.463922999999998	78	1846501	14949216	8.095969620379302
6/29/22	11	Topo2	909	16.359444	78	1034635	4970028	4.803653462332127
6/29/22	11	Topo2	910	16.918519	78	1256443	2918434	2.322774690137157
6/29/22	11	Topo2	911	18.045870999999998	78	1621101	3373183	2.0807975567222523
6/29/22	11	Topo2	912	13.646887	78	1528730	3400926	2.224674075866896
6/29/22	11	Topo2	913	11.110130999999999	78	1575245	2923302	1.8557760856247758
6/29/22	11	Topo2	914	8.396932	78	812203	2456118	3.0240198571046895
6/29/22	11	Topo2	915	14.748665999999998	78	1444306	3313654	2.294288052531804
6/29/22	11	Topo2	916	19.307401000000002	78	2432823	4279433	1.759040012364237
6/29/22	11	Topo2	917	10.993929	78	1676015	5153788	3.0750249848599207
6/29/22	11	Topo2	918	33.964368	78	8259989	16863776	2.0416220893272374
6/29/22	11	Topo2	919	26.19039	78	1733462	6318420	3.6449717386363245
6/29/22	11	Topo2	920	32.103638	78	2294816	6044335	2.6339083394921423
6/29/22	11	Topo2	921	26.775252	78	2889220	7601172	2.630873384512083
6/29/22	11	Topo2	922	19.095648	78	1626592	7355990	4.522332582479196
6/29/22	11	Topo2	923	26.984115999999997	78	1659426	4566364	2.7517732035053086
6/29/22	11	Topo2	924	22.075491	78	3213606	12799226	3.9828236566648183
6/29/22	11	Topo2	925	19.922971999999998	78	1830899	12614830	6.88996498441476
6/29/22	11	Topo2	926	22.645266	78	2273563	10871932	4.7818916827904046
6/29/22	11	Topo2	927	21.495765000000002	78	1188227	3647590	3.0697753880361245
6/29/22	11	Topo2	928	16.03181	78	1058514	8769633	8.284853105391143
6/29/22	11	Topo2	929	26.093662000000002	78	961532	6930080	7.207331633268575
6/29/22	11	Topo2	930	13.056675	78	977240	12793187	13.091141377757767
6/29/22	11	Topo2	931	10.144456	78	826473	12173630	14.729616091511762
6/29/22	11	Topo2	932	33.870101	78	2654419	15826852	5.962454307326763
6/29/22	11	Topo2	933	17.022202	78	783411	10147232	12.952628952108153
6/29/22	11	Topo2	934	18.478044	78	1130152	4967170	4.39513445978948
6/29/22	11	Topo2	935	18.96896	78	1495804	6938300	4.638508788584601
6/29/22	11	Topo2	936	19.53713	78	1170597	4364878	3.7287623323825363
6/29/22	11	Topo2	937	15.663623000000001	78	1187034	5938733	5.003001598943248
6/29/22	11	Topo2	938	25.421702	78	1203165	1758742	1.4617629335959739
6/29/22	11	Topo2	939	25.644261999999998	78	2357109	6234884	2.645140296863658
6/29/22	11	Topo2	940	21.403852	78	1258144	2369187	1.8830809509881221
6/29/22	11	Topo2	941	18.662298	78	1241262	2352524	1.8952678805924938
6/29/22	11	Topo2	942	8.770255	78	1481530	3226760	2.177991670772782
6/29/22	11	Topo2	943	36.172740999999995	78	5132799	4932036	0.9608862532898717
6/29/22	11	Topo2	944	17.961341	78	1280996	1333878	1.041281939990445
6/29/22	11	Topo2	945	31.727747	78	1863128	5366921	2.8805970389581392
6/29/22	11	Topo2	946	25.186516	78	1175953	4698917	3.995837418672345
6/29/22	11	Topo2	947	15.295649999999998	78	1005718	4195331	4.171478486016955
6/29/22	11	Topo2	948	17.383969	78	1022453	8908587	8.712955020915388
6/29/22	11	Topo2	949	27.123858	78	3926415	8492104	2.1628136608076325
6/29/22	11	Topo2	950	13.753459000000001	78	982963	6770668	6.888019182817665
6/29/22	11	Topo2	951	25.044634000000002	78	1379336	7376746	5.348041376430398
6/29/22	11	Topo2	952	12.593793	78	827533	7923076	9.574332383119465
6/29/22	11	Topo2	953	20.767844	78	1499874	6520970	4.347678538330553
6/29/22	11	Topo2	954	20.358569	78	1094862	7794643	7.119292659714192
6/29/22	11	Topo2	955	34.676345999999995	78	1631389	9796793	6.005185152039152
6/29/22	11	Topo2	956	28.114891999999998	78	1018735	12784887	12.549767113135408
6/29/22	12	Topo2	957	30.015961	78	4866482	6223290	1.2788067437627428
6/29/22	12	Topo2	958	11.296952999999998	78	1346711	5940511	4.411125326814736
6/29/22	12	Topo2	959	15.207268	78	2112553	10265979	4.859513110440306
6/29/22	12	Topo2	960	14.664671	78	866125	1518997	1.753784961754943
6/29/22	12	Topo2	961	12.500275	78	1845929	5096600	2.76099459946726
6/29/22	12	Topo2	962	28.311129999999995	78	4299456	8109023	1.886057910582176
6/29/22	12	Topo2	963	32.666993	78	2311615	4602790	1.9911576971078662
6/29/22	12	Topo2	964	16.584251	78	1059597	2458756	2.320463345970213
7/6/22	2	H3	2074	17.440144	1250	760724	927483	1.2192109096071637
7/6/22	2	H3	2075	27.581069	1250	1323054	1606021	1.2138741124700883
7/6/22	2	H3	2076	47.74982	1250	3890527	3164010	0.8132600030792744
7/6/22	2	H3	2077	16.873151	1250	562503	585056	1.0400940083875108
7/6/22	2	H3	2078	27.972154000000003	1250	363883	533130	1.465113786574256
7/6/22	2	H3	2079	22.311746999999997	1250	1730341	1792976	1.036198067317367
7/6/22	2	H3	2080	11.197657	1250	1079993	1508454	1.3967257195185525
7/6/22	2	H3	2081	13.507252	1250	1637510	1977192	1.2074381225152824
7/6/22	2	H3	2082	18.533255999999998	1250	1892488	2265195	1.1969402183791917
7/6/22	2	H3	2083	15.075871999999999	1250	925475	1164620	1.2584024419892488
7/6/22	2	H3	2084	16.094833	1250	1684310	1829466	1.0861812849178596
7/6/22	2	H3	2085	15.532227	1250	2997433	2980399	0.9943171373638711
7/6/22	2	H3	2086	9.723196999999999	1250	494150	760921	1.5398583426085197
7/6/22	2	H3	2087	17.626109999999997	1250	1283097	1351921	1.0536389688386771
7/6/22	2	H3	2088	14.037544	1250	1268574	1610437	1.2694860528435865
7/6/22	2	H3	2089	12.988195000000001	1250	538587	702504	1.3043463730093745
7/6/22	2	H3	2090	9.582492	1250	780303	920054	1.1790983758873155
7/6/22	2	H3	2091	13.902403	1250	2053244	2049330	0.9980937482345011
7/6/22	2	H3	2092	16.295244	1250	1809951	1653645	0.9136407560204669
7/6/22	2	H3	2093	10.627882	1250	809954	956181	1.1805374132358133
7/6/22	2	H3	2094	19.467794	1250	3726510	3288173	0.8823733198086144
7/6/22	2	H3	2095	22.052058	1250	1613793	1708643	1.0587745764171737
7/6/22	2	H3	2096	10.813527	1250	1878538	1939793	1.0326078045799447
7/6/22	2	H3	2097	18.699855	1250	1140717	1487442	1.303953566046618
7/6/22	2	H3	2098	14.808371999999999	1250	373475	763450	2.044179663966798
7/6/22	2	H3	2099	19.721812	1250	1404884	1175702	0.8368676702133414
7/6/22	2	H3	2100	28.217612	1250	1328761	1109744	0.8351720136277329
7/6/22	2	H3	2101	20.476910999999998	1250	1116942	936979	0.838878831667177
7/6/22	2	H3	2102	29.878145	1250	2670501	645413	0.24168236596803372
7/6/22	2	H3	2103	13.499869	1250	1507975	698792	0.4633976027454036
7/6/22	2	H3	2104	16.761871	1250	1400028	894436	0.6388700797412623
7/6/22	2	H3	2105	11.369606	1250	965580	888604	0.9202800389403261
7/6/22	2	H3	2106	13.315935999999999	1250	2550023	1846744	0.7242068012719886
7/6/22	2	H3	2107	30.215302	1250	2577059	2032963	0.7888694050078016
7/6/22	2	H3	2108	15.801438999999998	1250	3037046	1985357	0.6537131805050038
7/6/22	2	H3	2109	19.127534	1250	4132550	3005547	0.7272863002262525
7/6/22	2	H3	2110	14.119291999999998	1250	1032556	859437	0.832339359802277
7/6/22	2	H3	2111	10.96001	1250	833737	918508	1.1016759481707061
7/6/22	2	H3	2112	10.945351	1250	2238904	2220459	0.9917615940656679
7/6/22	2	H3	2113	15.069558999999998	1250	1790426	1718939	0.9600726307593835
7/6/22	2	H3	2114	11.763259	1250	984977	980288	0.9952394827493434
7/6/22	2	H3	2115	19.946084	1250	1994783	1762206	0.8834073681197403
7/6/22	2	H3	2116	20.659988	1250	1956563	1789471	0.9145992232297145
7/6/22	2	H3	2117	14.775951	1250	1254763	1331108	1.0608441594149651
7/6/22	2	H3	2118	14.346774	1250	1272800	1274617	1.0014275612822126
7/6/22	2	H3	2119	16.152827000000002	1250	1667822	1625645	0.9747113301059706
7/6/22	2	H3	2120	10.547310999999999	1250	660429	492176	0.7452368081958848
7/6/22	2	H3	2121	12.339133	1250	915648	831271	0.9078499598098833
7/6/22	2	H3	2122	27.165909	1250	2304210	2247791	0.9755148185278252
7/6/22	2	H3	2123	15.095988	1250	2568471	2030271	0.790458992918355
7/6/22	2	H3	2124	17.06757	1250	4066140	3064583	0.753683591809431
7/6/22	2	H3	2125	15.642757999999999	1250	3645254	2860925	0.7848355697572789
7/6/22	2	H3	2126	30.472851	1250	3352877	3334899	0.9946380377210378
7/6/22	2	H3	2127	8.075289999999999	1250	1369781	1381253	1.008375061414927
7/6/22	2	H3	2128	13.458032	1250	2472565	2392110	0.9674609160932068
7/6/22	2	H3	2129	16.499506999999998	1250	3167801	3127405	0.9872479363444863
7/6/22	2	H3	2130	21.79483	1250	1314447	1584752	1.2056416120239157
7/6/22	2	H3	2131	21.754919	1250	2505940	2536589	1.0122305402363982
7/6/22	2	H3	2132	19.548793	1250	4066156	3890520	0.9568053955627871
7/6/22	2	H3	2133	7.861076000000001	1250	572304	798345	1.3949666610752327
7/6/22	2	H3	2134	20.429938	1250	1612329	1804159	1.11897695817665
7/6/22	2	H3	2135	18.087922	1250	1876567	1943434	1.0356326206311846
7/6/22	2	H3	2136	23.748008	1250	1136569	1214266	1.068361005799032
7/6/22	2	H3	2137	10.699144	1250	267497	264165	0.9875437855377818
7/6/22	2	H3	2138	22.802342	1250	2294992	2335778	1.0177717395093315
7/6/22	2	H3	2139	16.279301	1250	1133203	1422392	1.255196112258792
7/6/22	2	H3	2140	17.619369	1250	2416932	2603417	1.0771577355093152
7/6/22	2	H3	2141	14.77028	1250	2981294	3060227	1.0264760872292367
7/6/22	2	H3	2142	14.651938	1250	729855	693603	0.950329860040693
7/6/22	2	H3	2143	21.995455	1250	3058734	2461448	0.8047277076071342
7/6/22	2	H3	2144	17.154774999999997	1250	2932842	2299662	0.7841070197439889
7/6/22	2	H3	2145	24.294778	1250	3103919	2642948	0.8514874260571877
7/6/22	2	H3	2146	9.254109	1250	1092068	1036167	0.9488117956024716
7/6/22	2	H3	2147	9.032405	1250	909750	858010	0.9431272327562518
7/6/22	2	H3	2148	18.029821	1250	1647064	1246381	0.7567289431376073
7/6/22	2	H3	2149	13.50447	1250	2377132	1857525	0.7814143261712012
7/6/22	2	H3	2150	23.950345	1250	2822967	2105833	0.7459644409587501
7/6/22	2	H3	2151	20.919891	1250	2552375	2049625	0.8030265928791811
7/6/22	2	H3	2152	16.794506	1250	3559060	2658051	0.7468407388467742
7/6/22	2	H3	2153	23.385599	1250	2580152	1787660	0.6928506537599335
7/6/22	2	H3	2154	20.494887	1250	3989635	2482935	0.6223464051222731
7/6/22	2	H3	2155	12.038142	1250	4141405	2218023	0.5355725894955938
7/6/22	2	H3	2156	13.354777	1250	1191398	821096	0.6891869887308859
7/6/22	2	xCAPG	2220	17.440144	1250	760724	809756	1.0644543881880946
7/6/22	2	xCAPG	2221	27.581069	1250	1323054	2032181	1.5359773675148558
7/6/22	2	xCAPG	2222	47.74982	1250	3890527	4713203	1.2114561857558115
7/6/22	2	xCAPG	2223	16.873151	1250	562503	1052651	1.8713695749178227
7/6/22	2	xCAPG	2224	27.972154000000003	1250	363883	871840	2.3959349571153363
7/6/22	2	xCAPG	2225	22.311746999999997	1250	1730341	1575011	0.9102315670726174
7/6/22	2	xCAPG	2226	11.197657	1250	1079993	1259578	1.1662834851707373
7/6/22	2	xCAPG	2227	13.507252	1250	1637510	3484662	2.1280248670237127
7/6/22	2	xCAPG	2228	18.533255999999998	1250	1892488	2106024	1.112833476354936
7/6/22	2	xCAPG	2229	15.075871999999999	1250	925475	1552903	1.6779524028201733
7/6/22	2	xCAPG	2230	16.094833	1250	1684310	1535559	0.9116843098954468
7/6/22	2	xCAPG	2231	15.532227	1250	2997433	6817348	2.2743954577133167
7/6/22	2	xCAPG	2232	9.723196999999999	1250	494150	1072276	2.169940301527876
7/6/22	2	xCAPG	2233	17.626109999999997	1250	1283097	1892450	1.4749079765598392
7/6/22	2	xCAPG	2234	14.037544	1250	1268574	1493736	1.1774922077860652
7/6/22	2	xCAPG	2235	12.988195000000001	1250	538587	589386	1.0943190236674856
7/6/22	2	xCAPG	2236	9.582492	1250	780303	1182004	1.5148013015456816
7/6/22	2	xCAPG	2237	13.902403	1250	2053244	1530017	0.7451705691091756
7/6/22	2	xCAPG	2238	16.295244	1250	1809951	3615045	1.9973165019384502
7/6/22	2	xCAPG	2239	10.627882	1250	809954	1322618	1.6329544640806761
7/6/22	2	xCAPG	2240	19.467794	1250	3726510	3186874	0.8551899766805939
7/6/22	2	xCAPG	2241	22.052058	1250	1613793	1768770	1.0960327625662027
7/6/22	2	xCAPG	2242	10.813527	1250	1878538	1344116	0.7155117437070744
7/6/22	2	xCAPG	2243	18.699855	1250	1140717	1294372	1.134700368277145
7/6/22	2	xCAPG	2244	14.808371999999999	1250	373475	1355537	3.629525403306781
7/6/22	2	xCAPG	2245	19.721812	1250	1404884	2032342	1.4466261983195765
7/6/22	2	xCAPG	2246	28.217612	1250	1328761	2597114	1.9545380997786659
7/6/22	2	xCAPG	2247	20.476910999999998	1250	1116942	1869875	1.674102146754263
7/6/22	2	xCAPG	2248	29.878145	1250	2670501	2117123	0.7927812047252557
7/6/22	2	xCAPG	2249	13.499869	1250	1507975	1777202	1.1785354531739585
7/6/22	2	xCAPG	2250	16.761871	1250	1400028	873441	0.6238739510924067
7/6/22	2	xCAPG	2251	11.369606	1250	965580	712215	0.737603305785124
7/6/22	2	xCAPG	2252	13.315935999999999	1250	2550023	1810768	0.7100986932274729
7/6/22	2	xCAPG	2253	30.215302	1250	2577059	1858447	0.7211503500695948
7/6/22	2	xCAPG	2254	15.801438999999998	1250	3037046	2148923	0.7075701191223314
7/6/22	2	xCAPG	2255	19.127534	1250	4132550	4401803	1.0651542026109786
7/6/22	2	xCAPG	2256	14.119291999999998	1250	1032556	792638	0.7676465005287849
7/6/22	2	xCAPG	2257	10.96001	1250	833737	1159352	1.390548818152487
7/6/22	2	xCAPG	2258	10.945351	1250	2238904	3698932	1.6521172859577722
7/6/22	2	xCAPG	2259	15.069558999999998	1250	1790426	1963008	1.0963915850194312
7/6/22	2	xCAPG	2260	11.763259	1250	984977	978265	0.9931856276847073
7/6/22	2	xCAPG	2261	19.946084	1250	1994783	2116415	1.060975053426864
7/6/22	2	xCAPG	2262	20.659988	1250	1956563	1707291	0.8725969978988666
7/6/22	2	xCAPG	2263	14.775951	1250	1254763	760159	0.6058187880898623
7/6/22	2	xCAPG	2264	14.346774	1250	1272800	2251727	1.769112979258328
7/6/22	2	xCAPG	2265	16.152827000000002	1250	1667822	1916758	1.14925813426133
7/6/22	2	xCAPG	2266	10.547310999999999	1250	660429	439443	0.6653902236273694
7/6/22	2	xCAPG	2267	12.339133	1250	915648	744117	0.8126670947787796
7/6/22	2	xCAPG	2268	27.165909	1250	2304210	1989361	0.8633592424301605
7/6/22	2	xCAPG	2269	15.095988	1250	2568471	2852430	1.1105556574319897
7/6/22	2	xCAPG	2270	17.06757	1250	4066140	3448202	0.848028351212698
7/6/22	2	xCAPG	2271	15.642757999999999	1250	3645254	2905340	0.7970199058831017
7/6/22	2	xCAPG	2272	30.472851	1250	3352877	4893619	1.4595283393933032
7/6/22	2	xCAPG	2273	8.075289999999999	1250	1369781	2193546	1.6013844548873142
7/6/22	2	xCAPG	2274	13.458032	1250	2472565	4386763	1.77417499641061
7/6/22	2	xCAPG	2275	16.499506999999998	1250	3167801	2090280	0.6598520551006835
7/6/22	2	xCAPG	2276	21.79483	1250	1314447	2176557	1.6558727738737278
7/6/22	2	xCAPG	2277	21.754919	1250	2505940	3024190	1.2068086227124353
7/6/22	2	xCAPG	2278	19.548793	1250	4066156	2762418	0.6793684256088551
7/6/22	2	xCAPG	2279	7.861076000000001	1250	572304	1540083	2.6910226033716347
7/6/22	2	xCAPG	2280	20.429938	1250	1612329	1985491	1.2314428382792841
7/6/22	2	xCAPG	2281	18.087922	1250	1876567	1749334	0.932199063502662
7/6/22	2	xCAPG	2282	23.748008	1250	1136569	1660985	1.4614026953049044
7/6/22	2	xCAPG	2283	10.699144	1250	267497	534098	1.9966504297244454
7/6/22	2	xCAPG	2284	22.802342	1250	2294992	2182450	0.950961920564429
7/6/22	2	xCAPG	2285	16.279301	1250	1133203	1542997	1.3616245279971904
7/6/22	2	xCAPG	2286	17.619369	1250	2416932	2954966	1.222610317543067
7/6/22	2	xCAPG	2287	14.77028	1250	2981294	3400809	1.1407157428955346
7/6/22	2	xCAPG	2288	14.651938	1250	729855	7809037	10.699436189380082
7/6/22	2	xCAPG	2289	21.995455	1250	3058734	5542576	1.8120490372814373
7/6/22	2	xCAPG	2290	17.154774999999997	1250	2932842	3440919	1.1732370853936216
7/6/22	2	xCAPG	2291	24.294778	1250	3103919	2591159	0.8348023901396912
7/6/22	2	xCAPG	2292	9.254109	1250	1092068	907449	0.8309455088877249
7/6/22	2	xCAPG	2293	9.032405	1250	909750	1081450	1.1887331684528717
7/6/22	2	xCAPG	2294	18.029821	1250	1647064	2024218	1.2289856374737107
7/6/22	2	xCAPG	2295	13.50447	1250	2377132	1766191	0.7429923958787312
7/6/22	2	xCAPG	2296	23.950345	1250	2822967	2220959	0.7867463558730938
7/6/22	2	xCAPG	2297	20.919891	1250	2552375	2426126	0.9505366570351144
7/6/22	2	xCAPG	2298	16.794506	1250	3559060	3170556	0.8908408399970779
7/6/22	2	xCAPG	2299	23.385599	1250	2580152	2055688	0.7967313553620097
7/6/22	2	xCAPG	2300	20.494887	1250	3989635	2577294	0.6459974408686509
7/6/22	2	xCAPG	2301	12.038142	1250	4141405	3409414	0.8232505635164877
7/6/22	2	xCAPG	2302	13.354777	1250	1191398	2057225	1.7267319569111246
7/6/22	3	H3	2157	23.849550999999998	78	526951	2706168	5.135521139536693
7/6/22	3	H3	2158	17.773342	78	811927	2372177	2.921662908118587
7/6/22	3	H3	2159	7.982199999999999	78	385213	1105317	2.8693657794518876
7/6/22	3	H3	2160	29.482031000000003	78	2166417	4603574	2.1249713236186754
7/6/22	3	H3	2161	28.613726	78	1300269	2880039	2.214956289813877
7/6/22	3	H3	2162	27.59851	78	5256504	5095500	0.9693705169823899
7/6/22	3	H3	2163	14.901461999999999	78	720601	2074005	2.8781600358589565
7/6/22	3	H3	2164	24.721708	78	1902939	3617355	1.9009306131200212
7/6/22	3	H3	2165	14.99926	78	1017359	2529095	2.485941540793368
7/6/22	3	H3	2166	18.791233	78	1215048	2457052	2.022185131780802
7/6/22	3	H3	2167	23.265224	78	2050635	3284290	1.6015965786207687
7/6/22	3	H3	2168	15.277994999999999	78	694442	1417973	2.0418883074468424
7/6/22	3	H3	2169	22.624936	78	1792153	2928130	1.6338616178417802
7/6/22	3	H3	2170	14.560346000000001	78	1121149	2476231	2.20865469264121
7/6/22	3	H3	2171	20.930163	78	2309170	5501779	2.3825785888436104
7/6/22	3	H3	2172	21.152402	78	1195879	1676937	1.4022631052138217
7/6/22	3	H3	2173	20.119103	78	360701	430574	1.1937144615623467
7/6/22	3	H3	2174	14.75209	78	1458247	3538065	2.4262453480103163
7/6/22	3	H3	2175	22.930849	78	3114541	4371687	1.4036376467672123
7/6/22	3	H3	2176	13.967245	78	555949	1647154	2.9627789599405703
7/6/22	3	H3	2177	31.292792000000002	78	3193670	6211890	1.9450632031487285
7/6/22	3	H3	2178	18.423474	78	1863184	3817639	2.048986573521456
7/6/22	3	H3	2179	34.802178	78	3309515	6472403	1.9556953209156025
7/6/22	3	H3	2180	19.713894	78	642778	1986791	3.0909443073658402
7/6/22	3	H3	2181	20.809788	78	2424905	5194262	2.142047626608053
7/6/22	3	H3	2182	18.471624	78	820791	2223763	2.7092926213859556
7/6/22	3	H3	2183	25.599643	78	1956479	4545615	2.3233650859528776
7/6/22	3	H3	2184	17.969472999999997	78	954586	2144082	2.246085737691523
7/6/22	3	H3	2185	10.817272000000001	78	1347611	2872462	2.1315216334684117
7/6/22	3	H3	2186	18.589109999999998	78	984110	1968292	2.0000731625529666
7/6/22	3	H3	2187	20.109901	78	1457831	3044151	2.0881371023115847
7/6/22	3	H3	2188	31.310554	78	1468896	3210309	2.185525047382524
7/6/22	3	H3	2189	19.246945999999998	78	916845	1855991	2.0243236315844007
7/6/22	3	H3	2190	26.570453999999998	78	1107466	2379444	2.1485481269853883
7/6/22	3	H3	2191	18.951305	78	1219692	2684428	2.200906458351781
7/6/22	3	H3	2192	16.887489	78	1025722	2031043	1.9801105952685036
7/6/22	3	H3	2193	30.758968999999997	78	3203676	9096593	2.839423524725971
7/6/22	3	H3	2194	20.899668000000002	78	1111102	2528276	2.275467058829882
7/6/22	3	H3	2195	20.176134	78	963465	2990435	3.1038335590810253
7/6/22	3	H3	2196	24.641993	78	1469096	3882844	2.6430158410342144
7/6/22	3	H3	2197	15.202024999999999	78	987804	2185261	2.212241497301084
7/6/22	3	H3	2198	7.550027000000001	78	586427	1055008	1.7990440412873214
7/6/22	3	H3	2199	21.086704	78	1823525	2482350	1.361292003125814
7/6/22	3	H3	2200	14.815648	78	2132168	2710120	1.271063068201005
7/6/22	3	H3	2201	36.853154	78	1685734	2284865	1.3554125383957374
7/6/22	3	H3	2202	15.825620999999998	78	2295152	3767258	1.6413980424825894
7/6/22	3	H3	2203	11.830776	78	1240277	2902849	2.340484424043984
7/6/22	3	H3	2204	21.762729999999998	78	874611	2421906	2.7691236446831793
7/6/22	3	H3	2205	24.809662	78	3641183	6719294	1.84536014806177
7/6/22	3	H3	2206	12.322441	78	846162	1931952	2.2831939983123797
7/6/22	3	H3	2207	31.281128999999996	78	1616868	3454241	2.1363778613962303
7/6/22	3	H3	2208	24.039369	78	7665415	11742686	1.531904795761221
7/6/22	3	H3	2209	32.147186999999995	78	2652254	5080752	1.9156355311369122
7/6/22	3	H3	2210	12.560944	78	675101	1766959	2.617325407605677
7/6/22	3	H3	2211	20.529768999999998	78	1490243	2655799	1.7821247944127232
7/6/22	3	H3	2212	19.624442000000002	78	1069066	1903788	1.7807955729580773
7/6/22	3	H3	2213	30.922251	78	2790727	4063543	1.4560876072793936
7/6/22	3	H3	2214	39.429607	78	1914213	3807165	1.988893085565713
7/6/22	3	H3	2215	18.131043000000002	78	3013454	2145205	0.7118758076280574
7/6/22	3	H3	2216	21.53482	78	2208124	4443664	2.012415969393023
7/6/22	3	H3	2217	24.490481	78	997946	2502915	2.508066568732176
7/6/22	3	H3	2218	20.313201	78	1103069	2452843	2.2236532800758613
7/6/22	3	H3	2219	22.785971	78	1742397	3500437	2.0089778621060526
7/6/22	3	xCAPG	2303	23.849550999999998	78	526951	3443603	6.534958658395182
7/6/22	3	xCAPG	2304	17.773342	78	811927	1666743	2.0528237144472348
7/6/22	3	xCAPG	2305	7.982199999999999	78	385213	2131971	5.534525054969588
7/6/22	3	xCAPG	2306	29.482031000000003	78	2166417	5873565	2.711188566190166
7/6/22	3	xCAPG	2307	28.613726	78	1300269	3709055	2.8525289766963606
7/6/22	3	xCAPG	2308	27.59851	78	5256504	5782660	1.100096185601685
7/6/22	3	xCAPG	2309	14.901461999999999	78	720601	1333346	1.8503249371011141
7/6/22	3	xCAPG	2310	24.721708	78	1902939	4993425	2.6240594154620824
7/6/22	3	xCAPG	2311	14.99926	78	1017359	2956740	2.9062897168059654
7/6/22	3	xCAPG	2312	18.791233	78	1215048	3833351	3.154896761280213
7/6/22	3	xCAPG	2313	23.265224	78	2050635	4867990	2.373893940169752
7/6/22	3	xCAPG	2314	15.277994999999999	78	694442	1877413	2.7034842362645115
7/6/22	3	xCAPG	2315	22.624936	78	1792153	3808009	2.124823606020245
7/6/22	3	xCAPG	2316	14.560346000000001	78	1121149	3503575	3.1249860634045965
7/6/22	3	xCAPG	2317	20.930163	78	2309170	5121498	2.217895607512656
7/6/22	3	xCAPG	2318	21.152402	78	1195879	3028149	2.5321533365833835
7/6/22	3	xCAPG	2319	20.119103	78	360701	639696	1.773479973717844
7/6/22	3	xCAPG	2320	14.75209	78	1458247	3703441	2.5396527474426485
7/6/22	3	xCAPG	2321	22.930849	78	3114541	6591747	2.116442519138454
7/6/22	3	xCAPG	2322	13.967245	78	555949	2838423	5.105545652568851
7/6/22	3	xCAPG	2323	31.292792000000002	78	3193670	11707734	3.6659185200725184
7/6/22	3	xCAPG	2324	18.423474	78	1863184	9189336	4.932060386950511
7/6/22	3	xCAPG	2325	34.802178	78	3309515	6883615	2.079946759570511
7/6/22	3	xCAPG	2326	19.713894	78	642778	1496378	2.3279857120187684
7/6/22	3	xCAPG	2327	20.809788	78	2424905	7736872	3.190587672506758
7/6/22	3	xCAPG	2328	18.471624	78	820791	3427090	4.17535036324716
7/6/22	3	xCAPG	2329	25.599643	78	1956479	5691727	2.909168460279921
7/6/22	3	xCAPG	2330	17.969472999999997	78	954586	3568842	3.738628054465496
7/6/22	3	xCAPG	2331	10.817272000000001	78	1347611	7953419	5.901865597713287
7/6/22	3	xCAPG	2332	18.589109999999998	78	984110	3175187	3.226455375923423
7/6/22	3	xCAPG	2333	20.109901	78	1457831	3621545	2.4842008435820064
7/6/22	3	xCAPG	2334	31.310554	78	1468896	4483603	3.0523624545236694
7/6/22	3	xCAPG	2335	19.246945999999998	78	916845	5160523	5.628566442528453
7/6/22	3	xCAPG	2336	26.570453999999998	78	1107466	3080953	2.781984277621164
7/6/22	3	xCAPG	2337	18.951305	78	1219692	2997335	2.4574523732220923
7/6/22	3	xCAPG	2338	16.887489	78	1025722	7512949	7.324547002014191
[truncated: 366 more rows]
