# Supplementary material for: Mitotic chromosomes scale to nuclear-cytoplasmic ratio and cell size in Xenopus
Source: eLife. 2023 Apr 25;12:e84360. doi: 10.7554/eLife.84360 (PMC10260010; doi:10.7554/eLife.84360)
Supplement: Figure 6—source data 1. [file elife-84360-fig6-data1.zip]

Archive with 10 entries (9 files):
- Figure 6_Source Data/
- __MACOSX/._Figure 6_Source Data
- Figure 6_Source Data/Figure 6-Source Data_summary.docx
- __MACOSX/Figure 6_Source Data/._Figure 6-Source Data_summary.docx
- Figure 6_Source Data/Figure 6-Source Data 2.csv
- __MACOSX/Figure 6_Source Data/._Figure 6-Source Data 2.csv
- Figure 6_Source Data/Figure 6-Source Data 3.csv
- __MACOSX/Figure 6_Source Data/._Figure 6-Source Data 3.csv
- Figure 6_Source Data/Figure 6-Source Data 1.csv
- __MACOSX/Figure 6_Source Data/._Figure 6-Source Data 1.csv
