# Supplementary material for: Mitotic chromosomes scale to nuclear-cytoplasmic ratio and cell size in Xenopus
Source: eLife. 2023 Apr 25;12:e84360. doi: 10.7554/eLife.84360 (PMC10260010; doi:10.7554/eLife.84360)
Supplement: Figure 6—source data 1. [file elife-84360-fig6-data1.zip › Figure 6_Source Data/Figure 6-Source Data 2.csv]

Date	Sample_type	Antibody	DAPI	POI	normalized_fluorescence
2/7/23	DMSO	Topo2	679386	1619488	2.383752388
2/7/23	DMSO	Topo2	1183805	3318471	2.803224349
2/7/23	DMSO	Topo2	1100996	1787086	1.623153944
2/7/23	DMSO	Topo2	2832879	4179939	1.47550919
2/7/23	DMSO	Topo2	2331239	4238611	1.818179517
2/7/23	DMSO	Topo2	1627223	3376339	2.074908602
2/7/23	DMSO	Topo2	2515074	3238429	1.28760784
2/7/23	DMSO	Topo2	1618486	3764700	2.326062752
2/7/23	DMSO	Topo2	881919	2966626	3.363830465
2/7/23	DMSO	Topo2	851891	1642693	1.928290122
2/7/23	DMSO	Topo2	1682756	3520407	2.092048402
2/7/23	DMSO	Topo2	1075714	2448209	2.275892105
2/7/23	DMSO	Topo2	3538365	13543055	3.827489533
2/7/23	DMSO	Topo2	3092828	4665954	1.508636756
2/7/23	DMSO	Topo2	2286794	4034109	1.764089376
2/7/23	DMSO	Topo2	2730582	3709035	1.358331301
2/7/23	DMSO	Topo2	1773326	2357957	1.329680499
2/7/23	DMSO	Topo2	1610317	2484639	1.542950239
2/7/23	DMSO	Topo2	2176920	3754452	1.724662367
2/7/23	DMSO	Topo2	2697367	3878238	1.437786553
2/7/23	DMSO	Topo2	2311988	2539715	1.098498349
2/7/23	DMSO	Topo2	1053196	1514376	1.437886205
2/7/23	DMSO	Topo2	838391	2330859	2.780157468
2/7/23	DMSO	Topo2	1088675	2351472	2.159939376
2/7/23	DMSO	Topo2	885142	1377898	1.556697118
2/7/23	DMSO	Topo2	1483554	2022624	1.363363922
2/7/23	DMSO	Topo2	784808	1457452	1.857080968
2/7/23	DMSO	Topo2	1829243	2774385	1.516684771
2/7/23	DMSO	Topo2	4630399	4604344	0.994373055
2/7/23	DMSO	Topo2	1441948	2457662	1.704404042
2/7/23	DMSO	Topo2	935422	1603404	1.714096953
2/7/23	DMSO	Topo2	1928949	2060429	1.06816147
2/7/23	DMSO	Topo2	469981	1212960	2.580870291
2/7/23	DMSO	Topo2	3032624	5577295	1.839098747
2/7/23	DMSO	Topo2	1625280	3512229	2.160999335
2/7/23	DMSO	Topo2	2320085	3368320	1.451808878
2/7/23	DMSO	Topo2	1636666	2857626	1.746004377
2/7/23	DMSO	Topo2	745107	1374284	1.844411608
2/7/23	DMSO	Topo2	2788652	3130586	1.122616232
2/7/23	DMSO	Topo2	1773266	3346812	1.887371663
2/7/23	DMSO	Topo2	3184106	5330308	1.674035977
2/7/23	DMSO	Topo2	1625329	2253148	1.386271949
2/7/23	DMSO	Topo2	990820	1484155	1.497905775
2/7/23	DMSO	Topo2	3396954	4177589	1.229804407
2/7/23	DMSO	Topo2	2750249	3045171	1.107234654
2/7/23	DMSO	Topo2	1516041	3926227	2.589789458
2/7/23	DMSO	Topo2	874045	2218249	2.537911664
2/7/23	DMSO	Topo2	1796952	2823772	1.571423165
2/7/23	DMSO	Topo2	2180655	2772195	1.271267119
2/7/23	DMSO	Topo2	1053113	1522923	1.446115469
2/7/23	DMSO	Topo2	1920098	4027367	2.09747992
2/7/23	DMSO	Topo2	1367206	2236251	1.635635742
2/7/23	DMSO	Topo2	1593401	2214951	1.390077576
2/7/23	DMSO	Topo2	1730578	4339633	2.507620575
2/7/23	DMSO	Topo2	2023751	3984383	1.968810886
2/7/23	DMSO	Topo2	866943	2008369	2.316610204
2/7/23	DMSO	Topo2	772521	1528326	1.978361753
2/7/23	DMSO	Topo2	1520375	2159187	1.420167393
2/7/23	DMSO	Topo2	1826818	2919031	1.597877293
2/7/23	DMSO	Topo2	1147663	1620138	1.41168444
2/7/23	DMSO	Topo2	2213983	2647429	1.195776571
2/7/23	DMSO	Topo2	3338642	4698765	1.407388094
2/7/23	DMSO	Topo2	1122321	1439015	1.282177737
2/7/23	DMSO	Topo2	2150823	3180587	1.478776729
2/7/23	DMSO	Topo2	3153445	5047990	1.600785807
2/7/23	DMSO	Topo2	756650	1707555	2.256730324
2/7/23	DMSO	Topo2	1618534	2893787	1.787906216
2/7/23	DMSO	Topo2	2602144	5629986	2.163595097
2/7/23	DMSO	Topo2	1299455	2504050	1.927000165
2/7/23	DMSO	Topo2	1713656	1613271	0.941420565
2/7/23	DMSO	Topo2	3458828	3636879	1.051477263
2/7/23	DMSO	Topo2	1357626	2917920	2.149281172
2/7/23	DMSO	Topo2	1458116	3704446	2.54057016
2/7/23	DMSO	Topo2	850397	1891296	2.224015372
2/7/23	DMSO	Topo2	936785	1784335	1.904743351
2/7/23	DMSO	Topo2	1461036	2487251	1.702388579
2/7/23	DMSO	Topo2	674697	2227060	3.300829854
2/7/23	DMSO	Topo2	1205244	1806454	1.498828453
2/7/23	DMSO	Topo2	1708493	2356658	1.379378201
2/7/23	DMSO	Topo2	1014515	1367942	1.348370404
2/7/23	DMSO	H1	1248764	1533797	1.228252096
2/7/23	DMSO	H1	876820	1954728	2.229337834
2/7/23	DMSO	H1	1330716	2379015	1.787770644
2/7/23	DMSO	H1	875469	1992620	2.276060032
2/7/23	DMSO	H1	1273317	2241056	1.760014199
2/7/23	DMSO	H1	2251000	3508441	1.558614394
2/7/23	DMSO	H1	1307771	1840023	1.406991744
2/7/23	DMSO	H1	1341348	1949043	1.453047979
2/7/23	DMSO	H1	1590495	3106491	1.953159865
2/7/23	DMSO	H1	1018929	1482452	1.454911971
2/7/23	DMSO	H1	879357	1270198	1.44446226
2/7/23	DMSO	H1	1586995	1723937	1.086290127
2/7/23	DMSO	H1	674131	789715	1.17145629
2/7/23	DMSO	H1	1011748	1059608	1.047304269
2/7/23	DMSO	H1	1039202	1809915	1.741639258
2/7/23	DMSO	H1	846777	1336593	1.578447454
2/7/23	DMSO	H1	1209107	1701916	1.407580967
2/7/23	DMSO	H1	931487	1393052	1.495514162
2/7/23	DMSO	H1	1415053	2029215	1.434020493
2/7/23	DMSO	H1	536462	805923	1.5022928
2/7/23	DMSO	H1	1776142	1668566	0.939432771
2/7/23	DMSO	H1	804687	1242260	1.543780377
2/7/23	DMSO	H1	1478504	1796169	1.214855692
2/7/23	DMSO	H1	2489451	2508108	1.007494423
2/7/23	DMSO	H1	2935589	3702507	1.261248424
2/7/23	DMSO	H1	2577933	3040808	1.179552766
2/7/23	DMSO	H1	2102094	2480123	1.179834489
2/7/23	DMSO	H1	1946513	2060346	1.058480473
2/7/23	DMSO	H1	2590971	3040982	1.173684306
2/7/23	DMSO	H1	1315768	1725582	1.311463723
2/7/23	DMSO	H1	1161503	1499679	1.29115379
2/7/23	DMSO	H1	860835	1277412	1.483922006
2/7/23	DMSO	H1	1403554	1944914	1.385706571
2/7/23	DMSO	H1	2702905	3056793	1.13092876
2/7/23	DMSO	H1	1369953	2042059	1.490605152
2/7/23	DMSO	H1	1231756	1737553	1.410630839
2/7/23	DMSO	H1	900915	1326683	1.472595084
2/7/23	DMSO	H1	1278108	1935315	1.514203025
2/7/23	DMSO	H1	1327908	1639560	1.23469397
2/7/23	DMSO	H1	3722800	4741388	1.273608037
2/7/23	DMSO	H1	886452	1027776	1.159426568
2/7/23	DMSO	H1	1489965	2257729	1.515289956
2/7/23	DMSO	H1	1875420	3170956	1.690797795
2/7/23	DMSO	H1	1987456	5133046	2.582721831
2/7/23	DMSO	H1	1279157	2217119	1.733265737
2/7/23	DMSO	H1	723254	1251105	1.729827972
2/7/23	DMSO	H1	575827	1012922	1.759073472
2/7/23	DMSO	H1	1427502	2052306	1.437690455
2/7/23	DMSO	H1	1410451	2237196	1.586156485
2/7/23	DMSO	H1	2097102	2518557	1.200970196
2/7/23	DMSO	H1	176065	1517480	8.618862352
2/7/23	DMSO	H1	1751482	3117817	1.780102222
2/7/23	DMSO	H1	568131	1033723	1.819515217
2/7/23	DMSO	H1	1461202	1548686	1.059871257
2/7/23	DMSO	H1	1032725	1365558	1.322286185
2/7/23	DMSO	H1	999646	1463178	1.463696148
2/7/23	DMSO	H1	1452290	1034437	0.712279917
2/7/23	DMSO	H1	2255837	1803087	0.799298442
2/7/23	DMSO	H1	1067181	1710377	1.602705633
2/7/23	DMSO	H1	2864270	2809801	0.980983287
2/7/23	DMSO	H1	592467	1213332	2.047931784
2/7/23	DMSO	H1	2217566	3069404	1.384131972
2/7/23	DMSO	H1	1163705	1480001	1.271800843
2/7/23	DMSO	H1	1106782	1514341	1.368237828
2/7/23	DMSO	H1	809980	1176449	1.452442036
2/7/23	DMSO	H1	2283961	1938157	0.848594613
2/7/23	DMSO	H1	2123185	2784044	1.311258322
2/7/23	DMSO	H1	1633968	2677392	1.638582885
2/7/23	DMSO	H1	739831	1101813	1.489276605
2/7/23	DMSO	H1	973448	1686344	1.732341121
2/7/23	DMSO	H1	1565616	2898842	1.851566412
2/7/23	DMSO	H1	2412901	3181292	1.318451109
2/7/23	DMSO	H1	1499157	2208141	1.472921782
2/7/23	DMSO	H1	562301	2900569	5.158392036
2/7/23	DMSO	H1	2198760	3105344	1.412316033
2/7/23	DMSO	H1	658746	889141	1.349747854
2/7/23	DMSO	H1	693165	976129	1.408220265
2/7/23	DMSO	H1	1114304	1645195	1.476432823
2/7/23	DMSO	H1	789574	810665	1.026711872
2/7/23	DMSO	H1	813345	1381969	1.699117841
2/7/23	DMSO	H1	1518161	2132913	1.40493202
2/7/23	DMSO	H1	1989537	2130804	1.071004962
2/7/23	DMSO	H1	681861	968818	1.420843838
2/7/23	Palmostatin	Topo2	1812567	3615011	1.994415103
2/7/23	Palmostatin	Topo2	944118	1046049	1.107964259
2/7/23	Palmostatin	Topo2	1200943	2974852	2.477096748
2/7/23	Palmostatin	Topo2	1838375	2072482	1.12734453
2/7/23	Palmostatin	Topo2	1050759	2201351	2.095010369
2/7/23	Palmostatin	Topo2	1415583	1749661	1.236000291
2/7/23	Palmostatin	Topo2	954771	1674505	1.753828929
2/7/23	Palmostatin	Topo2	1478157	2063355	1.395897053
2/7/23	Palmostatin	Topo2	292121	1275183	4.365256178
2/7/23	Palmostatin	Topo2	580242	892043	1.537363721
2/7/23	Palmostatin	Topo2	295372	1165288	3.945153908
2/7/23	Palmostatin	Topo2	850194	2306384	2.71277379
2/7/23	Palmostatin	Topo2	1906778	2230404	1.169724006
2/7/23	Palmostatin	Topo2	1770576	2308231	1.303661068
2/7/23	Palmostatin	Topo2	721258	913958	1.26717208
2/7/23	Palmostatin	Topo2	975122	1391879	1.427389598
2/7/23	Palmostatin	Topo2	1606265	2454658	1.52817748
2/7/23	Palmostatin	Topo2	585981	927175	1.5822612
2/7/23	Palmostatin	Topo2	1313044	1647570	1.254771356
2/7/23	Palmostatin	Topo2	730238	1121756	1.536151227
2/7/23	Palmostatin	Topo2	1619377	2038794	1.258998985
2/7/23	Palmostatin	Topo2	498414	847452	1.700297343
2/7/23	Palmostatin	Topo2	1803985	1474822	0.817535623
2/7/23	Palmostatin	Topo2	1955126	2043000	1.044945441
2/7/23	Palmostatin	Topo2	1808071	1446261	0.799891708
2/7/23	Palmostatin	Topo2	1779264	4433548	2.491787616
2/7/23	Palmostatin	Topo2	1963346	4187761	2.132971468
2/7/23	Palmostatin	Topo2	234479	384349	1.639161716
2/7/23	Palmostatin	Topo2	936709	1345449	1.436357503
2/7/23	Palmostatin	Topo2	1406920	938754	0.667240497
2/7/23	Palmostatin	Topo2	598409	1190155	1.988865475
2/7/23	Palmostatin	Topo2	727774	900729	1.237649325
2/7/23	Palmostatin	Topo2	1994350	2502551	1.254820368
2/7/23	Palmostatin	Topo2	1994350	2502551	1.254820368
2/7/23	Palmostatin	Topo2	705026	822975	1.167297376
2/7/23	Palmostatin	Topo2	1747070	1920742	1.09940758
2/7/23	Palmostatin	Topo2	1651195	1867148	1.130785885
2/7/23	Palmostatin	Topo2	907583	1833046	2.019700678
2/7/23	Palmostatin	Topo2	1905922	1732609	0.909066058
2/7/23	Palmostatin	Topo2	1311128	1909282	1.456213276
2/7/23	Palmostatin	Topo2	1234467	1997830	1.61837457
2/7/23	Palmostatin	Topo2	791810	1006486	1.271120597
2/7/23	Palmostatin	Topo2	986319	1741960	1.766122319
2/7/23	Palmostatin	Topo2	740412	1011063	1.365541077
2/7/23	Palmostatin	Topo2	1113578	1558169	1.399245495
2/7/23	Palmostatin	Topo2	935947	1486492	1.58822241
2/7/23	Palmostatin	Topo2	1662978	1754300	1.054914737
2/7/23	Palmostatin	Topo2	530741	640077	1.206006319
2/7/23	Palmostatin	Topo2	952687	1097421	1.15192188
2/7/23	Palmostatin	Topo2	1512973	1751430	1.157608232
2/7/23	Palmostatin	Topo2	1164437	1240941	1.06570042
2/7/23	Palmostatin	Topo2	1140649	1023549	0.897339146
2/7/23	Palmostatin	Topo2	2508076	2593413	1.034024886
2/7/23	Palmostatin	Topo2	1893992	2060861	1.088104385
2/7/23	Palmostatin	Topo2	2863091	2961359	1.034322346
2/7/23	Palmostatin	Topo2	2584960	3604358	1.394357359
2/7/23	Palmostatin	Topo2	2950496	2969374	1.006398246
2/7/23	Palmostatin	Topo2	526145	837142	1.591086107
2/7/23	Palmostatin	Topo2	780572	2646346	3.390265088
2/7/23	Palmostatin	Topo2	2460445	1959358	0.796342938
2/7/23	Palmostatin	Topo2	742355	3659895	4.930114298
2/7/23	Palmostatin	Topo2	378348	1759968	4.651717466
2/7/23	Palmostatin	Topo2	1153032	1537668	1.333586579
2/7/23	Palmostatin	Topo2	527289	1105834	2.097206655
2/7/23	Palmostatin	Topo2	1637275	1845087	1.126925532
2/7/23	Palmostatin	Topo2	606138	838739	1.383742646
2/7/23	Palmostatin	Topo2	834958	1090150	1.305634535
2/7/23	Palmostatin	Topo2	846508	1372282	1.62110931
2/7/23	Palmostatin	Topo2	904278	1301808	1.439610385
2/7/23	Palmostatin	Topo2	562030	988996	1.759685426
2/7/23	Palmostatin	Topo2	693773	1038394	1.496734523
2/7/23	Palmostatin	Topo2	1208975	1627890	1.34650427
2/7/23	Palmostatin	Topo2	948653	1447309	1.525646364
2/7/23	Palmostatin	Topo2	1125973	1187958	1.055050166
2/7/23	Palmostatin	Topo2	705377	638950	0.905827664
2/7/23	Palmostatin	Topo2	1793082	1700717	0.948488134
2/7/23	Palmostatin	Topo2	999627	1347742	1.348244895
2/7/23	Palmostatin	Topo2	1928429	2299300	1.192317684
2/7/23	Palmostatin	Topo2	550263	991173	1.801271392
2/7/23	Palmostatin	Topo2	1030522	2055555	1.994673573
2/7/23	Palmostatin	Topo2	532401	1235734	2.321058751
2/7/23	Palmostatin	Topo2	862070	1261611	1.463467004
2/7/23	Palmostatin	Topo2	1529258	1924461	1.258427943
2/7/23	Palmostatin	Topo2	1326286	1564803	1.179838285
2/7/23	Palmostatin	Topo2	1977895	2911267	1.471901693
2/7/23	Palmostatin	Topo2	455631	631025	1.384947468
2/7/23	Palmostatin	Topo2	2234861	3075378	1.376093636
2/7/23	Palmostatin	Topo2	1713855	2712149	1.582484516
2/7/23	Palmostatin	Topo2	2343446	2958290	1.262367471
2/7/23	Palmostatin	Topo2	478516	978594	2.045060144
2/7/23	Palmostatin	Topo2	1559083	2832692	1.816896214
2/7/23	Palmostatin	Topo2	1569052	1950487	1.243099018
2/7/23	Palmostatin	Topo2	584044	817649	1.399978426
2/7/23	Palmostatin	H1	1136378	1607950	1.414978115
2/7/23	Palmostatin	H1	811897	1389602	1.711549618
2/7/23	Palmostatin	H1	647207	1221329	1.887076314
2/7/23	Palmostatin	H1	1796896	2673509	1.48784849
2/7/23	Palmostatin	H1	434496	759277	1.747489045
2/7/23	Palmostatin	H1	1385189	2843472	2.05276825
2/7/23	Palmostatin	H1	1749253	3272745	1.870938624
2/7/23	Palmostatin	H1	2147429	2956795	1.376900005
2/7/23	Palmostatin	H1	650478	1196677	1.83968866
2/7/23	Palmostatin	H1	615658	1464401	2.378594934
2/7/23	Palmostatin	H1	998195	1848706	1.852048948
2/7/23	Palmostatin	H1	1238403	2475280	1.998767768
2/7/23	Palmostatin	H1	389182	1088125	2.795928383
2/7/23	Palmostatin	H1	528888	1245089	2.354163831
2/7/23	Palmostatin	H1	1300907	2774258	2.132556747
2/7/23	Palmostatin	H1	975779	2609139	2.67390362
2/7/23	Palmostatin	H1	465526	1171895	2.51735671
2/7/23	Palmostatin	H1	630252	1937188	3.073672118
2/7/23	Palmostatin	H1	1315227	3569587	2.714046321
2/7/23	Palmostatin	H1	1850423	4408849	2.38261684
2/7/23	Palmostatin	H1	1096407	3496481	3.189035641
2/7/23	Palmostatin	H1	582537	1930661	3.314228967
2/7/23	Palmostatin	H1	482127	1540217	3.194629216
2/7/23	Palmostatin	H1	978061	2612054	2.670645287
2/7/23	Palmostatin	H1	1090040	2415896	2.216337015
2/7/23	Palmostatin	H1	386097	1461534	3.785406258
2/7/23	Palmostatin	H1	922216	3464798	3.757035228
2/7/23	Palmostatin	H1	730348	2854414	3.908293033
2/7/23	Palmostatin	H1	602333	2545013	4.225259117
2/7/23	Palmostatin	H1	415075	1971046	4.748650244
2/7/23	Palmostatin	H1	222122	1145879	5.158782111
2/7/23	Palmostatin	H1	362693	1387645	3.825949219
2/7/23	Palmostatin	H1	411853	1552171	3.768750015
2/7/23	Palmostatin	H1	779791	2899647	3.718492519
2/7/23	Palmostatin	H1	639710	2443442	3.819608885
2/7/23	Palmostatin	H1	810535	2425192	2.992087942
2/7/23	Palmostatin	H1	514442	1966714	3.823004343
2/7/23	Palmostatin	H1	836911	2265542	2.707028585
2/7/23	Palmostatin	H1	877048	3311203	3.775395417
2/7/23	Palmostatin	H1	368613	1277409	3.465447502
2/7/23	Palmostatin	H1	1033414	2502441	2.421528061
2/7/23	Palmostatin	H1	683184	1690984	2.475151643
2/7/23	Palmostatin	H1	1627526	2652298	1.629650156
2/7/23	Palmostatin	H1	1941228	4422574	2.27823522
2/7/23	Palmostatin	H1	736096	1339659	1.819951474
2/7/23	Palmostatin	H1	1373391	3352782	2.441243608
2/7/23	Palmostatin	H1	545659	1342192	2.459763332
2/7/23	Palmostatin	H1	720306	1281919	1.779686689
2/7/23	Palmostatin	H1	830584	1798728	2.165618408
2/7/23	Palmostatin	H1	1811569	2954121	1.630697478
2/7/23	Palmostatin	H1	1995479	3057045	1.531985553
2/7/23	Palmostatin	H1	1568214	3067062	1.955767516
2/7/23	Palmostatin	H1	575357	877353	1.52488455
2/7/23	Palmostatin	H1	1352860	1683672	1.244527889
2/7/23	Palmostatin	H1	1809259	2061929	1.139653858
2/7/23	Palmostatin	H1	1902761	2220390	1.166930581
2/7/23	Palmostatin	H1	2454391	2784836	1.134634213
2/7/23	Palmostatin	H1	3443561	3440210	0.999026879
2/7/23	Palmostatin	H1	2083491	2489216	1.194733263
2/7/23	Palmostatin	H1	1719734	1820024	1.058317158
2/7/23	Palmostatin	H1	1441792	1298619	0.900697882
2/7/23	Palmostatin	H1	2042461	1393620	0.682323922
2/7/23	Palmostatin	H1	1609373	558893	0.347273752
2/7/23	Palmostatin	H1	985683	988618	1.002977631
2/7/23	Palmostatin	H1	1985696	1690085	0.85112978
2/7/23	Palmostatin	H1	1222852	1317101	1.077073105
2/7/23	Palmostatin	H1	2427063	1607762	0.662431095
2/7/23	Palmostatin	H1	1148759	1138183	0.990793543
2/7/23	Palmostatin	H1	992512	1014915	1.022572019
2/7/23	Palmostatin	H1	1338832	1586608	1.185068776
2/7/23	Palmostatin	H1	615349	904588	1.470040579
2/7/23	Palmostatin	H1	1509673	1489875	0.986885902
2/7/23	Palmostatin	H1	1441400	1793331	1.244159151
2/7/23	Palmostatin	H1	801033	1184908	1.479224951
2/7/23	Palmostatin	H1	922975	1524056	1.651242991
2/7/23	Palmostatin	H1	1158701	2171519	1.874097804
2/7/23	Palmostatin	H1	614522	1027367	1.671814841
2/7/23	Palmostatin	H1	1312085	1997343	1.522266469
2/7/23	Palmostatin	H1	1324372	2903087	2.192048005
2/7/23	Palmostatin	H1	561806	1272988	2.265885377
2/7/23	Palmostatin	H1	775311	1707581	2.202446502
2/7/23	Palmostatin	H1	1367235	3609704	2.640148914
2/7/23	Palmostatin	H1	645006	1506463	2.335579824
2/7/23	Palmostatin	H1	1286935	2732766	2.123468551
2/7/23	Palmostatin	H1	582851	1453967	2.494577516
2/7/23	Palmostatin	H1	1519066	2955169	1.94538552
2/7/23	Palmostatin	H1	1901838	3422110	1.799369873
2/7/23	Palmostatin	H1	1615766	3221917	1.994049262
2/7/23	Palmostatin	H1	900516	2108618	2.341566391
2/8/23	DMSO	Topo2	1305123	1308677	1.002723115
2/8/23	DMSO	Topo2	1343459	1317574	0.980732572
2/8/23	DMSO	Topo2	875882	1502516	1.715431987
2/8/23	DMSO	Topo2	1027833	1460672	1.421118022
2/8/23	DMSO	Topo2	2690329	2266368	0.842412954
2/8/23	DMSO	Topo2	4088960	3649808	0.892600563
2/8/23	DMSO	Topo2	2386895	2079596	0.871255753
2/8/23	DMSO	Topo2	2077663	3237422	1.558203616
2/8/23	DMSO	Topo2	2075445	2773119	1.336156342
2/8/23	DMSO	Topo2	943716	2055800	2.178409606
2/8/23	DMSO	Topo2	1412496	2035909	1.441355586
2/8/23	DMSO	Topo2	1204176	2512026	2.086095388
2/8/23	DMSO	Topo2	569214	1523379	2.676285193
2/8/23	DMSO	Topo2	1469581	2588444	1.761348303
2/8/23	DMSO	Topo2	1318306	2386099	1.809973557
2/8/23	DMSO	Topo2	929793	3124972	3.360933025
2/8/23	DMSO	Topo2	853431	1498696	1.756083386
2/8/23	DMSO	Topo2	1367858	2622285	1.917073995
2/8/23	DMSO	Topo2	1335247	2873761	2.152231759
2/8/23	DMSO	Topo2	1106702	2132118	1.92655114
2/8/23	DMSO	Topo2	622728	2949749	4.73681768
2/8/23	DMSO	Topo2	987393	2070326	2.096759851
2/8/23	DMSO	Topo2	1270505	1935850	1.523685464
2/8/23	DMSO	Topo2	591941	1714960	2.897180631
2/8/23	DMSO	Topo2	1945107	2759403	1.418638152
2/8/23	DMSO	Topo2	537822	1772088	3.294934012
2/8/23	DMSO	Topo2	793433	2288160	2.883872992
2/8/23	DMSO	Topo2	1074166	4137103	3.85145592
2/8/23	DMSO	Topo2	1678509	3930716	2.341790244
2/8/23	DMSO	Topo2	458313	2095486	4.572172293
2/8/23	DMSO	Topo2	1270099	4810029	3.787129192
2/8/23	DMSO	Topo2	1358025	4509942	3.320956536
2/8/23	DMSO	Topo2	1495694	3649075	2.43972029
2/8/23	DMSO	Topo2	1313690	4976176	3.787937794
2/8/23	DMSO	Topo2	1333846	2754058	2.064749604
2/8/23	DMSO	Topo2	1393449	3499592	2.511460412
2/8/23	DMSO	Topo2	3406714	5088674	1.493719168
2/8/23	DMSO	Topo2	1175543	2912860	2.477884688
2/8/23	DMSO	Topo2	1522585	4095009	2.68951093
2/8/23	DMSO	Topo2	2089801	3182838	1.523034011
2/8/23	DMSO	Topo2	2628501	3468777	1.319678783
2/8/23	DMSO	Topo2	1572043	2117153	1.346752602
2/8/23	DMSO	Topo2	1891901	3268141	1.727437641
2/8/23	DMSO	Topo2	1852458	2556013	1.379795385
2/8/23	DMSO	Topo2	1946597	3733489	1.917956824
2/8/23	DMSO	Topo2	1356018	2282512	1.683246093
2/8/23	DMSO	Topo2	1849069	3614772	1.954914608
2/8/23	DMSO	Topo2	1791604	4467726	2.493701733
2/8/23	DMSO	Topo2	1302573	1871052	1.436427747
2/8/23	DMSO	Topo2	1859936	2950766	1.586487922
2/8/23	DMSO	Topo2	1712752	2438447	1.423701155
2/8/23	DMSO	Topo2	2876273	4094175	1.423430599
2/8/23	DMSO	Topo2	1134245	1987784	1.752517313
2/8/23	DMSO	Topo2	1892619	2587210	1.366999909
2/8/23	DMSO	Topo2	1840434	2594727	1.409845178
2/8/23	DMSO	Topo2	1323874	2274570	1.718116679
2/8/23	DMSO	Topo2	2281397	2423599	1.062331107
2/8/23	DMSO	Topo2	1955217	3513787	1.797134027
2/8/23	DMSO	Topo2	1975804	2615763	1.323898018
2/8/23	DMSO	Topo2	1806829	3932216	2.176307775
2/8/23	DMSO	Topo2	2957391	2669335	0.902597932
2/8/23	DMSO	Topo2	1709218	2164085	1.266125796
2/8/23	DMSO	Topo2	873844	1872562	2.142901937
2/8/23	DMSO	Topo2	1272407	2212576	1.738890151
2/8/23	DMSO	Topo2	1233095	1819925	1.475900073
2/8/23	DMSO	Topo2	1884246	2048436	1.087138304
2/8/23	DMSO	Topo2	2019287	3816848	1.890195896
2/8/23	DMSO	Topo2	2131195	2564416	1.203276096
2/8/23	DMSO	Topo2	2582257	1562999	0.60528406
2/8/23	DMSO	Topo2	2603929	2783484	1.068955413
2/8/23	DMSO	Topo2	922249	1840041	1.995167249
2/8/23	DMSO	Topo2	1962373	2562175	1.305651372
2/8/23	DMSO	Topo2	1481886	2241993	1.512932169
2/8/23	DMSO	Topo2	1538089	2039459	1.325969433
2/8/23	DMSO	Topo2	1918987	3696411	1.92623035
2/8/23	DMSO	Topo2	746441	1996233	2.674334609
2/8/23	DMSO	Topo2	2162787	2123272	0.981729592
2/8/23	DMSO	Topo2	1310664	3305757	2.522200198
2/8/23	DMSO	Topo2	3125200	2983830	0.954764495
2/8/23	DMSO	Topo2	806742	1676308	2.077873719
2/8/23	DMSO	Topo2	2869306	3807249	1.326888453
2/8/23	DMSO	Topo2	1592861	2336875	1.46709286
2/8/23	DMSO	Topo2	2023716	2280945	1.127107262
2/8/23	DMSO	Topo2	3976828	3822267	0.961134603
2/8/23	DMSO	Topo2	1252729	1655971	1.321890848
2/8/23	DMSO	Topo2	4842296	4740921	0.979064683
2/8/23	DMSO	Topo2	1334609	1724545	1.292172464
2/8/23	DMSO	Topo2	1713527	1177096	0.686943363
2/8/23	DMSO	Topo2	1854104	2338372	1.261187075
2/8/23	DMSO	Topo2	1016060	871604	0.857827294
2/8/23	DMSO	Topo2	2009604	1931859	0.961313274
2/8/23	DMSO	Topo2	800880	1029390	1.285323644
2/8/23	DMSO	Topo2	1413594	1212019	0.857402479
2/8/23	DMSO	Topo2	1212305	1073375	0.885400126
2/8/23	DMSO	Topo2	1531040	1557430	1.01723665
2/8/23	DMSO	Topo2	1693516	1503000	0.887502687
2/8/23	DMSO	Topo2	1669525	2126891	1.273949776
2/8/23	DMSO	Topo2	1880121	1796119	0.955320961
2/8/23	DMSO	H1	1960147	3432746	1.751269675
2/8/23	DMSO	H1	1039109	1901261	1.82970314
2/8/23	DMSO	H1	2303644	3525311	1.530319355
2/8/23	DMSO	H1	1984914	5342217	2.691409804
2/8/23	DMSO	H1	2917650	3460844	1.186175175
2/8/23	DMSO	H1	1776646	3312918	1.864703492
2/8/23	DMSO	H1	3138851	5563743	1.77254129
2/8/23	DMSO	H1	717659	1418900	1.97712284
2/8/23	DMSO	H1	1769190	2813567	1.590313646
2/8/23	DMSO	H1	858406	1355352	1.578917202
2/8/23	DMSO	H1	1802189	2401983	1.33281415
2/8/23	DMSO	H1	1964074	3348569	1.704909795
2/8/23	DMSO	H1	1646744	2751181	1.670679231
2/8/23	DMSO	H1	2979253	3268596	1.097119311
2/8/23	DMSO	H1	1404452	1969015	1.401980986
2/8/23	DMSO	H1	1066351	1821442	1.708107368
2/8/23	DMSO	H1	2542431	3618900	1.423401461
2/8/23	DMSO	H1	2009728	2906136	1.446034488
2/8/23	DMSO	H1	678664	871864	1.284676954
2/8/23	DMSO	H1	2422178	1995701	0.823928299
2/8/23	DMSO	H1	1240127	972110	0.783879393
2/8/23	DMSO	H1	1340301	1262656	0.942068983
2/8/23	DMSO	H1	2180237	1718484	0.788209722
2/8/23	DMSO	H1	1533332	1230825	0.802712655
2/8/23	DMSO	H1	2106703	2189014	1.039071003
2/8/23	DMSO	H1	2220861	2650074	1.193264234
2/8/23	DMSO	H1	3620974	4692139	1.29582234
2/8/23	DMSO	H1	1830075	2670670	1.459322705
2/8/23	DMSO	H1	4277899	5620857	1.313929338
2/8/23	DMSO	H1	1089817	1904037	1.747116259
2/8/23	DMSO	H1	427098	1031276	2.414612103
2/8/23	DMSO	H1	827907	1679636	2.028773763
2/8/23	DMSO	H1	984258	1463402	1.486807321
2/8/23	DMSO	H1	889638	1225270	1.377268057
2/8/23	DMSO	H1	2906336	3751768	1.290892725
2/8/23	DMSO	H1	1533881	1390186	0.90631933
2/8/23	DMSO	H1	2903834	2886831	0.994144638
2/8/23	DMSO	H1	2280023	2718892	1.192484462
2/8/23	DMSO	H1	972394	1112905	1.144500069
2/8/23	DMSO	H1	1200731	1543154	1.285178779
2/8/23	DMSO	H1	1574904	2429193	1.542438777
2/8/23	DMSO	H1	2053624	1900337	0.925357806
2/8/23	DMSO	H1	1115512	1643341	1.47317196
2/8/23	DMSO	H1	1466679	2669142	1.819854242
2/8/23	DMSO	H1	1467059	2317312	1.579562921
2/8/23	DMSO	H1	1682534	2863036	1.701621483
2/8/23	DMSO	H1	1009148	1518434	1.504669285
2/8/23	DMSO	H1	708490	1101384	1.554551229
2/8/23	DMSO	H1	1906465	3425710	1.796891105
2/8/23	DMSO	H1	2402045	3443838	1.433710859
2/8/23	DMSO	H1	3075914	4438468	1.442975324
2/8/23	DMSO	H1	1933792	2539417	1.313180011
2/8/23	DMSO	H1	1787251	2568910	1.437352672
2/8/23	DMSO	H1	3653541	3408405	0.932904544
2/8/23	DMSO	H1	2238111	2686667	1.200417227
2/8/23	DMSO	H1	1682840	1951052	1.159380571
2/8/23	DMSO	H1	787405	1295138	1.644818105
2/8/23	DMSO	H1	2592313	4091136	1.578179795
2/8/23	DMSO	H1	1710816	2755918	1.610879253
2/8/23	DMSO	H1	2162638	3234793	1.495762583
2/8/23	DMSO	H1	1035871	1868745	1.804032548
2/8/23	DMSO	H1	2055752	2844280	1.383571559
2/8/23	DMSO	H1	1114251	1806800	1.621537697
2/8/23	DMSO	H1	1240584	2056132	1.65739039
2/8/23	DMSO	H1	1546181	2394721	1.548797327
2/8/23	DMSO	H1	1119211	2054340	1.835525205
2/8/23	DMSO	H1	1463751	2570077	1.755815709
2/8/23	DMSO	H1	1604655	2422210	1.509489579
2/8/23	DMSO	H1	1665754	2934987	1.761957048
2/8/23	DMSO	H1	2533246	2811765	1.109945501
2/8/23	DMSO	H1	1232900	1771036	1.436479844
2/8/23	DMSO	H1	2956335	3719068	1.257999516
2/8/23	DMSO	H1	4378729	4274843	0.976274851
2/8/23	DMSO	H1	1668384	2131661	1.277680078
2/8/23	DMSO	H1	3383792	3633941	1.073925643
2/8/23	DMSO	H1	1940107	1567085	0.807731223
2/8/23	DMSO	H1	1534637	2659468	1.732962258
2/8/23	DMSO	H1	1505383	2244596	1.491046465
2/8/23	DMSO	H1	2145500	2367751	1.103589373
2/8/23	DMSO	H1	1502089	1882470	1.253234662
2/8/23	DMSO	H1	1732371	1481374	0.855113599
2/8/23	DMSO	H1	1374952	1673893	1.217419226
2/8/23	DMSO	H1	724844	648784	0.895067077
2/8/23	DMSO	H1	1966733	2146926	1.091620469
2/8/23	DMSO	H1	985800	1606822	1.629967539
2/8/23	DMSO	H1	2725622	3330235	1.221825697
2/8/23	DMSO	H1	2459339	2952321	1.200453049
2/8/23	DMSO	H1	2136117	2222338	1.040363426
2/8/23	DMSO	H1	951475	1266709	1.331310859
2/8/23	DMSO	H1	1873138	2704879	1.444036158
2/8/23	DMSO	H1	716718	888005	1.238987998
2/8/23	DMSO	H1	1565968	2266211	1.447163033
2/8/23	DMSO	H1	2143317	2448539	1.142406373
2/8/23	DMSO	H1	2023338	2283022	1.12834435
2/8/23	DMSO	H1	2083235	858890	0.41228666
2/8/23	Palmostatin	Topo2	1171980	2223336	1.897076742
2/8/23	Palmostatin	Topo2	995302	2412484	2.423871348
2/8/23	Palmostatin	Topo2	1143271	2921137	2.55506962
2/8/23	Palmostatin	Topo2	1124623	3905147	3.472405419
2/8/23	Palmostatin	Topo2	2153445	4471636	2.076503463
2/8/23	Palmostatin	Topo2	1483578	3460519	2.332549418
2/8/23	Palmostatin	Topo2	1221983	1992632	1.630654436
2/8/23	Palmostatin	Topo2	1312612	2265978	1.726312117
2/8/23	Palmostatin	Topo2	949106	2159147	2.274927142
2/8/23	Palmostatin	Topo2	1393271	2496914	1.792123715
2/8/23	Palmostatin	Topo2	1988712	2708337	1.361854809
2/8/23	Palmostatin	Topo2	1798022	1955651	1.087668004
2/8/23	Palmostatin	Topo2	1801210	2458194	1.364745921
2/8/23	Palmostatin	Topo2	2066390	3271764	1.583323574
2/8/23	Palmostatin	Topo2	1745738	3385101	1.939065885
2/8/23	Palmostatin	Topo2	1310450	2571492	1.962296921
2/8/23	Palmostatin	Topo2	1278316	2657959	2.079266003
2/8/23	Palmostatin	Topo2	2170928	3052012	1.405855929
2/8/23	Palmostatin	Topo2	2264675	2955861	1.305203175
2/8/23	Palmostatin	Topo2	2713612	4234788	1.560572403
2/8/23	Palmostatin	Topo2	1908758	2372863	1.243145019
2/8/23	Palmostatin	Topo2	889662	1210023	1.360092934
2/8/23	Palmostatin	Topo2	2083119	2183102	1.047996778
2/8/23	Palmostatin	Topo2	1345082	1584168	1.177748271
2/8/23	Palmostatin	Topo2	1785622	2725731	1.526488249
2/8/23	Palmostatin	Topo2	1757061	2284316	1.3000778
2/8/23	Palmostatin	Topo2	2481452	2627638	1.058911476
2/8/23	Palmostatin	Topo2	2172456	2726413	1.254991125
2/8/23	Palmostatin	Topo2	2039717	2436241	1.194401478
2/8/23	Palmostatin	Topo2	2259604	3118309	1.380024553
2/8/23	Palmostatin	Topo2	2035837	2849663	1.399750078
2/8/23	Palmostatin	Topo2	1135027	2022567	1.781954967
2/8/23	Palmostatin	Topo2	1852105	2728048	1.472944568
2/8/23	Palmostatin	Topo2	1473938	2634492	1.787383187
2/8/23	Palmostatin	Topo2	2740063	4626925	1.688619933
2/8/23	Palmostatin	Topo2	1512952	2301541	1.521225392
2/8/23	Palmostatin	Topo2	1387646	2818438	2.031092944
2/8/23	Palmostatin	Topo2	1606120	2319671	1.444270042
2/8/23	Palmostatin	Topo2	1232556	2676732	2.171691996
2/8/23	Palmostatin	Topo2	1533598	2248000	1.465833941
2/8/23	Palmostatin	Topo2	1181472	1944942	1.646202365
2/8/23	Palmostatin	Topo2	1721559	2349665	1.364847211
2/8/23	Palmostatin	Topo2	1195545	1369622	1.145604724
2/8/23	Palmostatin	Topo2	1616365	2937775	1.817519558
2/8/23	Palmostatin	Topo2	2619354	1998352	0.76291788
2/8/23	Palmostatin	Topo2	2162338	2531100	1.170538556
2/8/23	Palmostatin	Topo2	606843	1306902	2.1536081
2/8/23	Palmostatin	Topo2	1599972	3809823	2.381181046
2/8/23	Palmostatin	Topo2	1517462	1737134	1.144762768
2/8/23	Palmostatin	Topo2	2062402	2237366	1.084835061
2/8/23	Palmostatin	Topo2	2077873	2842614	1.368040299
2/8/23	Palmostatin	Topo2	1458624	2109957	1.446539341
2/8/23	Palmostatin	Topo2	957124	2042318	2.133807114
2/8/23	Palmostatin	Topo2	1557156	3168017	2.034489158
2/8/23	Palmostatin	Topo2	1777026	2519896	1.418041154
2/8/23	Palmostatin	Topo2	1626769	2552309	1.568943716
2/8/23	Palmostatin	Topo2	2531489	3099881	1.224528726
2/8/23	Palmostatin	Topo2	1664346	1838825	1.10483337
2/8/23	Palmostatin	Topo2	1649706	3258470	1.975182245
2/8/23	Palmostatin	Topo2	235490	957311	4.065187481
2/8/23	Palmostatin	Topo2	1347339	1704962	1.265429116
2/8/23	Palmostatin	Topo2	2017419	2854108	1.414732388
2/8/23	Palmostatin	Topo2	1254060	2876165	2.293482768
2/8/23	Palmostatin	Topo2	2353569	3516863	1.494268067
2/8/23	Palmostatin	Topo2	886658	1719201	1.938967449
2/8/23	Palmostatin	Topo2	1255977	2391102	1.903778493
2/8/23	Palmostatin	Topo2	1042599	2676467	2.567110653
2/8/23	Palmostatin	Topo2	1310725	2827667	2.157330485
2/8/23	Palmostatin	Topo2	1202985	1809266	1.503980515
2/8/23	Palmostatin	Topo2	1029228	2165429	2.103935182
2/8/23	Palmostatin	Topo2	1594836	3727831	2.337438458
2/8/23	Palmostatin	Topo2	2480782	3971190	1.600781528
2/8/23	Palmostatin	Topo2	1038045	2808665	2.705725667
2/8/23	Palmostatin	Topo2	1128531	2374302	2.103887266
2/8/23	Palmostatin	Topo2	1239184	4291809	3.463415441
2/8/23	Palmostatin	Topo2	955284	3645823	3.816480753
2/8/23	Palmostatin	Topo2	877386	1988430	2.266311521
2/8/23	Palmostatin	Topo2	2237208	2856809	1.276952791
2/8/23	Palmostatin	Topo2	1750072	2849764	1.628369576
2/8/23	Palmostatin	Topo2	1610926	2761349	1.714137707
2/8/23	Palmostatin	Topo2	764160	2338704	3.06048995
2/8/23	Palmostatin	Topo2	1395023	1981143	1.420150779
2/8/23	Palmostatin	Topo2	1837547	2335204	1.270826814
2/8/23	Palmostatin	Topo2	2063460	2760886	1.337988621
2/8/23	Palmostatin	Topo2	1468847	1917132	1.305195163
2/8/23	Palmostatin	Topo2	2049119	1787022	0.872092836
2/8/23	Palmostatin	Topo2	1633766	2186822	1.338516042
2/8/23	Palmostatin	Topo2	1632041	2012031	1.23283116
2/8/23	Palmostatin	Topo2	1158750	3614787	3.119557282
2/8/23	Palmostatin	Topo2	2106647	2352769	1.116831154
2/8/23	Palmostatin	Topo2	1515143	2143557	1.414755571
2/8/23	Palmostatin	Topo2	1458018	1904181	1.30600651
2/8/23	Palmostatin	Topo2	1285384	2448146	1.904602827
2/8/23	Palmostatin	Topo2	3581806	3617976	1.010098258
2/8/23	Palmostatin	Topo2	694262	802209	1.155484529
2/8/23	Palmostatin	Topo2	1054707	1081576	1.025475322
2/8/23	Palmostatin	Topo2	2872600	2431327	0.846385504
2/8/23	Palmostatin	Topo2	1595574	1871564	1.172972234
2/8/23	Palmostatin	Topo2	1762122	1582745	0.898203984
2/8/23	Palmostatin	Topo2	1535634	2139935	1.393518898
2/8/23	Palmostatin	Topo2	1740025	2546468	1.46346633
2/8/23	Palmostatin	Topo2	1118062	1440780	1.288640523
2/8/23	Palmostatin	Topo2	2045535	2046937	1.000685395
2/8/23	Palmostatin	Topo2	2307133	2407690	1.043585264
2/8/23	Palmostatin	Topo2	1611815	2075072	1.287413258
2/8/23	Palmostatin	Topo2	2175980	2766524	1.2713922
2/8/23	Palmostatin	H1	1380266	4043000	2.929145542
2/8/23	Palmostatin	H1	1134058	3208133	2.828896758
2/8/23	Palmostatin	H1	315939	1375774	4.354555785
2/8/23	Palmostatin	H1	835880	2517330	3.011592573
2/8/23	Palmostatin	H1	1514680	4478915	2.95700412
2/8/23	Palmostatin	H1	1210868	3247874	2.682269248
2/8/23	Palmostatin	H1	1434706	3318567	2.31306414
2/8/23	Palmostatin	H1	1602117	3357540	2.095689641
2/8/23	Palmostatin	H1	1865957	3124331	1.674385315
2/8/23	Palmostatin	H1	1345516	3756666	2.791989096
2/8/23	Palmostatin	H1	1815244	4453187	2.453216758
2/8/23	Palmostatin	H1	1500769	3848877	2.564603213
2/8/23	Palmostatin	H1	1235806	3486791	2.821471169
2/8/23	Palmostatin	H1	1328065	4089326	3.079161035
2/8/23	Palmostatin	H1	1350799	3596589	2.662564156
2/8/23	Palmostatin	H1	645359	2428043	3.762313689
2/8/23	Palmostatin	H1	2140225	6107579	2.853708839
2/8/23	Palmostatin	H1	1470403	3782652	2.572527396
2/8/23	Palmostatin	H1	1303362	3839051	2.945498641
2/8/23	Palmostatin	H1	1898407	4743267	2.498551154
2/8/23	Palmostatin	H1	999954	2469472	2.469585601
2/8/23	Palmostatin	H1	1369696	3718674	2.714963028
2/8/23	Palmostatin	H1	1251547	4161820	3.325340559
2/8/23	Palmostatin	H1	1376823	4043643	2.936937428
2/8/23	Palmostatin	H1	1340187	4458362	3.326671576
2/8/23	Palmostatin	H1	3517762	6630308	1.88480858
2/8/23	Palmostatin	H1	1404451	3405767	2.424981007
2/8/23	Palmostatin	H1	436316	1665735	3.817726143
2/8/23	Palmostatin	H1	2023723	6810534	3.365348914
2/8/23	Palmostatin	H1	1649470	3851660	2.335089453
2/8/23	Palmostatin	H1	1041905	3408450	3.271363512
2/8/23	Palmostatin	H1	1213957	3759513	3.096907881
2/8/23	Palmostatin	H1	1378914	4029169	2.921987158
2/8/23	Palmostatin	H1	1888175	4603749	2.438200379
2/8/23	Palmostatin	H1	1584301	4629919	2.922373337
2/8/23	Palmostatin	H1	1351978	3167619	2.342951586
2/8/23	Palmostatin	H1	448296	1912320	4.265752985
2/8/23	Palmostatin	H1	902892	2947867	3.264916513
2/8/23	Palmostatin	H1	950999	3132674	3.294087586
2/8/23	Palmostatin	H1	561949	1825620	3.248728977
2/8/23	Palmostatin	H1	1695726	4118395	2.42869131
2/8/23	Palmostatin	H1	1276627	3983299	3.120174491
2/8/23	Palmostatin	H1	1477661	5369935	3.634077776
2/8/23	Palmostatin	H1	430569	1361341	3.161725531
2/8/23	Palmostatin	H1	1429934	4412959	3.086127751
2/8/23	Palmostatin	H1	1816818	5706973	3.141191358
2/8/23	Palmostatin	H1	1093639	4479481	4.095941165
2/8/23	Palmostatin	H1	1009148	4883985	4.839711321
2/8/23	Palmostatin	H1	913751	1803255	1.973464325
2/8/23	Palmostatin	H1	693916	2061712	2.971126188
2/8/23	Palmostatin	H1	631432	2088348	3.307320503
2/8/23	Palmostatin	H1	1113624	3258138	2.92570742
2/8/23	Palmostatin	H1	593883	2463632	4.148345718
2/8/23	Palmostatin	H1	1014955	3457600	3.406653497
2/8/23	Palmostatin	H1	966029	3102324	3.211419119
2/8/23	Palmostatin	H1	1155261	4116799	3.563522875
2/8/23	Palmostatin	H1	730673	2418270	3.309647407
2/8/23	Palmostatin	H1	1318011	3720388	2.822729097
2/8/23	Palmostatin	H1	1468645	10615324	7.227971361
2/8/23	Palmostatin	H1	1345452	6851946	5.092672202
2/8/23	Palmostatin	H1	466729	3177625	6.808287036
2/8/23	Palmostatin	H1	1223387	4660533	3.809532879
2/8/23	Palmostatin	H1	1320353	3752667	2.84216948
2/8/23	Palmostatin	H1	1096924	3634457	3.313317058
2/8/23	Palmostatin	H1	1207836	3385677	2.803093301
2/8/23	Palmostatin	H1	1687754	4449544	2.636369992
2/8/23	Palmostatin	H1	1237844	4311977	3.483457528
2/8/23	Palmostatin	H1	468211	1709205	3.65050159
2/8/23	Palmostatin	H1	1560774	5074996	3.251589276
2/8/23	Palmostatin	H1	1564654	4835654	3.09055804
2/8/23	Palmostatin	H1	1338952	3667653	2.739196775
2/8/23	Palmostatin	H1	1157623	2544452	2.197997103
2/8/23	Palmostatin	H1	1327159	3347393	2.522224541
2/8/23	Palmostatin	H1	1437808	3218218	2.238280772
2/8/23	Palmostatin	H1	1161311	3106329	2.67484679
2/8/23	Palmostatin	H1	1364449	3531310	2.588085007
2/8/23	Palmostatin	H1	758983	2303866	3.035464562
2/8/23	Palmostatin	H1	1953197	3797959	1.944483327
2/8/23	Palmostatin	H1	2753030	5847836	2.124145396
2/8/23	Palmostatin	H1	1318385	3925986	2.977875203
2/8/23	Palmostatin	H1	1257819	3534867	2.810314521
2/8/23	Palmostatin	H1	947078	2086945	2.203561903
2/8/23	Palmostatin	H1	793308	1121169	1.413283365
2/8/23	Palmostatin	H1	1509310	3603772	2.387695039
2/8/23	Palmostatin	H1	1210187	2850878	2.355733453
2/8/23	Palmostatin	H1	1191565	2659605	2.232026788
2/8/23	Palmostatin	H1	1139958	2971326	2.606522346
2/8/23	Palmostatin	H1	1560013	3629040	2.326288307
2/8/23	Palmostatin	H1	2317306	4742487	2.046551901
2/8/23	Palmostatin	H1	1652526	2257562	1.366127976
2/8/23	Palmostatin	H1	765023	2056856	2.688619819
2/8/23	Palmostatin	H1	1483187	3306254	2.229155191
2/8/23	Palmostatin	H1	1504617	4153582	2.76055767
2/8/23	Palmostatin	H1	1004895	2813022	2.799319332
2/8/23	Palmostatin	H1	1734583	4396193	2.53443796
2/8/23	Palmostatin	H1	1100407	3994534	3.630051426
2/8/23	Palmostatin	H1	949465	4044123	4.259370277
2/8/23	Palmostatin	H1	725186	2134989	2.944057111
2/8/23	Palmostatin	H1	1223896	4710591	3.848849085
2/8/23	Palmostatin	H1	1111682	2792270	2.511752462
2/9/23	DMSO	Topo2	454689	3538960	7.783254048
2/9/23	DMSO	Topo2	1357504	4828566	3.556944215
2/9/23	DMSO	Topo2	1462573	5786874	3.956639429
2/9/23	DMSO	Topo2	508644	2948874	5.797520466
2/9/23	DMSO	Topo2	796741	4418111	5.545228625
2/9/23	DMSO	Topo2	788665	2573556	3.263180184
2/9/23	DMSO	Topo2	1864019	5003905	2.684471027
2/9/23	DMSO	Topo2	2082652	4840804	2.324346074
2/9/23	DMSO	Topo2	944733	6305698	6.674582131
2/9/23	DMSO	Topo2	1457824	5314240	3.645323441
2/9/23	DMSO	Topo2	858871	3774163	4.394330464
2/9/23	DMSO	Topo2	906420	3137059	3.460933122
2/9/23	DMSO	Topo2	565817	1214251	2.14601364
2/9/23	DMSO	Topo2	644827	1412152	2.189970333
2/9/23	DMSO	Topo2	1764633	3215487	1.822184556
2/9/23	DMSO	Topo2	1031864	2927401	2.837002745
2/9/23	DMSO	Topo2	1755705	3225238	1.837004508
2/9/23	DMSO	Topo2	768561	2218692	2.886813148
2/9/23	DMSO	Topo2	1849058	3344831	1.808937848
2/9/23	DMSO	Topo2	278500	2376356	8.532696589
2/9/23	DMSO	Topo2	952473	4180125	4.388707081
2/9/23	DMSO	Topo2	1436615	2435054	1.694994136
2/9/23	DMSO	Topo2	878203	2000873	2.278371857
2/9/23	DMSO	Topo2	1498858	2792910	1.863358637
2/9/23	DMSO	Topo2	1793540	3687513	2.055997078
2/9/23	DMSO	Topo2	842784	2309271	2.740050832
2/9/23	DMSO	Topo2	1497159	3024369	2.020072016
2/9/23	DMSO	Topo2	563645	1940364	3.442528542
2/9/23	DMSO	Topo2	908312	2750123	3.027729459
2/9/23	DMSO	Topo2	614275	3290218	5.35626226
2/9/23	DMSO	Topo2	826576	3540408	4.283221386
2/9/23	DMSO	Topo2	1317766	8566383	6.50068601
2/9/23	DMSO	Topo2	579011	2945289	5.086758283
2/9/23	DMSO	Topo2	554011	3087526	5.573040969
2/9/23	DMSO	Topo2	614432	3072342	5.000296209
2/9/23	DMSO	Topo2	834780	4513336	5.406617312
2/9/23	DMSO	Topo2	650387	2673583	4.110757134
2/9/23	DMSO	Topo2	1998710	4730792	2.366922665
2/9/23	DMSO	Topo2	833735	3478683	4.172408499
2/9/23	DMSO	Topo2	2332869	4278971	1.834209722
2/9/23	DMSO	Topo2	876451	2019992	2.304740368
2/9/23	DMSO	Topo2	2540412	2287641	0.900499998
2/9/23	DMSO	Topo2	852378	1154407	1.354336926
2/9/23	DMSO	Topo2	1189729	1547247	1.300503728
2/9/23	DMSO	Topo2	1460020	1987991	1.361619019
2/9/23	DMSO	Topo2	1142528	1766398	1.546043511
2/9/23	DMSO	Topo2	3197930	4840977	1.513784542
2/9/23	DMSO	Topo2	2112071	3211478	1.520535058
2/9/23	DMSO	Topo2	3520056	5213458	1.48107246
2/9/23	DMSO	Topo2	883925	2086144	2.360091637
2/9/23	DMSO	Topo2	973668	2733546	2.807472362
2/9/23	DMSO	Topo2	1457573	3737974	2.564519238
2/9/23	DMSO	Topo2	778611	1829649	2.349888455
2/9/23	DMSO	Topo2	737951	4572863	6.196702762
2/9/23	DMSO	Topo2	1324935	1658119	1.251471959
2/9/23	DMSO	Topo2	715747	2095278	2.927400324
2/9/23	DMSO	Topo2	696310	1745784	2.507193635
2/9/23	DMSO	Topo2	1046620	1988384	1.899814641
2/9/23	DMSO	Topo2	880510	2207158	2.506681355
2/9/23	DMSO	Topo2	1056444	1977044	1.871413913
2/9/23	DMSO	Topo2	1568523	2571170	1.639230027
2/9/23	DMSO	Topo2	718450	1897042	2.64046489
2/9/23	DMSO	Topo2	2215115	3389402	1.530124621
2/9/23	DMSO	Topo2	830954	1831784	2.204434903
2/9/23	DMSO	Topo2	1282968	2695435	2.100937046
2/9/23	DMSO	Topo2	694569	2364585	3.404391788
2/9/23	DMSO	Topo2	802232	2994130	3.732249524
2/9/23	DMSO	Topo2	2240115	5639558	2.517530573
2/9/23	DMSO	Topo2	549804	2375012	4.319743036
2/9/23	DMSO	Topo2	1346010	3463181	2.572923678
2/9/23	DMSO	Topo2	1046598	2170792	2.07414117
2/9/23	DMSO	Topo2	1904915	3514292	1.84485502
2/9/23	DMSO	Topo2	2845744	5177104	1.819244458
2/9/23	DMSO	Topo2	1988493	4013489	2.018357118
2/9/23	DMSO	Topo2	1384270	2595891	1.875277944
2/9/23	DMSO	Topo2	1278671	3198626	2.501523848
2/9/23	DMSO	Topo2	1482922	5083834	3.428254487
2/9/23	DMSO	Topo2	1233110	2678553	2.172193073
2/9/23	DMSO	Topo2	630033	2200679	3.492958305
2/9/23	DMSO	Topo2	750338	2086870	2.781239921
2/9/23	DMSO	Topo2	954503	2161224	2.264240133
2/9/23	DMSO	Topo2	975410	1722399	1.765820527
2/9/23	DMSO	Topo2	2844995	4219907	1.48327396
2/9/23	DMSO	Topo2	1207550	2236482	1.852082315
2/9/23	DMSO	Topo2	828793	2165563	2.612911789
2/9/23	DMSO	Topo2	1840340	2666643	1.448994751
2/9/23	DMSO	Topo2	707867	5295966	7.481583405
2/9/23	DMSO	H1	775052	1923884	2.482264416
2/9/23	DMSO	H1	599935	1772647	2.954731763
2/9/23	DMSO	H1	952420	1859858	1.952770836
2/9/23	DMSO	H1	988526	1869376	1.891074185
2/9/23	DMSO	H1	713630	978930	1.371761277
2/9/23	DMSO	H1	2346077	1912758	0.815300606
2/9/23	DMSO	H1	2985203	2613998	0.875651673
2/9/23	DMSO	H1	1556656	1527025	0.980964966
2/9/23	DMSO	H1	715657	658803	0.920556915
2/9/23	DMSO	H1	1309015	1920837	1.46739113
2/9/23	DMSO	H1	915844	1545525	1.687541765
2/9/23	DMSO	H1	1865705	2427788	1.301271101
2/9/23	DMSO	H1	709684	1047431	1.475911814
2/9/23	DMSO	H1	615725	1225442	1.990242397
2/9/23	DMSO	H1	794180	1302644	1.640237729
2/9/23	DMSO	H1	1581069	1929593	1.220435667
2/9/23	DMSO	H1	2756875	2804177	1.017157833
2/9/23	DMSO	H1	816587	1086366	1.330373861
2/9/23	DMSO	H1	4502968	2486166	0.552117181
2/9/23	DMSO	H1	2403154	2413652	1.004368426
2/9/23	DMSO	H1	1859000	1322068	0.711171598
2/9/23	DMSO	H1	1461961	1016540	0.695326346
2/9/23	DMSO	H1	1328332	1465334	1.103138372
2/9/23	DMSO	H1	727630	642026	0.882352294
2/9/23	DMSO	H1	7690992	4156146	0.540391409
2/9/23	DMSO	H1	2535209	1716858	0.677205706
2/9/23	DMSO	H1	2761575	1991077	0.720993274
2/9/23	DMSO	H1	3185768	2460468	0.772331193
2/9/23	DMSO	H1	574088	549624	0.957386324
2/9/23	DMSO	H1	2185572	1857399	0.849845715
2/9/23	DMSO	H1	1968713	1419204	0.720879072
2/9/23	DMSO	H1	4776658	3718758	0.778527163
2/9/23	DMSO	H1	3241781	3378104	1.042051884
2/9/23	DMSO	H1	651788	991692	1.521494719
2/9/23	DMSO	H1	566317	709595	1.252999645
2/9/23	DMSO	H1	400528	721839	1.802218571
2/9/23	DMSO	H1	567876	939376	1.654192112
2/9/23	DMSO	H1	2504184	2150252	0.85866374
2/9/23	DMSO	H1	2757240	2178212	0.789997244
2/9/23	DMSO	H1	2696999	1884111	0.698595365
2/9/23	DMSO	H1	1377967	1030733	0.748009931
2/9/23	DMSO	H1	2344155	1359056	0.57976371
2/9/23	DMSO	H1	1641368	1710342	1.042022264
2/9/23	DMSO	H1	1681323	1118978	0.665534225
2/9/23	DMSO	H1	2220606	2339340	1.053469188
2/9/23	DMSO	H1	4044724	3975514	0.98288882
2/9/23	DMSO	H1	1502493	2098373	1.396594194
2/9/23	DMSO	H1	2297364	3604749	1.569080477
2/9/23	DMSO	H1	2171769	2179936	1.003760529
2/9/23	DMSO	H1	3694216	3908684	1.058055079
2/9/23	DMSO	H1	1147883	1486297	1.294815761
2/9/23	DMSO	H1	6130626	5658912	0.923056145
2/9/23	DMSO	H1	4906805	4826342	0.983601753
2/9/23	DMSO	H1	624163	742441	1.189498576
2/9/23	DMSO	H1	855601	731855	0.855369501
2/9/23	DMSO	H1	1067335	1058649	0.991861974
2/9/23	DMSO	H1	1025261	1136560	1.108556748
2/9/23	DMSO	H1	3145170	2229239	0.708781719
2/9/23	DMSO	H1	1655911	2622035	1.583439569
2/9/23	DMSO	H1	1906660	1908881	1.001164864
2/9/23	DMSO	H1	752879	658499	0.874641211
2/9/23	DMSO	H1	2107017	2086561	0.990291488
2/9/23	DMSO	H1	453847	728629	1.605450736
2/9/23	DMSO	H1	1945099	2924751	1.503651485
2/9/23	DMSO	H1	833629	1091928	1.309848866
2/9/23	DMSO	H1	1156381	1429108	1.235845279
2/9/23	DMSO	H1	747859	879087	1.17547158
2/9/23	DMSO	H1	1171333	1560090	1.331892809
2/9/23	DMSO	H1	677478	1118131	1.650431453
2/9/23	DMSO	H1	1239697	1250558	1.008761012
2/9/23	DMSO	H1	1087666	1724077	1.585116203
2/9/23	DMSO	H1	1019669	1336354	1.310576275
2/9/23	DMSO	H1	879056	1096142	1.24695355
2/9/23	DMSO	H1	5512157	3881580	0.704185313
2/9/23	DMSO	H1	659487	986736	1.496217515
2/9/23	DMSO	H1	699067	1018243	1.456574263
2/9/23	DMSO	H1	1324287	1512727	1.142295439
2/9/23	DMSO	H1	613325	1038609	1.693407247
2/9/23	DMSO	H1	2087557	2073153	0.993100069
2/9/23	DMSO	H1	1565973	1943365	1.240995215
2/9/23	DMSO	H1	2483711	3028705	1.219427301
2/9/23	DMSO	H1	1706063	1811368	1.061723981
2/9/23	DMSO	H1	2837875	4052454	1.4279889
2/9/23	DMSO	H1	2131211	2885090	1.35373269
2/9/23	DMSO	H1	1391976	2794006	2.007222826
2/9/23	DMSO	H1	642066	998935	1.555813577
2/9/23	Palmostatin	Topo2	269643	1619099	6.004602382
2/9/23	Palmostatin	Topo2	846672	2338270	2.761718824
2/9/23	Palmostatin	Topo2	1097620	3204369	2.919379202
2/9/23	Palmostatin	Topo2	537925	2442215	4.540065994
2/9/23	Palmostatin	Topo2	1381025	4065921	2.9441328
2/9/23	Palmostatin	Topo2	948412	2914150	3.072662514
2/9/23	Palmostatin	Topo2	1332644	3088762	2.317769787
2/9/23	Palmostatin	Topo2	1212099	4047373	3.339143915
2/9/23	Palmostatin	Topo2	416808	1950487	4.679581486
2/9/23	Palmostatin	Topo2	503087	1942470	3.861101559
2/9/23	Palmostatin	Topo2	394436	1725517	4.374643795
2/9/23	Palmostatin	Topo2	1941282	4465124	2.300090353
2/9/23	Palmostatin	Topo2	727625	2620072	3.600854836
2/9/23	Palmostatin	Topo2	1684931	3435096	2.038716125
2/9/23	Palmostatin	Topo2	792512	1402263	1.769390243
2/9/23	Palmostatin	Topo2	2137267	4027678	1.884499223
2/9/23	Palmostatin	Topo2	950597	5185524	5.455018267
2/9/23	Palmostatin	Topo2	735981	2254128	3.062752979
2/9/23	Palmostatin	Topo2	370113	1343809	3.630807348
2/9/23	Palmostatin	Topo2	2388683	5427109	2.272008885
2/9/23	Palmostatin	Topo2	1153932	3504783	3.037252628
2/9/23	Palmostatin	Topo2	1005150	2621407	2.607975924
2/9/23	Palmostatin	Topo2	742682	1531744	2.062449339
2/9/23	Palmostatin	Topo2	1838832	2983011	1.622231395
2/9/23	Palmostatin	Topo2	706484	2682272	3.796649323
2/9/23	Palmostatin	Topo2	420055	1177790	2.803894728
2/9/23	Palmostatin	Topo2	1347811	2032504	1.508003719
2/9/23	Palmostatin	Topo2	1582993	4180119	2.640642757
2/9/23	Palmostatin	Topo2	1249940	2580604	2.0645823
2/9/23	Palmostatin	Topo2	941762	3800637	4.035666124
2/9/23	Palmostatin	Topo2	1147312	2646442	2.306645446
2/9/23	Palmostatin	Topo2	1378695	2010507	1.458268145
2/9/23	Palmostatin	Topo2	680897	1215069	1.784512195
2/9/23	Palmostatin	Topo2	1829014	3960520	2.165385284
2/9/23	Palmostatin	Topo2	1246414	2690172	2.158329415
2/9/23	Palmostatin	Topo2	556943	2129318	3.82322428
2/9/23	Palmostatin	Topo2	1131360	2846395	2.515905636
2/9/23	Palmostatin	Topo2	1122581	3112744	2.77284579
2/9/23	Palmostatin	Topo2	782236	2153646	2.753192131
2/9/23	Palmostatin	Topo2	1146239	2667858	2.327488421
2/9/23	Palmostatin	Topo2	1110468	3610327	3.251176081
2/9/23	Palmostatin	Topo2	2048097	5032338	2.457079914
2/9/23	Palmostatin	Topo2	645251	1516403	2.350097869
2/9/23	Palmostatin	Topo2	975541	2679805	2.746993719
2/9/23	Palmostatin	Topo2	864431	2181165	2.523237829
2/9/23	Palmostatin	Topo2	857576	2234064	2.60509156
2/9/23	Palmostatin	Topo2	1057216	2207335	2.087875136
2/9/23	Palmostatin	Topo2	848295	1631892	1.923731721
2/9/23	Palmostatin	Topo2	1417613	1969848	1.38955272
2/9/23	Palmostatin	Topo2	711068	1970783	2.771581621
2/9/23	Palmostatin	Topo2	1173632	1788801	1.524158339
2/9/23	Palmostatin	Topo2	716133	883214	1.233310014
2/9/23	Palmostatin	Topo2	639926	1814190	2.834999672
2/9/23	Palmostatin	Topo2	3133285	1887875	0.602522592
2/9/23	Palmostatin	Topo2	618747	1122030	1.81339061
2/9/23	Palmostatin	Topo2	1070782	2564455	2.394936598
2/9/23	Palmostatin	Topo2	1037756	1535481	1.479616596
2/9/23	Palmostatin	Topo2	797492	2507318	3.144003952
2/9/23	Palmostatin	Topo2	1088879	2660341	2.443192494
2/9/23	Palmostatin	Topo2	874182	2419891	2.768177565
2/9/23	Palmostatin	Topo2	555020	1237778	2.230150265
2/9/23	Palmostatin	Topo2	515439	1516463	2.94208044
2/9/23	Palmostatin	Topo2	1146365	1906706	1.663262573
2/9/23	Palmostatin	Topo2	701466	1304741	1.8600203
2/9/23	Palmostatin	Topo2	315637	2278499	7.218732278
2/9/23	Palmostatin	Topo2	616390	1253338	2.033352261
2/9/23	Palmostatin	Topo2	2542720	4900784	1.927378555
2/9/23	Palmostatin	Topo2	1162168	1348789	1.160580054
2/9/23	Palmostatin	Topo2	704897	1298785	1.842517417
2/9/23	Palmostatin	Topo2	901640	3178810	3.525586709
2/9/23	Palmostatin	Topo2	799515	1642406	2.054252891
2/9/23	Palmostatin	Topo2	1380278	2688170	1.947556941
2/9/23	Palmostatin	Topo2	566104	1538360	2.71745121
2/9/23	Palmostatin	H1	684667	1707367	2.493718844
2/9/23	Palmostatin	H1	987021	1937896	1.963378692
2/9/23	Palmostatin	H1	243201	601948	2.475104954
2/9/23	Palmostatin	H1	822354	1718030	2.089161116
2/9/23	Palmostatin	H1	1224141	1937697	1.58290344
2/9/23	Palmostatin	H1	908974	1950566	2.145898563
2/9/23	Palmostatin	H1	627696	1483050	2.362688308
2/9/23	Palmostatin	H1	1029364	2360319	2.292987709
2/9/23	Palmostatin	H1	805534	1602112	1.988881909
2/9/23	Palmostatin	H1	1026853	1982413	1.930571367
2/9/23	Palmostatin	H1	1810190	3286803	1.815722659
2/9/23	Palmostatin	H1	1165696	2166839	1.858837124
2/9/23	Palmostatin	H1	1184052	2530783	2.13739177
2/9/23	Palmostatin	H1	426950	1085259	2.541887809
2/9/23	Palmostatin	H1	1055280	2077058	1.968252976
2/9/23	Palmostatin	H1	1309833	2453880	1.873429666
2/9/23	Palmostatin	H1	430607	862082	2.002015759
2/9/23	Palmostatin	H1	1626623	2789003	1.714597052
2/9/23	Palmostatin	H1	795771	2135514	2.683578567
2/9/23	Palmostatin	H1	785562	2173549	2.766871361
2/9/23	Palmostatin	H1	1035694	2759815	2.664701157
2/9/23	Palmostatin	H1	742954	2086975	2.80902317
2/9/23	Palmostatin	H1	968215	3102006	3.203840056
2/9/23	Palmostatin	H1	579374	1915845	3.306750044
2/9/23	Palmostatin	H1	422717	1484578	3.511990291
2/9/23	Palmostatin	H1	645317	2187611	3.389978879
2/9/23	Palmostatin	H1	795441	2586323	3.251432853
2/9/23	Palmostatin	H1	505743	1267515	2.50624329
2/9/23	Palmostatin	H1	489598	1198750	2.448437289
2/9/23	Palmostatin	H1	1414612	3413841	2.413270211
2/9/23	Palmostatin	H1	478978	1342688	2.803235222
2/9/23	Palmostatin	H1	515268	1520585	2.951056538
2/9/23	Palmostatin	H1	747665	2285715	3.057137889
2/9/23	Palmostatin	H1	648608	2184002	3.367214095
2/9/23	Palmostatin	H1	552853	1792249	3.24181835
2/9/23	Palmostatin	H1	699482	1360970	1.945682662
2/9/23	Palmostatin	H1	402588	810790	2.013944777
2/9/23	Palmostatin	H1	241566	779844	3.228285438
2/9/23	Palmostatin	H1	605243	2712203	4.481180286
2/9/23	Palmostatin	H1	298868	1037905	3.472787317
2/9/23	Palmostatin	H1	1031985	2747681	2.662520289
2/9/23	Palmostatin	H1	322962	858074	2.656888427
2/9/23	Palmostatin	H1	786612	1647801	2.09480786
2/9/23	Palmostatin	H1	621749	1347754	2.167681814
2/9/23	Palmostatin	H1	420114	1041991	2.48025774
2/9/23	Palmostatin	H1	689378	1139775	1.653338227
2/9/23	Palmostatin	H1	585529	1061652	1.81315016
2/9/23	Palmostatin	H1	563653	1307778	2.320182808
2/9/23	Palmostatin	H1	1285232	2702257	2.102544132
2/9/23	Palmostatin	H1	739351	1881737	2.545119977
2/9/23	Palmostatin	H1	1784119	3921118	2.197789497
2/9/23	Palmostatin	H1	737572	2024315	2.744565954
2/9/23	Palmostatin	H1	124846	403002	3.227992887
2/9/23	Palmostatin	H1	951087	1561029	1.641310416
2/9/23	Palmostatin	H1	925230	2078931	2.246934276
2/9/23	Palmostatin	H1	347371	988611	2.845980234
2/9/23	Palmostatin	H1	382146	1067455	2.793317214
2/9/23	Palmostatin	H1	564988	1186489	2.100025133
2/9/23	Palmostatin	H1	466185	975196	2.091864818
2/9/23	Palmostatin	H1	930175	2353368	2.530027145
2/9/23	Palmostatin	H1	919182	2063026	2.244415143
2/9/23	Palmostatin	H1	391011	852030	2.179043556
2/9/23	Palmostatin	H1	446340	846287	1.896059058
2/9/23	Palmostatin	H1	966516	1177307	1.218093648
2/9/23	Palmostatin	H1	1048537	1795910	1.712776945
2/9/23	Palmostatin	H1	545554	1119942	2.052852697
2/9/23	Palmostatin	H1	983465	1844318	1.875326524
2/9/23	Palmostatin	H1	749188	1326177	1.770152485
2/9/23	Palmostatin	H1	792331	1581251	1.995694981
2/9/23	Palmostatin	H1	245043	857566	3.499655163
2/9/23	Palmostatin	H1	241088	870225	3.609574097
2/9/23	Palmostatin	H1	655917	1252695	1.909837678
2/9/23	Palmostatin	H1	586476	1393240	2.375612983
2/9/23	Palmostatin	H1	258973	1271507	4.909805269
2/9/23	Palmostatin	H1	413343	1925005	4.657161244
2/9/23	Palmostatin	H1	332437	1384955	4.166067556
2/9/23	Palmostatin	H1	771089	2426667	3.147064736
2/9/23	Palmostatin	H1	629334	2116671	3.36335078
2/9/23	Palmostatin	H1	266613	1032459	3.872500591
2/9/23	Palmostatin	H1	360318	1105184	3.067246155
2/9/23	Palmostatin	H1	615637	2017373	3.276887192
2/9/23	Palmostatin	H1	635265	1354955	2.132897295
2/9/23	Palmostatin	H1	603610	1124693	1.863277613
2/9/23	Palmostatin	H1	458857	1317794	2.871905626
2/9/23	Palmostatin	H1	471201	1104786	2.344617265
2/9/23	Palmostatin	H1	1049531	1895674	1.806210584
2/9/23	Palmostatin	H1	377168	751370	1.99213613
2/9/23	Palmostatin	H1	1560749	1630822	1.044897033
2/9/23	Palmostatin	H1	655228	1454743	2.220208843
2/9/23	Palmostatin	H1	740011	1650182	2.229942528
2/9/23	Palmostatin	H1	1104008	2378782	2.154678227
2/9/23	Palmostatin	H1	885191	1781948	2.013066107
2/9/23	Palmostatin	H1	604380	1413921	2.339456964
2/9/23	Palmostatin	H1	261505	998125	3.816848626
2/9/23	Palmostatin	H1	397227	1684168	4.2398125
2/9/23	Palmostatin	H1	1860851	5135043	2.759513255
2/9/23	Palmostatin	H1	823167	2790063	3.389425232
2/9/23	Palmostatin	H1	574269	1897012	3.303350869
2/9/23	Palmostatin	H1	1166774	3193932	2.737404159
2/9/23	Palmostatin	H1	912010	2246147	2.462853477
2/9/23	Palmostatin	H1	660031	1696262	2.569973229
2/9/23	Palmostatin	H1	681555	1460805	2.14334133
9/10/22	DMSO	x_CAPG	608093	1225499	2.015315092
9/10/22	DMSO	x_CAPG	1152163	1609212	1.396687795
9/10/22	DMSO	x_CAPG	493655	1018158	2.062488985
9/10/22	DMSO	x_CAPG	1103384	2307990	2.091737781
9/10/22	DMSO	x_CAPG	605761	1162778	1.919532621
9/10/22	DMSO	x_CAPG	526643	1019192	1.935261648
9/10/22	DMSO	x_CAPG	1124091	1990046	1.770360229
9/10/22	DMSO	x_CAPG	1087464	1393051	1.281008843
9/10/22	DMSO	x_CAPG	1356882	1835939	1.35305723
9/10/22	DMSO	x_CAPG	420090	921699	2.194051275
9/10/22	DMSO	x_CAPG	282588	832928	2.94749954
9/10/22	DMSO	x_CAPG	519169	824929	1.588941173
9/10/22	DMSO	x_CAPG	1355992	2121563	1.564583714
9/10/22	DMSO	x_CAPG	536217	918638	1.713183282
9/10/22	DMSO	x_CAPG	462246	1057682	2.28813662
9/10/22	DMSO	x_CAPG	792109	1586214	2.002519855
9/10/22	DMSO	x_CAPG	475417	1341547	2.821832202
9/10/22	DMSO	x_CAPG	875023	2473181	2.826418277
9/10/22	DMSO	x_CAPG	1122911	1722694	1.534132269
9/10/22	DMSO	x_CAPG	1631194	2258740	1.384715736
9/10/22	DMSO	x_CAPG	1537722	1849996	1.203075718
9/10/22	DMSO	x_CAPG	2702372	3231264	1.195713988
9/10/22	DMSO	x_CAPG	1268978	1853303	1.460468976
9/10/22	DMSO	x_CAPG	595278	1201532	2.018438444
9/10/22	DMSO	x_CAPG	522406	650523	1.24524412
9/10/22	DMSO	x_CAPG	784979	2394353	3.050212808
9/10/22	DMSO	x_CAPG	803722	1202318	1.49593765
9/10/22	DMSO	x_CAPG	464034	910514	1.962170875
9/10/22	DMSO	x_CAPG	3303464	5233464	1.584235215
9/10/22	DMSO	x_CAPG	1043077	2384644	2.286162958
9/10/22	DMSO	x_CAPG	1674462	4644678	2.773833028
9/10/22	DMSO	x_CAPG	598330	1681817	2.810851871
9/10/22	DMSO	x_CAPG	477047	1411463	2.958750396
9/10/22	DMSO	x_CAPG	911122	3058103	3.356414399
9/10/22	DMSO	x_CAPG	427672	1102648	2.578256234
9/10/22	DMSO	x_CAPG	803789	1865791	2.321244755
9/10/22	DMSO	x_CAPG	1285577	1673151	1.301478636
9/10/22	DMSO	x_CAPG	1176805	2005040	1.703799695
9/10/22	DMSO	x_CAPG	524582	978188	1.864699894
9/10/22	DMSO	x_CAPG	1758106	3024125	1.720103907
9/10/22	DMSO	x_CAPG	569971	1568994	2.752761105
9/10/22	DMSO	x_CAPG	743862	1445047	1.942627799
9/10/22	DMSO	x_CAPG	3491110	5457225	1.563177614
9/10/22	DMSO	x_CAPG	954214	2009824	2.106261279
9/10/22	DMSO	x_CAPG	637977	1047183	1.641411838
9/10/22	DMSO	x_CAPG	1017638	2116925	2.080233836
9/10/22	DMSO	x_CAPG	355149	517912	1.458294969
9/10/22	DMSO	x_CAPG	938155	2110299	2.249414009
9/10/22	DMSO	x_CAPG	740636	1761599	2.378494969
9/10/22	DMSO	x_CAPG	854565	1218407	1.425762815
9/10/22	DMSO	x_CAPG	814110	1466886	1.801827763
9/10/22	Palmostatin	x_CAPG	911507	2037119	2.23489123
9/10/22	Palmostatin	x_CAPG	804087	1171706	1.45718809
9/10/22	Palmostatin	x_CAPG	430131	445340	1.035358995
9/10/22	Palmostatin	x_CAPG	585687	459598	0.784716068
9/10/22	Palmostatin	x_CAPG	754845	642173	0.850734919
9/10/22	Palmostatin	x_CAPG	861763	1020287	1.183953129
9/10/22	Palmostatin	x_CAPG	770515	672644	0.87297976
9/10/22	Palmostatin	x_CAPG	630007	625734	0.993217536
9/10/22	Palmostatin	x_CAPG	397031	226459	0.570381154
9/10/22	Palmostatin	x_CAPG	694679	983373	1.415578994
9/10/22	Palmostatin	x_CAPG	607937	476029	0.78302357
9/10/22	Palmostatin	x_CAPG	411076	233625	0.568325565
9/10/22	Palmostatin	x_CAPG	467048	860113	1.84159444
9/10/22	Palmostatin	x_CAPG	521674	774819	1.485255159
9/10/22	Palmostatin	x_CAPG	479867	597904	1.245978573
9/10/22	Palmostatin	x_CAPG	544338	871296	1.600652536
9/10/22	Palmostatin	x_CAPG	792164	439034	0.554221096
9/10/22	Palmostatin	x_CAPG	321353	242611	0.754967279
9/10/22	Palmostatin	x_CAPG	718535	1372841	1.910611174
9/10/22	Palmostatin	x_CAPG	817872	1798028	2.198422247
9/10/22	Palmostatin	x_CAPG	513738	828420	1.612534015
9/10/22	Palmostatin	x_CAPG	690106	993043	1.438971694
9/10/22	Palmostatin	x_CAPG	1057460	1691916	1.599981087
9/10/22	Palmostatin	x_CAPG	842408	1659537	1.969991975
9/10/22	Palmostatin	x_CAPG	1436754	2674948	1.861799584
9/10/22	Palmostatin	x_CAPG	946129	2291742	2.42222995
9/10/22	Palmostatin	x_CAPG	367710	728430	1.980990454
9/10/22	Palmostatin	x_CAPG	791531	1263686	1.596508539
9/10/22	Palmostatin	x_CAPG	1186310	1919903	1.61838221
9/10/22	Palmostatin	x_CAPG	888636	1387563	1.561452608
9/10/22	Palmostatin	x_CAPG	391824	376429	0.9607094
9/10/22	Palmostatin	x_CAPG	524964	895606	1.706033176
9/10/22	Palmostatin	x_CAPG	444102	913409	2.05675498
9/10/22	Palmostatin	x_CAPG	749901	727571	0.970222736
9/10/22	Palmostatin	x_CAPG	642345	333290	0.518864473
9/10/22	Palmostatin	x_CAPG	1236463	1125741	0.910452638
9/10/22	Palmostatin	x_CAPG	536967	423035	0.787823088
9/10/22	Palmostatin	x_CAPG	576178	879533	1.526495284
9/10/22	Palmostatin	x_CAPG	387945	321586	0.828947402
9/10/22	Palmostatin	x_CAPG	271799	425855	1.566801202
9/10/22	Palmostatin	x_CAPG	531550	401352	0.755059731
9/10/22	Palmostatin	x_CAPG	415574	553015	1.330725695
9/10/22	Palmostatin	x_CAPG	1499756	1317251	0.878310205
9/10/22	Palmostatin	x_CAPG	637060	947038	1.486575833
9/10/22	Palmostatin	x_CAPG	637381	724318	1.136397226
9/10/22	Palmostatin	x_CAPG	871113	2245729	2.57799964
9/10/22	Palmostatin	x_CAPG	1239049	3699802	2.986001361
9/10/22	Palmostatin	x_CAPG	1036140	1792961	1.730423495
9/10/22	Palmostatin	x_CAPG	490916	528669	1.076903177
9/10/22	Palmostatin	x_CAPG	410251	592027	1.443084843
9/10/22	Palmostatin	x_CAPG	1075454	1142283	1.062140268
9/10/22	Palmostatin	x_CAPG	617976	778086	1.259087732
9/10/22	Palmostatin	x_CAPG	359785	630831	1.753355476
9/10/22	Palmostatin	x_CAPG	213283	240627	1.128205248
9/10/22	Palmostatin	x_CAPG	1257863	1558566	1.239058626
9/10/22	Palmostatin	x_CAPG	518413	745893	1.438800725
9/6/22	DMSO	x_CAPG	607516	857865	1.412086266
9/6/22	DMSO	x_CAPG	1063328	1379728	1.297556351
9/6/22	DMSO	x_CAPG	1060410	1308073	1.233554003
9/6/22	DMSO	x_CAPG	1389830	4231945	3.044937151
9/6/22	DMSO	x_CAPG	403520	392651	0.973064532
9/6/22	DMSO	x_CAPG	1443133	1531552	1.061268781
9/6/22	DMSO	x_CAPG	591416	1034162	1.748620261
9/6/22	DMSO	x_CAPG	1568702	1117935	0.712649694
9/6/22	DMSO	x_CAPG	1055038	1233151	1.168821407
9/6/22	DMSO	x_CAPG	345719	1063791	3.077039445
9/6/22	DMSO	x_CAPG	3980009	2000072	0.502529517
9/6/22	DMSO	x_CAPG	1247861	1518414	1.216813411
9/6/22	DMSO	x_CAPG	844504	1325044	1.569020395
9/6/22	DMSO	x_CAPG	2944818	1953093	0.663230461
9/6/22	DMSO	x_CAPG	1967765	2023134	1.028138014
9/6/22	DMSO	x_CAPG	2365541	1956690	0.82716385
9/6/22	DMSO	x_CAPG	838515	893596	1.065688747
9/6/22	DMSO	x_CAPG	1869055	2470858	1.321982499
9/6/22	DMSO	x_CAPG	642205	1071713	1.668802018
9/6/22	DMSO	x_CAPG	1421276	1162114	0.817655403
9/6/22	DMSO	x_CAPG	1191641	1366828	1.147013236
9/6/22	DMSO	x_CAPG	586148	907851	1.548842613
9/6/22	DMSO	x_CAPG	526414	568995	1.080888806
9/6/22	DMSO	x_CAPG	868374	1090146	1.255387656
9/6/22	DMSO	x_CAPG	1778805	1462220	0.822023774
9/6/22	DMSO	x_CAPG	1473380	1589489	1.078804518
9/6/22	DMSO	x_CAPG	2159921	1632212	0.755681342
9/6/22	DMSO	x_CAPG	1692869	1278162	0.755027117
9/6/22	DMSO	x_CAPG	1496574	1305323	0.872207455
9/6/22	DMSO	x_CAPG	958175	944990	0.986239466
9/6/22	DMSO	x_CAPG	1002740	1125576	1.122500349
9/6/22	DMSO	x_CAPG	1116535	861804	0.771855786
9/6/22	DMSO	x_CAPG	1566701	1458414	0.930882153
9/6/22	DMSO	x_CAPG	481330	650969	1.352438036
9/6/22	DMSO	x_CAPG	429493	215239	0.501146701
9/6/22	DMSO	x_CAPG	605399	736910	1.217230289
9/6/22	DMSO	x_CAPG	1400001	1453514	1.038223544
9/6/22	DMSO	x_CAPG	687551	678242	0.986460641
9/6/22	DMSO	x_CAPG	2276778	2000145	0.878498035
9/6/22	DMSO	x_CAPG	2943133	1726015	0.586454978
9/6/22	DMSO	x_CAPG	1448124	1153319	0.79642282
9/6/22	DMSO	x_CAPG	517537	461192	0.891128557
9/6/22	DMSO	x_CAPG	1404375	1186007	0.844508767
9/6/22	DMSO	x_CAPG	2293675	2321469	1.012117671
9/6/22	DMSO	x_CAPG	2141553	2107495	0.984096588
9/6/22	DMSO	x_CAPG	848089	781839	0.921883199
9/6/22	DMSO	x_CAPG	1544901	1420051	0.91918576
9/6/22	DMSO	x_CAPG	324385	649785	2.003128998
9/6/22	DMSO	x_CAPG	516547	776151	1.502575758
9/6/22	DMSO	x_CAPG	352447	534663	1.517002556
9/6/22	DMSO	x_CAPG	668879	948495	1.418036745
9/6/22	DMSO	x_CAPG	1015831	1030399	1.014340968
9/6/22	DMSO	x_CAPG	377274	397173	1.052744159
9/6/22	DMSO	x_CAPG	894465	864329	0.966308352
9/6/22	DMSO	x_CAPG	1302289	1412865	1.084908956
9/6/22	DMSO	x_CAPG	760256	601320	0.790944103
9/6/22	DMSO	x_CAPG	1657715	1186888	0.71597832
9/6/22	DMSO	x_CAPG	785109	683517	0.870601407
9/6/22	DMSO	x_CAPG	2085151	1625306	0.779466811
9/6/22	DMSO	x_CAPG	1694585	1379883	0.814289634
9/6/22	DMSO	x_CAPG	1060649	1236443	1.165741918
9/6/22	DMSO	x_CAPG	1220073	1095932	0.89825117
9/6/22	DMSO	x_CAPG	1018413	1000000	0.981919909
9/6/22	DMSO	x_CAPG	1331666	1427295	1.07181155
9/6/22	DMSO	x_CAPG	1123487	1541441	1.372014985
9/6/22	DMSO	x_CAPG	1250736	872371	0.69748612
9/6/22	Palmostatin	x_CAPG	461840	535876	1.1603066
9/6/22	Palmostatin	x_CAPG	469019	794370	1.693684051
9/6/22	Palmostatin	x_CAPG	446768	226979	0.508046682
9/6/22	Palmostatin	x_CAPG	1242769	769281	0.619005624
9/6/22	Palmostatin	x_CAPG	1159322	1057436	0.912115875
9/6/22	Palmostatin	x_CAPG	349126	779829	2.233660627
9/6/22	Palmostatin	x_CAPG	478219	894146	1.869741687
9/6/22	Palmostatin	x_CAPG	750594	577764	0.769742364
9/6/22	Palmostatin	x_CAPG	792375	687825	0.868054898
9/6/22	Palmostatin	x_CAPG	1157902	1110780	0.959303983
9/6/22	Palmostatin	x_CAPG	486335	782543	1.609061655
9/6/22	Palmostatin	x_CAPG	1019237	801827	0.786693379
9/6/22	Palmostatin	x_CAPG	555462	538814	0.970028553
9/6/22	Palmostatin	x_CAPG	2261826	1262397	0.558131793
9/6/22	Palmostatin	x_CAPG	567938	541680	0.95376608
9/6/22	Palmostatin	x_CAPG	399559	214932	0.53792306
9/6/22	Palmostatin	x_CAPG	1371177	1693531	1.235092917
9/6/22	Palmostatin	x_CAPG	809115	604334	0.746907424
9/6/22	Palmostatin	x_CAPG	713025	474763	0.665843414
9/6/22	Palmostatin	x_CAPG	1323793	1050185	0.793315118
9/6/22	Palmostatin	x_CAPG	914432	818600	0.895200518
9/6/22	Palmostatin	x_CAPG	973260	1004798	1.032404496
9/6/22	Palmostatin	x_CAPG	883690	584330	0.66123867
9/6/22	Palmostatin	x_CAPG	870727	1180000	1.355189399
9/6/22	Palmostatin	x_CAPG	1429017	1648421	1.153534912
9/6/22	Palmostatin	x_CAPG	312805	270032	0.863259858
9/6/22	Palmostatin	x_CAPG	455189	670995	1.474101966
9/6/22	Palmostatin	x_CAPG	1406493	1538055	1.093539036
9/6/22	Palmostatin	x_CAPG	1457538	1147099	0.787011385
9/6/22	Palmostatin	x_CAPG	1692631	1063379	0.628240296
9/6/22	Palmostatin	x_CAPG	982613	1018941	1.036970811
9/6/22	Palmostatin	x_CAPG	1383186	1519231	1.098356259
9/6/22	Palmostatin	x_CAPG	1059361	1003097	0.946888738
9/6/22	Palmostatin	x_CAPG	1707219	1325441	0.776374326
9/6/22	Palmostatin	x_CAPG	3195874	2649638	0.829080871
9/6/22	Palmostatin	x_CAPG	1686193	2266076	1.343900728
9/6/22	Palmostatin	x_CAPG	964754	1622621	1.681901293
9/6/22	Palmostatin	x_CAPG	2152224	1646243	0.764903189
9/6/22	Palmostatin	x_CAPG	1919269	1231640	0.64172349
9/6/22	Palmostatin	x_CAPG	379828	477551	1.257282244
9/6/22	Palmostatin	x_CAPG	1295338	1407490	1.086581263
9/6/22	Palmostatin	x_CAPG	1058901	1232090	1.163555422
9/6/22	Palmostatin	x_CAPG	948978	929105	0.979058524
9/6/22	Palmostatin	x_CAPG	2758484	1994693	0.723112043
9/6/22	Palmostatin	x_CAPG	1832891	1620109	0.883909081
9/6/22	Palmostatin	x_CAPG	2196170	1637350	0.745547931
9/6/22	Palmostatin	x_CAPG	2005618	1006483	0.501831854
9/6/22	Palmostatin	x_CAPG	2132901	1332729	0.624843347
9/6/22	Palmostatin	x_CAPG	1930410	1723165	0.892641978
9/6/22	Palmostatin	x_CAPG	2432105	2111352	0.868117125
9/6/22	Palmostatin	x_CAPG	2177490	2448685	1.124544774
9/6/22	Palmostatin	x_CAPG	1242499	1123566	0.904279199
9/6/22	Palmostatin	x_CAPG	1861307	878347	0.471897973
9/6/22	Palmostatin	x_CAPG	1545513	1064725	0.688913649
9/6/22	Palmostatin	x_CAPG	1129239	1555474	1.377453311
9/6/22	Palmostatin	x_CAPG	418485	338676	0.809290656
9/6/22	Palmostatin	x_CAPG	1036088	1405057	1.356117434
9/6/22	Palmostatin	x_CAPG	1694207	1568521	0.92581426
9/6/22	Palmostatin	x_CAPG	491983	1057175	2.148803922
9/6/22	Palmostatin	x_CAPG	634229	770147	1.214304297
9/6/22	Palmostatin	x_CAPG	1605803	1799491	1.120617535
9/6/22	Palmostatin	x_CAPG	1749834	1175419	0.671731719
9/6/22	Palmostatin	x_CAPG	1198061	952290	0.79485936
9/6/22	Palmostatin	x_CAPG	1766232	1215806	0.688361438
9/6/22	Palmostatin	x_CAPG	1518463	955766	0.629429891
9/6/22	Palmostatin	x_CAPG	2800277	1933820	0.690581682
9/6/22	Palmostatin	x_CAPG	2520666	2010516	0.797613012
9/6/22	Palmostatin	x_CAPG	1562301	1238646	0.792834415
9/6/22	Palmostatin	x_CAPG	1452864	1289344	0.887449892
9/6/22	Palmostatin	x_CAPG	562005	768234	1.366952251
9/6/22	Palmostatin	x_CAPG	1433689	1074398	0.749394046
9/6/22	Palmostatin	x_CAPG	1767573	2265238	1.281552728
9/6/22	Palmostatin	x_CAPG	811908	1264436	1.557363642
9/9/22	DMSO	x_CAPG	510160	438032	0.858616905
9/9/22	DMSO	x_CAPG	2173943	2231259	1.026364997
9/9/22	DMSO	x_CAPG	439022	244112	0.556035916
9/9/22	DMSO	x_CAPG	627637	375555	0.598363385
9/9/22	DMSO	x_CAPG	720522	423420	0.587657282
9/9/22	DMSO	x_CAPG	1234553	1301323	1.054084353
9/9/22	DMSO	x_CAPG	879852	671742	0.763471584
9/9/22	DMSO	x_CAPG	953604	898636	0.942357624
9/9/22	DMSO	x_CAPG	1209140	995864	0.823613477
9/9/22	DMSO	x_CAPG	487416	1141607	2.342161521
9/9/22	DMSO	x_CAPG	1138818	880169	0.772879424
9/9/22	DMSO	x_CAPG	374956	335272	0.894163582
9/9/22	DMSO	x_CAPG	1253548	961861	0.767310865
9/9/22	DMSO	x_CAPG	592897	413442	0.697325168
9/9/22	DMSO	x_CAPG	535255	737090	1.377081952
9/9/22	DMSO	x_CAPG	816488	729935	0.893993543
9/9/22	DMSO	x_CAPG	534518	569334	1.065135318
9/9/22	DMSO	x_CAPG	997426	800895	0.802961824
9/9/22	DMSO	x_CAPG	1406482	824796	0.586424853
9/9/22	DMSO	x_CAPG	2185284	1270106	0.581208667
9/9/22	DMSO	x_CAPG	2801850	1634473	0.583354926
9/9/22	DMSO	x_CAPG	1213723	940655	0.77501621
9/9/22	DMSO	x_CAPG	2296557	1435955	0.625264254
9/9/22	DMSO	x_CAPG	278732	340962	1.223261054
9/9/22	DMSO	x_CAPG	1143789	1765653	1.543687691
9/9/22	DMSO	x_CAPG	2955289	2297468	0.77740891
9/9/22	DMSO	x_CAPG	2070177	1377310	0.665310261
9/9/22	DMSO	x_CAPG	660594	532219	0.805667324
9/9/22	DMSO	x_CAPG	1457986	571361	0.391883736
9/9/22	DMSO	x_CAPG	1334763	900849	0.674913074
9/9/22	DMSO	x_CAPG	2012081	1616159	0.803227604
9/9/22	DMSO	x_CAPG	1817280	598387	0.329276171
9/9/22	DMSO	x_CAPG	642093	946784	1.474527833
9/9/22	DMSO	x_CAPG	2893876	2076208	0.717448847
9/9/22	DMSO	x_CAPG	2755562	1433048	0.520056526
9/9/22	DMSO	x_CAPG	1188694	928446	0.781063924
9/9/22	DMSO	x_CAPG	1481963	1704726	1.150316168
9/9/22	DMSO	x_CAPG	653927	467870	0.715477416
9/9/22	DMSO	x_CAPG	786679	1103921	1.403267406
9/9/22	DMSO	x_CAPG	1511529	1055218	0.69811297
9/9/22	DMSO	x_CAPG	1033765	1360251	1.315822261
9/9/22	DMSO	x_CAPG	877440	1142399	1.301968226
9/9/22	DMSO	x_CAPG	852291	586759	0.688449133
9/9/22	DMSO	x_CAPG	2257630	1705907	0.755618503
9/9/22	DMSO	x_CAPG	3105960	2769099	0.891543677
9/9/22	DMSO	x_CAPG	565179	498673	0.882327546
9/9/22	DMSO	x_CAPG	324000	710398	2.19258642
9/9/22	DMSO	x_CAPG	608268	543342	0.893260865
9/9/22	DMSO	x_CAPG	1729544	1425375	0.824133413
9/9/22	DMSO	x_CAPG	493836	681683	1.380383366
9/9/22	DMSO	x_CAPG	1900283	1539981	0.810395609
9/9/22	DMSO	x_CAPG	912132	764940	0.83862862
9/9/22	DMSO	x_CAPG	1701918	1688446	0.992084225
9/9/22	DMSO	x_CAPG	2342711	1734210	0.740257761
9/9/22	DMSO	x_CAPG	3132419	2590903	0.827125298
9/9/22	DMSO	x_CAPG	1343829	1004379	0.747400897
9/9/22	DMSO	x_CAPG	538480	305361	0.567079557
9/9/22	DMSO	x_CAPG	941995	1254035	1.331254412
9/9/22	DMSO	x_CAPG	2568690	1862822	0.725203119
9/9/22	DMSO	x_CAPG	2512949	2051947	0.816549401
9/9/22	DMSO	x_CAPG	1471914	1184318	0.804610867
9/9/22	DMSO	x_CAPG	848505	875347	1.031634463
9/9/22	DMSO	x_CAPG	832561	805813	0.967872624
9/9/22	DMSO	x_CAPG	858918	632278	0.736133135
9/9/22	DMSO	x_CAPG	2370241	1538923	0.649268576
9/9/22	DMSO	x_CAPG	2017378	1403072	0.695492863
9/9/22	DMSO	x_CAPG	1515338	1576022	1.040046511
9/9/22	DMSO	x_CAPG	3949492	3622800	0.917282526
9/9/22	DMSO	x_CAPG	687934	956945	1.391041873
9/9/22	DMSO	x_CAPG	2062110	2048635	0.993465431
9/9/22	DMSO	x_CAPG	1611561	1622275	1.006648213
9/9/22	DMSO	x_CAPG	1191503	908498	0.762480665
9/9/22	DMSO	x_CAPG	1345222	1045984	0.777554931
9/9/22	DMSO	x_CAPG	718862	769233	1.070070472
9/9/22	DMSO	x_CAPG	795631	681752	0.856869579
9/9/22	DMSO	x_CAPG	1092906	872850	0.79865057
9/9/22	DMSO	x_CAPG	1312997	1463059	1.114289675
9/9/22	DMSO	x_CAPG	873331	695326	0.796176936
9/9/22	Palmostatin	x_CAPG	1242778	1129449	0.90880994
9/9/22	Palmostatin	x_CAPG	1184565	1042510	0.880078341
9/9/22	Palmostatin	x_CAPG	1764802	1709347	0.968577211
9/9/22	Palmostatin	x_CAPG	420573	297546	0.707477655
9/9/22	Palmostatin	x_CAPG	343241	309148	0.900673288
9/9/22	Palmostatin	x_CAPG	1276594	969401	0.759365154
9/9/22	Palmostatin	x_CAPG	1153863	779419	0.675486605
9/9/22	Palmostatin	x_CAPG	1532962	1114266	0.726871247
9/9/22	Palmostatin	x_CAPG	829583	418325	0.504259369
9/9/22	Palmostatin	x_CAPG	627031	415283	0.662300588
9/9/22	Palmostatin	x_CAPG	1451823	1341289	0.923865375
9/9/22	Palmostatin	x_CAPG	719885	578457	0.803540843
9/9/22	Palmostatin	x_CAPG	1136343	800408	0.704371831
9/9/22	Palmostatin	x_CAPG	397893	475754	1.195683262
9/9/22	Palmostatin	x_CAPG	1850319	1291622	0.698053687
9/9/22	Palmostatin	x_CAPG	329309	226108	0.686613485
9/9/22	Palmostatin	x_CAPG	405039	160294	0.395749545
9/9/22	Palmostatin	x_CAPG	1515176	1122758	0.741008305
9/9/22	Palmostatin	x_CAPG	1799043	1727031	0.959972052
9/9/22	Palmostatin	x_CAPG	1062392	1038590	0.97759584
9/9/22	Palmostatin	x_CAPG	567839	561972	0.989667846
9/9/22	Palmostatin	x_CAPG	809207	568248	0.702228231
9/9/22	Palmostatin	x_CAPG	826816	584988	0.707518964
9/9/22	Palmostatin	x_CAPG	729816	349631	0.479067327
9/9/22	Palmostatin	x_CAPG	664346	438682	0.660321579
9/9/22	Palmostatin	x_CAPG	40358	518061	12.8366371
9/9/22	Palmostatin	x_CAPG	1056619	637371	0.603217432
9/9/22	Palmostatin	x_CAPG	362749	165544	0.456359632
9/9/22	Palmostatin	x_CAPG	1116499	850038	0.761342375
9/9/22	Palmostatin	x_CAPG	481817	321210	0.666663899
9/9/22	Palmostatin	x_CAPG	189567	201540	1.063159727
9/9/22	Palmostatin	x_CAPG	526842	537291	1.019833271
9/9/22	Palmostatin	x_CAPG	402937	430790	1.06912495
9/9/22	Palmostatin	x_CAPG	547845	634444	1.158072082
9/9/22	Palmostatin	x_CAPG	700492	771583	1.10148724
9/9/22	Palmostatin	x_CAPG	267035	472300	1.768682008
9/9/22	Palmostatin	x_CAPG	1622478	2772424	1.708759071
9/9/22	Palmostatin	x_CAPG	674233	992291	1.471733066
9/9/22	Palmostatin	x_CAPG	487014	857448	1.760622898
9/9/22	Palmostatin	x_CAPG	277817	525904	1.89298711
9/9/22	Palmostatin	x_CAPG	508606	605537	1.190581708
9/9/22	Palmostatin	x_CAPG	521949	710881	1.361974063
9/9/22	Palmostatin	x_CAPG	439102	221243	0.503853319
9/9/22	Palmostatin	x_CAPG	1376617	987048	0.717009887
9/9/22	Palmostatin	x_CAPG	1303587	810324	0.621610986
9/9/22	Palmostatin	x_CAPG	620490	618939	0.997500363
9/9/22	Palmostatin	x_CAPG	-15391	663558	-43.11337795
9/9/22	Palmostatin	x_CAPG	694056	467459	0.673517699
9/9/22	Palmostatin	x_CAPG	1555107	1071834	0.689234889
9/9/22	Palmostatin	x_CAPG	1653390	1344839	0.813382807
9/9/22	Palmostatin	x_CAPG	1093718	729453	0.66694797
9/9/22	Palmostatin	x_CAPG	784059	420625	0.536471107
9/9/22	Palmostatin	x_CAPG	1421392	1080640	0.760268807
9/9/22	Palmostatin	x_CAPG	823377	595006	0.722641026
9/9/22	Palmostatin	x_CAPG	613755	421365	0.686536159
9/9/22	Palmostatin	x_CAPG	322241	525127	1.629609516
9/9/22	Palmostatin	x_CAPG	1070219	1101074	1.028830548
9/9/22	Palmostatin	x_CAPG	401682	466034	1.160206332
9/9/22	Palmostatin	x_CAPG	969987	710490	0.732473734
9/9/22	Palmostatin	x_CAPG	234554	494398	2.107821653
9/9/22	Palmostatin	x_CAPG	861321	997769	1.158417129
9/9/22	Palmostatin	x_CAPG	1124386	1130946	1.005834295
9/9/22	Palmostatin	x_CAPG	453484	663215	1.462488202
9/9/22	Palmostatin	x_CAPG	1041502	960673	0.922391892
9/9/22	Palmostatin	x_CAPG	1237138	1343409	1.085900684
9/9/22	Palmostatin	x_CAPG	361744	199091	0.550364346
9/9/22	Palmostatin	x_CAPG	1400794	1064035	0.759594202
9/9/22	Palmostatin	x_CAPG	1702075	1262955	0.742009018
9/9/22	Palmostatin	x_CAPG	1590116	1401052	0.881100498
9/9/22	Palmostatin	x_CAPG	743221	705512	0.949262736
