# Supplementary material for: Mitotic chromosomes scale to nuclear-cytoplasmic ratio and cell size in Xenopus
Source: eLife. 2023 Apr 25;12:e84360. doi: 10.7554/eLife.84360 (PMC10260010; doi:10.7554/eLife.84360)
Supplement: Figure 6—source data 1. [file elife-84360-fig6-data1.zip › Figure 6_Source Data/Figure 6-Source Data 3.csv]

Date	Sample_number	Sample_type	Length_in_microns
9/21/22	10	Palmostatin_Metaphase	15.972639
9/21/22	10	Palmostatin_Metaphase	32.907315
9/21/22	10	Palmostatin_Metaphase	6.841794
9/21/22	10	Palmostatin_Metaphase	10.99425
9/21/22	10	Palmostatin_Metaphase	22.376482
9/21/22	10	Palmostatin_Metaphase	6.053632
9/21/22	10	Palmostatin_Metaphase	6.151216
9/21/22	10	Palmostatin_Metaphase	5.329028
9/21/22	10	Palmostatin_Metaphase	18.799365
9/21/22	10	Palmostatin_Metaphase	17.609953
9/21/22	10	Palmostatin_Metaphase	7.873702
9/21/22	10	Palmostatin_Metaphase	9.506522
9/21/22	10	Palmostatin_Metaphase	17.947217
9/21/22	10	Palmostatin_Metaphase	21.735124
9/21/22	10	Palmostatin_Metaphase	18.280415
9/21/22	10	Palmostatin_Metaphase	12.18195
9/21/22	10	Palmostatin_Metaphase	7.505194
9/21/22	10	Palmostatin_Metaphase	19.931318
9/21/22	10	Palmostatin_Metaphase	14.334255
9/21/22	10	Palmostatin_Metaphase	6.868116
9/21/22	10	Palmostatin_Metaphase	14.246622
9/21/22	10	Palmostatin_Metaphase	17.054944
9/21/22	10	Palmostatin_Metaphase	11.2671
9/21/22	10	Palmostatin_Metaphase	7.375724
9/21/22	10	Palmostatin_Metaphase	9.424025
9/21/22	10	Palmostatin_Metaphase	18.176732
9/21/22	10	Palmostatin_Metaphase	9.202963
9/21/22	10	Palmostatin_Metaphase	19.501178
9/21/22	10	Palmostatin_Metaphase	7.513219
9/21/22	10	Palmostatin_Metaphase	8.223378
9/21/22	10	Palmostatin_Metaphase	9.416214
9/21/22	10	Palmostatin_Metaphase	6.130565
9/21/22	10	Palmostatin_Metaphase	11.051495
9/21/22	10	Palmostatin_Metaphase	11.902359
9/21/22	10	Palmostatin_Metaphase	17.435329
9/21/22	10	Palmostatin_Metaphase	16.033308
9/21/22	10	Palmostatin_Metaphase	8.680482
9/21/22	10	Palmostatin_Metaphase	17.197896
9/21/22	10	Palmostatin_Metaphase	10.574596
9/21/22	10	Palmostatin_Metaphase	9.066324
9/21/22	10	Palmostatin_Metaphase	13.569312
9/21/22	10	Palmostatin_Metaphase	9.46201
9/21/22	10	Palmostatin_Metaphase	11.411871
9/21/22	10	Palmostatin_Metaphase	10.663834
9/21/22	10	Palmostatin_Metaphase	16.343929
9/21/22	10	Palmostatin_Metaphase	18.486069
9/21/22	10	Palmostatin_Metaphase	17.632316
9/21/22	10	Palmostatin_Metaphase	13.644747
9/21/22	10	Palmostatin_Metaphase	15.255739
9/21/22	10	Palmostatin_Metaphase	21.266571
9/21/22	10	Palmostatin_Metaphase	11.978329
9/21/22	10	Palmostatin_Metaphase	15.225351
9/21/22	10	Palmostatin_Metaphase	17.916187
9/21/22	10	Palmostatin_Metaphase	9.392353
9/21/22	10	Palmostatin_Metaphase	12.156912
9/21/22	10	Palmostatin_Metaphase	16.76904
9/21/22	10	Palmostatin_Metaphase	20.284525
9/21/22	10	Palmostatin_Metaphase	4.878344
9/21/22	10	Palmostatin_Metaphase	12.965939
9/21/22	10	Palmostatin_Metaphase	14.810298
9/21/22	10	Palmostatin_Metaphase	7.877875
9/21/22	10	Palmostatin_Metaphase	12.847383
9/21/22	10	Palmostatin_Metaphase	18.140459
9/21/22	10	Palmostatin_Metaphase	4.831157
9/21/22	10	Palmostatin_Metaphase	18.519346
9/21/22	10	Palmostatin_Metaphase	13.934182
9/21/22	10	Palmostatin_Metaphase	7.908584
9/21/22	10	Palmostatin_Metaphase	15.447911
9/21/22	10	Palmostatin_Metaphase	12.931271
9/21/22	10	Palmostatin_Metaphase	10.961508
9/21/22	10	Palmostatin_Metaphase	11.254046
9/21/22	10	Palmostatin_Metaphase	10.951236
9/21/22	10	Palmostatin_Metaphase	6.686002
9/21/22	10	Palmostatin_Metaphase	15.022693
9/21/22	10	Palmostatin_Metaphase	7.102339
9/21/22	10	Palmostatin_Metaphase	20.046557
9/21/22	10	Palmostatin_Metaphase	16.020682
9/21/22	10	Palmostatin_Metaphase	9.168188
9/21/22	10	Palmostatin_Metaphase	19.517121
9/21/22	10	Palmostatin_Metaphase	7.038139
9/21/22	10	Palmostatin_Metaphase	14.358116
9/21/22	10	Palmostatin_Metaphase	14.381549
9/21/22	10	Palmostatin_Metaphase	16.428138
9/21/22	10	Palmostatin_Metaphase	7.27921
9/21/22	10	Palmostatin_Metaphase	12.404296
9/21/22	10	Palmostatin_Metaphase	10.654097
9/21/22	10	Palmostatin_Metaphase	6.931674
9/21/22	10	Palmostatin_Metaphase	17.331646
9/21/22	10	Palmostatin_Metaphase	6.654865
9/21/22	10	Palmostatin_Metaphase	12.678323
9/21/22	10	Palmostatin_Metaphase	9.713353
9/21/22	10	Palmostatin_Metaphase	28.124629
9/21/22	3	DMSO	29.458491
9/21/22	3	DMSO	17.944007
9/21/22	3	DMSO	18.655236
9/21/22	3	DMSO	12.852519
9/21/22	3	DMSO	8.486063
9/21/22	3	DMSO	26.312798
9/21/22	3	DMSO	15.16083
9/21/22	3	DMSO	8.521908
9/21/22	3	DMSO	14.007156
9/21/22	3	DMSO	13.681983
9/21/22	3	DMSO	19.668419
9/21/22	3	DMSO	9.354903
9/21/22	3	DMSO	13.530899
9/21/22	3	DMSO	10.392589
9/21/22	3	DMSO	19.061194
9/21/22	3	DMSO	7.359032
9/21/22	3	DMSO	24.56292
9/21/22	3	DMSO	9.946078
9/21/22	3	DMSO	15.769767
9/21/22	3	DMSO	17.810364
9/21/22	3	DMSO	26.097835
9/21/22	3	DMSO	12.828337
9/21/22	3	DMSO	16.863521
9/21/22	3	DMSO	16.359765
9/21/22	3	DMSO	19.00427
9/21/22	3	DMSO	28.214937
9/21/22	3	DMSO	25.161371
9/21/22	3	DMSO	16.85571
9/21/22	3	DMSO	15.339306
9/21/22	3	DMSO	22.012575
9/21/22	3	DMSO	26.29525
9/21/22	3	DMSO	31.735023
9/21/22	3	DMSO	14.244375
9/21/22	3	DMSO	20.607237
9/21/22	3	DMSO	23.540428
9/21/22	3	DMSO	24.891731
9/21/22	3	DMSO	26.169632
9/21/22	3	DMSO	11.17294
9/21/22	3	DMSO	27.530886
9/21/22	3	DMSO	29.30195
9/21/22	3	DMSO	39.392264
9/21/22	3	DMSO	10.084001
9/21/22	3	DMSO	11.269668
9/21/22	3	DMSO	11.773424
9/21/22	3	DMSO	29.449824
9/21/22	3	DMSO	21.640322
9/21/22	3	DMSO	22.912445
9/21/22	3	DMSO	23.161113
9/21/22	3	DMSO	18.098194
9/21/22	3	DMSO	24.783019
9/21/22	3	DMSO	18.274316
9/21/22	3	DMSO	23.165393
9/21/22	3	DMSO	33.841211
9/21/22	3	DMSO	16.978653
9/21/22	3	DMSO	17.841822
9/21/22	3	DMSO	43.16487
9/21/22	3	DMSO	16.918519
9/21/22	3	DMSO	11.093653
9/21/22	3	DMSO	24.61856
9/21/22	3	DMSO	17.189978
9/21/22	3	DMSO	24.312433
9/21/22	3	DMSO	29.42179
9/21/22	3	DMSO	24.579719
9/21/22	3	DMSO	24.042258
9/21/22	3	DMSO	31.532365
9/21/22	3	DMSO	32.818505
9/21/22	3	DMSO	31.407496
9/21/22	3	DMSO	23.018589
9/21/22	3	DMSO	37.661325
9/21/22	3	DMSO	14.958386
9/21/22	3	DMSO	20.08283
9/21/22	3	DMSO	25.598466
9/21/22	3	DMSO	10.72782
9/21/22	3	DMSO	13.430105
9/21/22	3	DMSO	19.6987
9/21/22	3	DMSO	35.493077
9/21/22	3	DMSO	19.6238
9/21/22	3	DMSO	18.394477
9/21/22	3	DMSO	16.184927
9/21/22	3	DMSO	17.782116
9/21/22	3	DMSO	20.983556
9/21/22	3	DMSO	19.300767
9/21/22	3	DMSO	30.390675
9/21/22	3	DMSO	17.262524
9/21/22	3	DMSO	19.427348
9/21/22	3	DMSO	25.267087
9/21/22	3	DMSO	18.866454
9/21/22	3	DMSO	12.103305
9/21/22	3	DMSO	17.172644
9/21/22	3	DMSO	14.040433
9/21/22	3	DMSO	24.63354
9/21/22	3	DMSO	29.969737
9/21/22	3	DMSO	28.684774
9/21/22	3	DMSO	19.283005
9/21/22	3	DMSO	36.834215
9/21/22	3	DMSO	11.456383
9/21/22	3	DMSO	27.234603
9/21/22	3	DMSO	25.240765
9/21/22	3	DMSO	17.479627
9/21/22	3	DMSO	31.321468
9/21/22	4	Palmostatin_Both	15.5043
9/21/22	4	Palmostatin_Both	23.103119
9/21/22	4	Palmostatin_Both	11.74539
9/21/22	4	Palmostatin_Both	10.938931
9/21/22	4	Palmostatin_Both	9.85149
9/21/22	4	Palmostatin_Both	8.301809
9/21/22	4	Palmostatin_Both	23.924772
9/21/22	4	Palmostatin_Both	11.685791
9/21/22	4	Palmostatin_Both	14.647979
9/21/22	4	Palmostatin_Both	7.49214
9/21/22	4	Palmostatin_Both	12.389958
9/21/22	4	Palmostatin_Both	22.177248
9/21/22	4	Palmostatin_Both	17.336568
9/21/22	4	Palmostatin_Both	15.790739
9/21/22	4	Palmostatin_Both	7.798802
9/21/22	4	Palmostatin_Both	9.870964
9/21/22	4	Palmostatin_Both	11.553646
9/21/22	4	Palmostatin_Both	19.210245
9/21/22	4	Palmostatin_Both	9.691632
9/21/22	4	Palmostatin_Both	20.887363
9/21/22	4	Palmostatin_Both	12.93202
9/21/22	4	Palmostatin_Both	20.715628
9/21/22	4	Palmostatin_Both	10.425224
9/21/22	4	Palmostatin_Both	19.08987
9/21/22	4	Palmostatin_Both	13.287474
9/21/22	4	Palmostatin_Both	11.746781
9/21/22	4	Palmostatin_Both	12.633918
9/21/22	4	Palmostatin_Both	8.226374
9/21/22	4	Palmostatin_Both	5.698606
9/21/22	4	Palmostatin_Both	11.760477
9/21/22	4	Palmostatin_Both	12.411358
9/21/22	4	Palmostatin_Both	8.993992
9/21/22	4	Palmostatin_Both	10.279062
9/21/22	4	Palmostatin_Both	7.825124
9/21/22	4	Palmostatin_Both	13.697605
9/21/22	4	Palmostatin_Both	7.527022
9/21/22	4	Palmostatin_Both	13.204121
9/21/22	4	Palmostatin_Both	12.691056
9/21/22	4	Palmostatin_Both	16.018542
9/21/22	4	Palmostatin_Both	11.811409
9/21/22	4	Palmostatin_Both	11.14726
9/21/22	4	Palmostatin_Both	9.079057
9/21/22	4	Palmostatin_Both	13.283515
9/21/22	4	Palmostatin_Both	7.767879
9/21/22	4	Palmostatin_Both	6.536523
9/21/22	4	Palmostatin_Both	9.797669
9/21/22	4	Palmostatin_Both	29.274451
9/21/22	4	Palmostatin_Both	8.288327
9/21/22	4	Palmostatin_Both	18.78278
9/21/22	4	Palmostatin_Both	7.869743
9/21/22	4	Palmostatin_Both	14.31232
9/21/22	4	Palmostatin_Both	10.751574
9/21/22	4	Palmostatin_Both	13.519771
9/21/22	4	Palmostatin_Both	18.188823
9/21/22	4	Palmostatin_Both	10.388737
9/21/22	4	Palmostatin_Both	22.179067
9/21/22	4	Palmostatin_Both	24.868512
9/21/22	4	Palmostatin_Both	8.286508
9/21/22	4	Palmostatin_Both	9.763536
9/21/22	4	Palmostatin_Both	29.947481
9/21/22	4	Palmostatin_Both	8.828998
9/21/22	4	Palmostatin_Both	20.12028
9/21/22	4	Palmostatin_Both	12.441853
9/21/22	4	Palmostatin_Both	8.719537
9/21/22	4	Palmostatin_Both	14.024276
9/21/22	4	Palmostatin_Both	9.018495
9/21/22	4	Palmostatin_Both	18.603341
9/21/22	4	Palmostatin_Both	14.719134
9/21/22	4	Palmostatin_Both	13.022114
9/21/22	4	Palmostatin_Both	7.950635
9/21/22	4	Palmostatin_Both	12.416815
9/21/22	4	Palmostatin_Both	19.870756
9/21/22	4	Palmostatin_Both	11.05203
9/21/22	4	Palmostatin_Both	54.66844
9/21/22	4	Palmostatin_Both	18.077757
9/21/22	4	Palmostatin_Both	7.80886
9/21/22	4	Palmostatin_Both	12.596468
9/21/22	4	Palmostatin_Both	8.882284
9/21/22	4	Palmostatin_Both	9.661886
9/21/22	4	Palmostatin_Both	13.060634
9/21/22	4	Palmostatin_Both	14.766107
9/21/22	4	Palmostatin_Both	5.047618
9/21/22	4	Palmostatin_Both	13.451398
9/21/22	4	Palmostatin_Both	9.353405
9/21/22	4	Palmostatin_Both	11.63518
9/21/22	4	Palmostatin_Both	21.595275
9/21/22	4	Palmostatin_Both	10.470164
9/21/22	4	Palmostatin_Both	22.224542
9/21/22	4	Palmostatin_Both	9.909163
9/21/22	4	Palmostatin_Both	16.990744
9/21/22	6	Palmostatin_Interphase	12.398946
9/21/22	6	Palmostatin_Interphase	31.108217
9/21/22	6	Palmostatin_Interphase	13.935573
9/21/22	6	Palmostatin_Interphase	31.188788
9/21/22	6	Palmostatin_Interphase	18.683805
9/21/22	6	Palmostatin_Interphase	23.499447
9/21/22	6	Palmostatin_Interphase	7.590152
9/21/22	6	Palmostatin_Interphase	25.204492
9/21/22	6	Palmostatin_Interphase	24.939453
9/21/22	6	Palmostatin_Interphase	16.4459
9/21/22	6	Palmostatin_Interphase	17.984988
9/21/22	6	Palmostatin_Interphase	18.205087
9/21/22	6	Palmostatin_Interphase	22.487976
9/21/22	6	Palmostatin_Interphase	15.645968
9/21/22	6	Palmostatin_Interphase	33.079264
9/21/22	6	Palmostatin_Interphase	10.322397
9/21/22	6	Palmostatin_Interphase	15.730284
9/21/22	6	Palmostatin_Interphase	9.712069
9/21/22	6	Palmostatin_Interphase	19.093508
9/21/22	6	Palmostatin_Interphase	21.661936
9/21/22	6	Palmostatin_Interphase	21.62898
9/21/22	6	Palmostatin_Interphase	23.492278
9/21/22	6	Palmostatin_Interphase	23.274747
9/21/22	6	Palmostatin_Interphase	38.103663
9/21/22	6	Palmostatin_Interphase	23.575845
9/21/22	6	Palmostatin_Interphase	19.051136
9/21/22	6	Palmostatin_Interphase	13.660155
9/21/22	6	Palmostatin_Interphase	9.544186
9/21/22	6	Palmostatin_Interphase	24.665747
9/21/22	6	Palmostatin_Interphase	18.424972
9/21/22	6	Palmostatin_Interphase	15.778969
9/21/22	6	Palmostatin_Interphase	16.641603
9/21/22	6	Palmostatin_Interphase	27.310359
9/21/22	6	Palmostatin_Interphase	15.431861
9/21/22	6	Palmostatin_Interphase	25.710388
9/21/22	6	Palmostatin_Interphase	14.797351
9/21/22	6	Palmostatin_Interphase	25.353115
9/21/22	6	Palmostatin_Interphase	22.548966
9/21/22	6	Palmostatin_Interphase	29.348174
9/21/22	6	Palmostatin_Interphase	19.327624
9/21/22	6	Palmostatin_Interphase	20.46696
9/21/22	6	Palmostatin_Interphase	15.186724
9/21/22	6	Palmostatin_Interphase	13.763624
9/21/22	6	Palmostatin_Interphase	11.963135
9/21/22	6	Palmostatin_Interphase	18.07872
9/21/22	6	Palmostatin_Interphase	16.542949
9/21/22	6	Palmostatin_Interphase	20.264623
9/21/22	6	Palmostatin_Interphase	28.129551
9/21/22	6	Palmostatin_Interphase	20.432934
9/21/22	6	Palmostatin_Interphase	19.943944
9/21/22	6	Palmostatin_Interphase	19.393536
9/21/22	6	Palmostatin_Interphase	37.056026
9/21/22	6	Palmostatin_Interphase	33.710243
9/21/22	6	Palmostatin_Interphase	12.846955
9/21/22	6	Palmostatin_Interphase	31.735237
9/21/22	6	Palmostatin_Interphase	13.539245
9/21/22	6	Palmostatin_Interphase	16.248592
9/21/22	6	Palmostatin_Interphase	11.116872
9/21/22	6	Palmostatin_Interphase	19.091261
9/21/22	6	Palmostatin_Interphase	18.839276
9/21/22	6	Palmostatin_Interphase	28.171388
9/21/22	6	Palmostatin_Interphase	30.766887
9/21/22	6	Palmostatin_Interphase	12.798698
9/21/22	6	Palmostatin_Interphase	24.317783
9/21/22	6	Palmostatin_Interphase	31.49224
9/21/22	6	Palmostatin_Interphase	16.094726
9/21/22	6	Palmostatin_Interphase	19.812441
9/21/22	6	Palmostatin_Interphase	18.790056
9/21/22	6	Palmostatin_Interphase	12.510761
9/21/22	6	Palmostatin_Interphase	23.019338
9/21/22	6	Palmostatin_Interphase	11.853139
9/21/22	6	Palmostatin_Interphase	16.811733
9/21/22	6	Palmostatin_Interphase	26.379138
9/21/22	6	Palmostatin_Interphase	16.543805
9/21/22	6	Palmostatin_Interphase	25.502701
9/21/22	6	Palmostatin_Interphase	16.479605
9/21/22	6	Palmostatin_Interphase	13.055605
9/21/22	6	Palmostatin_Interphase	28.447662
9/21/22	6	Palmostatin_Interphase	34.526118
9/21/22	6	Palmostatin_Interphase	26.279521
9/21/22	6	Palmostatin_Interphase	28.887432
9/21/22	6	Palmostatin_Interphase	24.683295
9/21/22	6	Palmostatin_Interphase	23.036458
9/21/22	6	Palmostatin_Interphase	61.326087
9/21/22	6	Palmostatin_Interphase	20.882762
9/21/22	6	Palmostatin_Interphase	21.54124
9/21/22	6	Palmostatin_Interphase	21.375497
9/21/22	6	Palmostatin_Interphase	37.684009
9/21/22	6	Palmostatin_Interphase	19.298199
9/21/22	6	Palmostatin_Interphase	25.234345
9/21/22	6	Palmostatin_Interphase	23.506402
9/21/22	6	Palmostatin_Interphase	11.8877
9/21/22	6	Palmostatin_Interphase	12.456512
9/21/22	6	Palmostatin_Interphase	18.128475
9/21/22	6	Palmostatin_Interphase	17.937052
9/20/22	10	Palmostatin_Interphase	24.930786
9/20/22	10	Palmostatin_Interphase	13.615643
9/20/22	10	Palmostatin_Interphase	18.114137
9/20/22	10	Palmostatin_Interphase	17.33828
9/20/22	10	Palmostatin_Interphase	14.123144
9/20/22	10	Palmostatin_Interphase	12.33175
9/20/22	10	Palmostatin_Interphase	7.554093
9/20/22	10	Palmostatin_Interphase	11.849929
9/20/22	10	Palmostatin_Interphase	16.901292
9/20/22	10	Palmostatin_Interphase	12.160871
9/20/22	10	Palmostatin_Interphase	10.509647
9/20/22	10	Palmostatin_Interphase	7.427298
9/20/22	10	Palmostatin_Interphase	24.599407
9/20/22	10	Palmostatin_Interphase	13.010023
9/20/22	10	Palmostatin_Interphase	9.645194
9/20/22	10	Palmostatin_Interphase	6.246339
9/20/22	10	Palmostatin_Interphase	8.523192
9/20/22	10	Palmostatin_Interphase	11.039939
9/20/22	10	Palmostatin_Interphase	16.901506
9/20/22	10	Palmostatin_Interphase	20.114823
9/20/22	10	Palmostatin_Interphase	16.322743
9/20/22	10	Palmostatin_Interphase	9.304934
9/20/22	10	Palmostatin_Interphase	14.048244
9/20/22	10	Palmostatin_Interphase	18.242109
9/20/22	10	Palmostatin_Interphase	33.733569
9/20/22	10	Palmostatin_Interphase	12.054941
9/20/22	10	Palmostatin_Interphase	9.936448
9/20/22	10	Palmostatin_Interphase	8.522871
9/20/22	10	Palmostatin_Interphase	12.972894
9/20/22	10	Palmostatin_Interphase	18.286835
9/20/22	10	Palmostatin_Interphase	14.794676
9/20/22	10	Palmostatin_Interphase	9.59897
9/20/22	10	Palmostatin_Interphase	12.086399
9/20/22	10	Palmostatin_Interphase	10.530512
9/20/22	10	Palmostatin_Interphase	23.756354
9/20/22	10	Palmostatin_Interphase	23.756354
9/20/22	10	Palmostatin_Interphase	7.901629
9/20/22	10	Palmostatin_Interphase	16.172515
9/20/22	10	Palmostatin_Interphase	7.409108
9/20/22	10	Palmostatin_Interphase	19.606466
9/20/22	10	Palmostatin_Interphase	13.465308
9/20/22	10	Palmostatin_Interphase	13.083746
9/20/22	10	Palmostatin_Interphase	13.155543
9/20/22	10	Palmostatin_Interphase	5.964394
9/20/22	10	Palmostatin_Interphase	13.460279
9/20/22	10	Palmostatin_Interphase	13.879398
9/20/22	10	Palmostatin_Interphase	10.531154
9/20/22	10	Palmostatin_Interphase	15.101659
9/20/22	10	Palmostatin_Interphase	6.771602
9/20/22	10	Palmostatin_Interphase	13.766299
9/20/22	10	Palmostatin_Interphase	9.660495
9/20/22	10	Palmostatin_Interphase	9.911089
9/20/22	10	Palmostatin_Interphase	8.415764
9/20/22	10	Palmostatin_Interphase	14.845929
9/20/22	10	Palmostatin_Interphase	17.92785
9/20/22	10	Palmostatin_Interphase	25.758752
9/20/22	10	Palmostatin_Interphase	14.300229
9/20/22	10	Palmostatin_Interphase	7.330677
9/20/22	10	Palmostatin_Interphase	7.005183
9/20/22	10	Palmostatin_Interphase	11.077175
9/20/22	10	Palmostatin_Interphase	6.556425
9/20/22	10	Palmostatin_Interphase	7.358069
9/20/22	10	Palmostatin_Interphase	9.818641
9/20/22	10	Palmostatin_Interphase	12.878199
9/20/22	10	Palmostatin_Interphase	15.499806
9/20/22	10	Palmostatin_Interphase	12.971717
9/20/22	10	Palmostatin_Interphase	13.144522
9/20/22	10	Palmostatin_Interphase	17.391138
9/20/22	10	Palmostatin_Interphase	9.953033
9/20/22	10	Palmostatin_Interphase	9.0415
9/20/22	10	Palmostatin_Interphase	10.38649
9/20/22	10	Palmostatin_Interphase	12.231277
9/20/22	10	Palmostatin_Interphase	10.679991
9/20/22	10	Palmostatin_Interphase	9.809546
9/20/22	10	Palmostatin_Interphase	12.712456
9/20/22	10	Palmostatin_Interphase	10.16714
9/20/22	10	Palmostatin_Interphase	9.407547
9/20/22	10	Palmostatin_Interphase	10.746652
9/20/22	10	Palmostatin_Interphase	8.045116
9/20/22	10	Palmostatin_Interphase	9.332968
9/20/22	10	Palmostatin_Interphase	18.02843
9/20/22	10	Palmostatin_Interphase	12.801694
9/20/22	10	Palmostatin_Interphase	14.419641
9/20/22	10	Palmostatin_Interphase	22.708289
9/20/22	10	Palmostatin_Interphase	7.751401
9/20/22	10	Palmostatin_Interphase	9.593085
9/20/22	10	Palmostatin_Interphase	15.23252
9/20/22	10	Palmostatin_Interphase	12.850914
9/20/22	10	Palmostatin_Interphase	13.665291
9/20/22	10	Palmostatin_Interphase	9.207778
9/20/22	10	Palmostatin_Interphase	23.630629
9/20/22	10	Palmostatin_Interphase	20.285274
9/20/22	10	Palmostatin_Interphase	12.212873
9/20/22	10	Palmostatin_Interphase	13.666361
9/20/22	10	Palmostatin_Interphase	12.101593
9/20/22	10	Palmostatin_Interphase	9.093395
9/20/22	10	Palmostatin_Interphase	12.734712
9/20/22	10	Palmostatin_Interphase	19.300446
9/20/22	10	Palmostatin_Interphase	12.730539
9/20/22	10	Palmostatin_Interphase	13.17919
9/20/22	10	Palmostatin_Interphase	13.937713
9/20/22	10	Palmostatin_Interphase	15.868207
9/20/22	10	Palmostatin_Interphase	9.817464
9/20/22	10	Palmostatin_Interphase	11.794931
9/20/22	10	Palmostatin_Interphase	14.725875
9/20/22	1	Palmostatin_Interphase	6.249228
9/20/22	1	Palmostatin_Interphase	10.67646
9/20/22	1	Palmostatin_Interphase	17.948501
9/20/22	1	Palmostatin_Interphase	23.346865
9/20/22	1	Palmostatin_Interphase	12.282423
9/20/22	1	Palmostatin_Interphase	10.881686
9/20/22	1	Palmostatin_Interphase	8.147408
9/20/22	1	Palmostatin_Interphase	27.900143
9/20/22	1	Palmostatin_Interphase	10.975525
9/20/22	1	Palmostatin_Interphase	14.875461
9/20/22	1	Palmostatin_Interphase	11.058771
9/20/22	1	Palmostatin_Interphase	15.568607
9/20/22	1	Palmostatin_Interphase	21.760055
9/20/22	1	Palmostatin_Interphase	31.434888
9/20/22	1	Palmostatin_Interphase	24.083025
9/20/22	1	Palmostatin_Interphase	21.321997
9/20/22	1	Palmostatin_Interphase	21.032241
9/20/22	1	Palmostatin_Interphase	30.800164
9/20/22	1	Palmostatin_Interphase	34.884033
9/20/22	1	Palmostatin_Interphase	9.89001
9/20/22	1	Palmostatin_Interphase	27.139801
9/20/22	1	Palmostatin_Interphase	10.063136
9/20/22	1	Palmostatin_Interphase	29.970165
9/20/22	1	Palmostatin_Interphase	29.825608
9/20/22	1	Palmostatin_Interphase	39.342295
9/20/22	1	Palmostatin_Interphase	18.146344
9/20/22	1	Palmostatin_Interphase	14.373738
9/20/22	1	Palmostatin_Interphase	20.910368
9/20/22	1	Palmostatin_Interphase	27.74938
9/20/22	1	Palmostatin_Interphase	23.624209
9/20/22	1	Palmostatin_Interphase	19.088265
9/20/22	1	Palmostatin_Interphase	29.353952
9/20/22	1	Palmostatin_Interphase	34.257976
9/20/22	1	Palmostatin_Interphase	12.609522
9/20/22	1	Palmostatin_Interphase	24.403276
9/20/22	1	Palmostatin_Interphase	10.54913
9/20/22	1	Palmostatin_Interphase	28.320439
9/20/22	1	Palmostatin_Interphase	28.842064
9/20/22	1	Palmostatin_Interphase	24.970804
9/20/22	1	Palmostatin_Interphase	18.551767
9/20/22	1	Palmostatin_Interphase	25.679465
9/20/22	1	Palmostatin_Interphase	17.112724
9/20/22	1	Palmostatin_Interphase	14.739999
9/20/22	1	Palmostatin_Interphase	9.616197
9/20/22	1	Palmostatin_Interphase	9.385291
9/20/22	1	Palmostatin_Interphase	15.467813
9/20/22	1	Palmostatin_Interphase	28.415348
9/20/22	1	Palmostatin_Interphase	19.852994
9/20/22	1	Palmostatin_Interphase	16.110348
9/20/22	1	Palmostatin_Interphase	17.160339
9/20/22	1	Palmostatin_Interphase	22.70433
9/20/22	1	Palmostatin_Interphase	14.659
9/20/22	1	Palmostatin_Interphase	24.963207
9/20/22	1	Palmostatin_Interphase	11.742715
9/20/22	1	Palmostatin_Interphase	11.716393
9/20/22	1	Palmostatin_Interphase	17.451486
9/20/22	1	Palmostatin_Interphase	12.335281
9/20/22	1	Palmostatin_Interphase	15.659236
9/20/22	1	Palmostatin_Interphase	23.42765
9/20/22	1	Palmostatin_Interphase	32.677158
9/20/22	1	Palmostatin_Interphase	34.858139
9/20/22	1	Palmostatin_Interphase	22.786506
9/20/22	1	Palmostatin_Interphase	18.79776
9/20/22	1	Palmostatin_Interphase	10.607445
9/20/22	1	Palmostatin_Interphase	13.182079
9/20/22	1	Palmostatin_Interphase	20.688771
9/20/22	1	Palmostatin_Interphase	20.869815
9/20/22	1	Palmostatin_Interphase	10.886287
9/20/22	1	Palmostatin_Interphase	17.952139
9/20/22	1	Palmostatin_Interphase	33.061823
9/20/22	1	Palmostatin_Interphase	15.480225
9/20/22	1	Palmostatin_Interphase	16.54648
9/20/22	1	Palmostatin_Interphase	20.707068
9/20/22	1	Palmostatin_Interphase	32.280937
9/20/22	1	Palmostatin_Interphase	22.698873
9/20/22	1	Palmostatin_Interphase	20.747621
9/20/22	1	Palmostatin_Interphase	20.831723
9/20/22	1	Palmostatin_Interphase	32.97633
9/20/22	1	Palmostatin_Interphase	16.295458
9/20/22	1	Palmostatin_Interphase	26.352709
9/20/22	1	Palmostatin_Interphase	10.858895
9/20/22	1	Palmostatin_Interphase	11.290533
9/20/22	1	Palmostatin_Interphase	22.042963
9/20/22	1	Palmostatin_Interphase	28.222748
9/20/22	1	Palmostatin_Interphase	12.612411
9/20/22	1	Palmostatin_Interphase	21.480678
9/20/22	2	Palmostatin_Interphase	18.030463
9/20/22	2	Palmostatin_Interphase	23.3474
9/20/22	2	Palmostatin_Interphase	16.966669
9/20/22	2	Palmostatin_Interphase	28.46521
9/20/22	2	Palmostatin_Interphase	11.555572
9/20/22	2	Palmostatin_Interphase	17.188801
9/20/22	2	Palmostatin_Interphase	11.434341
9/20/22	2	Palmostatin_Interphase	14.022457
9/20/22	2	Palmostatin_Interphase	14.182422
9/20/22	2	Palmostatin_Interphase	11.335794
9/20/22	2	Palmostatin_Interphase	15.013812
9/20/22	2	Palmostatin_Interphase	9.34431
9/20/22	2	Palmostatin_Interphase	22.491721
9/20/22	2	Palmostatin_Interphase	10.440846
9/20/22	2	Palmostatin_Interphase	9.885944
9/20/22	2	Palmostatin_Interphase	10.65399
9/20/22	2	Palmostatin_Interphase	18.29807
9/20/22	2	Palmostatin_Interphase	8.857781
9/20/22	2	Palmostatin_Interphase	20.796199
9/20/22	2	Palmostatin_Interphase	7.669439
9/20/22	2	Palmostatin_Interphase	8.549621
9/20/22	2	Palmostatin_Interphase	21.022718
9/20/22	2	Palmostatin_Interphase	14.6162
9/20/22	2	Palmostatin_Interphase	7.542109
9/20/22	2	Palmostatin_Interphase	31.40664
9/20/22	2	Palmostatin_Interphase	24.631935
9/20/22	2	Palmostatin_Interphase	34.479038
9/20/22	2	Palmostatin_Interphase	13.018476
9/20/22	2	Palmostatin_Interphase	7.03953
9/20/22	2	Palmostatin_Interphase	13.438665
9/20/22	2	Palmostatin_Interphase	19.223299
9/20/22	2	Palmostatin_Interphase	13.838524
9/20/22	2	Palmostatin_Interphase	17.263808
9/20/22	2	Palmostatin_Interphase	21.807777
9/20/22	2	Palmostatin_Interphase	18.42754
9/20/22	2	Palmostatin_Interphase	12.030117
9/20/22	2	Palmostatin_Interphase	7.337418
9/20/22	2	Palmostatin_Interphase	10.355353
9/20/22	2	Palmostatin_Interphase	13.034205
9/20/22	2	Palmostatin_Interphase	22.372095
9/20/22	2	Palmostatin_Interphase	11.680013
9/20/22	2	Palmostatin_Interphase	20.664161
9/20/22	2	Palmostatin_Interphase	7.85808
9/20/22	2	Palmostatin_Interphase	14.412258
9/20/22	2	Palmostatin_Interphase	16.645348
9/20/22	2	Palmostatin_Interphase	12.773018
9/20/22	2	Palmostatin_Interphase	6.838156
9/20/22	2	Palmostatin_Interphase	12.820205
9/20/22	2	Palmostatin_Interphase	19.480848
9/20/22	2	Palmostatin_Interphase	7.202812
9/20/22	2	Palmostatin_Interphase	9.084514
9/20/22	2	Palmostatin_Interphase	20.013494
9/20/22	2	Palmostatin_Interphase	12.797414
9/20/22	2	Palmostatin_Interphase	40.380195
9/20/22	2	Palmostatin_Interphase	17.806084
9/20/22	2	Palmostatin_Interphase	15.687698
9/20/22	2	Palmostatin_Interphase	12.920892
9/20/22	2	Palmostatin_Interphase	17.567688
9/20/22	2	Palmostatin_Interphase	29.113844
9/20/22	2	Palmostatin_Interphase	9.939765
9/20/22	2	Palmostatin_Interphase	25.943434
9/20/22	2	Palmostatin_Interphase	12.50081
9/20/22	2	Palmostatin_Interphase	13.713334
9/20/22	2	Palmostatin_Interphase	19.600474
9/20/22	2	Palmostatin_Interphase	19.395248
9/20/22	2	Palmostatin_Interphase	23.366767
9/20/22	2	Palmostatin_Interphase	13.600128
9/20/22	2	Palmostatin_Interphase	23.071126
9/20/22	2	Palmostatin_Interphase	13.067589
9/20/22	2	Palmostatin_Interphase	13.66604
9/20/22	2	Palmostatin_Interphase	25.211661
9/20/22	2	Palmostatin_Interphase	6.189415
9/20/22	2	Palmostatin_Interphase	14.587845
9/20/22	2	Palmostatin_Interphase	16.658188
9/20/22	2	Palmostatin_Interphase	11.486557
9/20/22	2	Palmostatin_Interphase	18.696003
9/20/22	2	Palmostatin_Interphase	13.878328
9/20/22	2	Palmostatin_Interphase	10.726215
9/20/22	2	Palmostatin_Interphase	6.643095
9/20/22	2	Palmostatin_Interphase	7.525524
9/20/22	2	Palmostatin_Interphase	14.655041
9/20/22	2	Palmostatin_Interphase	19.176005
9/20/22	2	Palmostatin_Interphase	14.46319
9/20/22	2	Palmostatin_Interphase	16.016937
9/20/22	2	Palmostatin_Interphase	17.951176
9/20/22	2	Palmostatin_Interphase	7.898526
9/20/22	2	Palmostatin_Interphase	8.545555
9/20/22	6	Palmostatin_Interphase	19.052741
9/20/22	6	Palmostatin_Interphase	24.002775
9/20/22	6	Palmostatin_Interphase	20.115358
9/20/22	6	Palmostatin_Interphase	23.685948
9/20/22	6	Palmostatin_Interphase	13.042765
9/20/22	6	Palmostatin_Interphase	31.582227
9/20/22	6	Palmostatin_Interphase	15.193358
9/20/22	6	Palmostatin_Interphase	24.568484
9/20/22	6	Palmostatin_Interphase	16.837306
9/20/22	6	Palmostatin_Interphase	25.35365
9/20/22	6	Palmostatin_Interphase	37.917055
9/20/22	6	Palmostatin_Interphase	25.227818
9/20/22	6	Palmostatin_Interphase	24.135348
9/20/22	6	Palmostatin_Interphase	34.934537
9/20/22	6	Palmostatin_Interphase	13.44776
9/20/22	6	Palmostatin_Interphase	21.388123
9/20/22	6	Palmostatin_Interphase	37.175438
9/20/22	6	Palmostatin_Interphase	27.30426
9/20/22	6	Palmostatin_Interphase	14.902532
9/20/22	6	Palmostatin_Interphase	19.687144
9/20/22	6	Palmostatin_Interphase	29.533605
9/20/22	6	Palmostatin_Interphase	36.195104
9/20/22	6	Palmostatin_Interphase	13.502009
9/20/22	6	Palmostatin_Interphase	28.198245
9/20/22	6	Palmostatin_Interphase	19.433126
9/20/22	6	Palmostatin_Interphase	14.722344
9/20/22	6	Palmostatin_Interphase	10.575024
9/20/22	6	Palmostatin_Interphase	21.15711
9/20/22	6	Palmostatin_Interphase	29.334585
9/20/22	6	Palmostatin_Interphase	17.894787
9/20/22	6	Palmostatin_Interphase	21.605761
9/20/22	6	Palmostatin_Interphase	22.682181
9/20/22	6	Palmostatin_Interphase	31.393907
9/20/22	6	Palmostatin_Interphase	19.54569
9/20/22	6	Palmostatin_Interphase	13.530364
9/20/22	6	Palmostatin_Interphase	16.170268
9/20/22	6	Palmostatin_Interphase	12.32105
9/20/22	6	Palmostatin_Interphase	30.761216
9/20/22	6	Palmostatin_Interphase	17.570363
9/20/22	6	Palmostatin_Interphase	32.515481
9/20/22	6	Palmostatin_Interphase	23.457824
9/20/22	6	Palmostatin_Interphase	13.913317
9/20/22	6	Palmostatin_Interphase	17.84546
9/20/22	6	Palmostatin_Interphase	19.382622
9/20/22	6	Palmostatin_Interphase	24.638355
9/20/22	6	Palmostatin_Interphase	15.885434
9/20/22	6	Palmostatin_Interphase	30.026554
9/20/22	6	Palmostatin_Interphase	25.852163
9/20/22	6	Palmostatin_Interphase	23.562363
9/20/22	6	Palmostatin_Interphase	14.303439
9/20/22	6	Palmostatin_Interphase	29.03124
9/20/22	6	Palmostatin_Interphase	20.859543
9/20/22	6	Palmostatin_Interphase	20.859543
9/20/22	6	Palmostatin_Interphase	34.161676
9/20/22	6	Palmostatin_Interphase	31.323822
9/20/22	6	Palmostatin_Interphase	18.227878
9/20/22	6	Palmostatin_Interphase	21.470834
9/20/22	6	Palmostatin_Interphase	13.463917
9/20/22	6	Palmostatin_Interphase	18.770796
9/20/22	6	Palmostatin_Interphase	17.115506
9/20/22	6	Palmostatin_Interphase	12.56394
9/20/22	6	Palmostatin_Interphase	10.831182
9/20/22	6	Palmostatin_Interphase	24.879533
9/20/22	6	Palmostatin_Interphase	17.074097
9/20/22	6	Palmostatin_Interphase	25.78165
9/20/22	6	Palmostatin_Interphase	25.79128
9/20/22	6	Palmostatin_Interphase	23.875766
9/20/22	6	Palmostatin_Interphase	36.571637
9/20/22	6	Palmostatin_Interphase	16.502075
9/20/22	6	Palmostatin_Interphase	13.564497
9/20/22	6	Palmostatin_Interphase	13.11927
9/20/22	6	Palmostatin_Interphase	24.793826
9/20/22	6	Palmostatin_Interphase	12.981454
9/20/22	6	Palmostatin_Interphase	14.980749
9/20/22	6	Palmostatin_Interphase	13.39533
9/20/22	6	Palmostatin_Interphase	27.196083
9/20/22	6	Palmostatin_Interphase	25.230814
9/20/22	6	Palmostatin_Interphase	28.676428
9/20/22	6	Palmostatin_Interphase	39.56539
9/20/22	6	Palmostatin_Interphase	16.36672
9/20/22	6	Palmostatin_Interphase	19.441151
9/20/22	6	Palmostatin_Interphase	22.942298
9/20/22	6	Palmostatin_Interphase	15.315659
9/20/22	6	Palmostatin_Interphase	29.864984
9/20/22	6	Palmostatin_Interphase	10.305705
9/20/22	6	Palmostatin_Interphase	28.936973
9/26/22	11	Palmostatin_Metaphase	38.277431
9/26/22	11	Palmostatin_Metaphase	38.277431
9/26/22	11	Palmostatin_Metaphase	22.078808
9/26/22	11	Palmostatin_Metaphase	22.078808
9/26/22	11	Palmostatin_Metaphase	17.709891
9/26/22	11	Palmostatin_Metaphase	17.709891
9/26/22	11	Palmostatin_Metaphase	21.473295
9/26/22	11	Palmostatin_Metaphase	21.473295
9/26/22	11	Palmostatin_Metaphase	21.240998
9/26/22	11	Palmostatin_Metaphase	21.240998
9/26/22	11	Palmostatin_Metaphase	27.337751
9/26/22	11	Palmostatin_Metaphase	27.337751
9/26/22	11	Palmostatin_Metaphase	28.233234
9/26/22	11	Palmostatin_Metaphase	28.233234
9/26/22	11	Palmostatin_Metaphase	12.379258
9/26/22	11	Palmostatin_Metaphase	12.379258
9/26/22	11	Palmostatin_Metaphase	12.807686
9/26/22	11	Palmostatin_Metaphase	12.807686
9/26/22	11	Palmostatin_Metaphase	12.812287
9/26/22	11	Palmostatin_Metaphase	12.812287
9/26/22	11	Palmostatin_Metaphase	10.722791
9/26/22	11	Palmostatin_Metaphase	10.722791
9/26/22	11	Palmostatin_Metaphase	15.798122
9/26/22	11	Palmostatin_Metaphase	15.798122
9/26/22	11	Palmostatin_Metaphase	12.772269
9/26/22	11	Palmostatin_Metaphase	12.772269
9/26/22	11	Palmostatin_Metaphase	18.606337
9/26/22	11	Palmostatin_Metaphase	18.606337
9/26/22	11	Palmostatin_Metaphase	5.952089
9/26/22	11	Palmostatin_Metaphase	5.952089
9/26/22	11	Palmostatin_Metaphase	8.719002
9/26/22	11	Palmostatin_Metaphase	8.719002
9/26/22	11	Palmostatin_Metaphase	12.023911
9/26/22	11	Palmostatin_Metaphase	12.023911
9/26/22	11	Palmostatin_Metaphase	16.000352
9/26/22	11	Palmostatin_Metaphase	16.000352
9/26/22	11	Palmostatin_Metaphase	8.503825
9/26/22	11	Palmostatin_Metaphase	8.503825
9/26/22	11	Palmostatin_Metaphase	12.481764
9/26/22	11	Palmostatin_Metaphase	12.481764
9/26/22	11	Palmostatin_Metaphase	9.145504
9/26/22	11	Palmostatin_Metaphase	9.145504
9/26/22	11	Palmostatin_Metaphase	7.065424
9/26/22	11	Palmostatin_Metaphase	7.065424
9/26/22	11	Palmostatin_Metaphase	8.062878
9/26/22	11	Palmostatin_Metaphase	8.062878
9/26/22	11	Palmostatin_Metaphase	12.247969
9/26/22	11	Palmostatin_Metaphase	12.247969
9/26/22	11	Palmostatin_Metaphase	20.038853
9/26/22	11	Palmostatin_Metaphase	20.038853
9/26/22	11	Palmostatin_Metaphase	11.704623
9/26/22	11	Palmostatin_Metaphase	11.704623
9/26/22	11	Palmostatin_Metaphase	23.713875
9/26/22	11	Palmostatin_Metaphase	23.713875
9/26/22	11	Palmostatin_Metaphase	23.004144
9/26/22	11	Palmostatin_Metaphase	23.004144
9/26/22	11	Palmostatin_Metaphase	14.938056
9/26/22	11	Palmostatin_Metaphase	14.938056
9/26/22	11	Palmostatin_Metaphase	10.884147
9/26/22	11	Palmostatin_Metaphase	10.884147
9/26/22	11	Palmostatin_Metaphase	13.923161
9/26/22	11	Palmostatin_Metaphase	13.923161
9/26/22	11	Palmostatin_Metaphase	20.328823
9/26/22	11	Palmostatin_Metaphase	20.328823
9/26/22	11	Palmostatin_Metaphase	29.292748
9/26/22	11	Palmostatin_Metaphase	29.292748
9/26/22	11	Palmostatin_Metaphase	10.237118
9/26/22	11	Palmostatin_Metaphase	10.237118
9/26/22	11	Palmostatin_Metaphase	11.274269
9/26/22	11	Palmostatin_Metaphase	11.274269
9/26/22	11	Palmostatin_Metaphase	12.048949
9/26/22	11	Palmostatin_Metaphase	12.048949
9/26/22	11	Palmostatin_Metaphase	6.501748
9/26/22	11	Palmostatin_Metaphase	6.501748
9/26/22	11	Palmostatin_Metaphase	15.246002
9/26/22	11	Palmostatin_Metaphase	15.246002
9/26/22	11	Palmostatin_Metaphase	13.287153
9/26/22	11	Palmostatin_Metaphase	13.287153
9/26/22	11	Palmostatin_Metaphase	13.482642
9/26/22	11	Palmostatin_Metaphase	13.482642
9/26/22	11	Palmostatin_Metaphase	34.100258
9/26/22	11	Palmostatin_Metaphase	34.100258
9/26/22	11	Palmostatin_Metaphase	14.892688
9/26/22	11	Palmostatin_Metaphase	14.892688
9/26/22	11	Palmostatin_Metaphase	16.220772
9/26/22	11	Palmostatin_Metaphase	16.220772
9/26/22	11	Palmostatin_Metaphase	9.93923
9/26/22	11	Palmostatin_Metaphase	9.93923
9/26/22	11	Palmostatin_Metaphase	8.939636
9/26/22	11	Palmostatin_Metaphase	8.939636
9/26/22	11	Palmostatin_Metaphase	10.346686
9/26/22	11	Palmostatin_Metaphase	10.346686
9/26/22	11	Palmostatin_Metaphase	7.348439
9/26/22	11	Palmostatin_Metaphase	7.348439
9/26/22	11	Palmostatin_Metaphase	10.454007
9/26/22	11	Palmostatin_Metaphase	10.454007
9/26/22	11	Palmostatin_Metaphase	5.11888
9/26/22	11	Palmostatin_Metaphase	5.11888
9/26/22	11	Palmostatin_Metaphase	14.370742
9/26/22	11	Palmostatin_Metaphase	14.370742
9/26/22	11	Palmostatin_Metaphase	11.543588
9/26/22	11	Palmostatin_Metaphase	11.543588
9/26/22	11	Palmostatin_Metaphase	12.547248
9/26/22	11	Palmostatin_Metaphase	12.547248
9/26/22	11	Palmostatin_Metaphase	18.613827
9/26/22	11	Palmostatin_Metaphase	18.613827
9/26/22	11	Palmostatin_Metaphase	21.930613
9/26/22	11	Palmostatin_Metaphase	21.930613
9/26/22	11	Palmostatin_Metaphase	16.20515
9/26/22	11	Palmostatin_Metaphase	16.20515
9/26/22	11	Palmostatin_Metaphase	28.254099
9/26/22	11	Palmostatin_Metaphase	28.254099
9/26/22	11	Palmostatin_Metaphase	13.647315
9/26/22	11	Palmostatin_Metaphase	13.647315
9/26/22	11	Palmostatin_Metaphase	13.219101
9/26/22	11	Palmostatin_Metaphase	13.219101
9/26/22	11	Palmostatin_Metaphase	7.609626
9/26/22	11	Palmostatin_Metaphase	7.609626
9/26/22	11	Palmostatin_Metaphase	12.837218
9/26/22	11	Palmostatin_Metaphase	12.837218
9/26/22	11	Palmostatin_Metaphase	12.197572
9/26/22	11	Palmostatin_Metaphase	12.197572
9/26/22	11	Palmostatin_Metaphase	20.462359
9/26/22	11	Palmostatin_Metaphase	20.462359
9/26/22	11	Palmostatin_Metaphase	14.061833
9/26/22	11	Palmostatin_Metaphase	14.061833
9/26/22	11	Palmostatin_Metaphase	19.938487
9/26/22	11	Palmostatin_Metaphase	19.938487
9/26/22	11	Palmostatin_Metaphase	8.800108
9/26/22	11	Palmostatin_Metaphase	8.800108
9/26/22	11	Palmostatin_Metaphase	14.305686
9/26/22	11	Palmostatin_Metaphase	14.305686
9/26/22	11	Palmostatin_Metaphase	8.045758
9/26/22	11	Palmostatin_Metaphase	8.045758
9/26/22	11	Palmostatin_Metaphase	9.93281
9/26/22	11	Palmostatin_Metaphase	9.93281
9/26/22	11	Palmostatin_Metaphase	11.861913
9/26/22	11	Palmostatin_Metaphase	11.861913
9/26/22	11	Palmostatin_Metaphase	14.95325
9/26/22	11	Palmostatin_Metaphase	14.95325
9/26/22	11	Palmostatin_Metaphase	13.302882
9/26/22	11	Palmostatin_Metaphase	13.302882
9/26/22	11	Palmostatin_Metaphase	22.143436
9/26/22	11	Palmostatin_Metaphase	22.143436
9/26/22	11	Palmostatin_Metaphase	16.00292
9/26/22	11	Palmostatin_Metaphase	16.00292
9/26/22	11	Palmostatin_Metaphase	13.909358
9/26/22	11	Palmostatin_Metaphase	13.909358
9/26/22	11	Palmostatin_Metaphase	17.369952
9/26/22	11	Palmostatin_Metaphase	17.369952
9/26/22	11	Palmostatin_Metaphase	6.924719
9/26/22	11	Palmostatin_Metaphase	6.924719
9/26/22	11	Palmostatin_Metaphase	8.282977
9/26/22	11	Palmostatin_Metaphase	8.282977
9/26/22	11	Palmostatin_Metaphase	37.215456
9/26/22	11	Palmostatin_Metaphase	37.215456
9/26/22	11	Palmostatin_Metaphase	17.914689
9/26/22	11	Palmostatin_Metaphase	17.914689
9/26/22	11	Palmostatin_Metaphase	13.621849
9/26/22	11	Palmostatin_Metaphase	13.621849
9/26/22	11	Palmostatin_Metaphase	20.877733
9/26/22	11	Palmostatin_Metaphase	20.877733
9/26/22	11	Palmostatin_Metaphase	18.557224
9/26/22	11	Palmostatin_Metaphase	18.557224
9/26/22	11	Palmostatin_Metaphase	10.5395
9/26/22	11	Palmostatin_Metaphase	10.5395
9/26/22	11	Palmostatin_Metaphase	17.299118
9/26/22	11	Palmostatin_Metaphase	17.299118
9/26/22	11	Palmostatin_Metaphase	8.521908
9/26/22	11	Palmostatin_Metaphase	8.521908
9/26/22	11	Palmostatin_Metaphase	16.385552
9/26/22	11	Palmostatin_Metaphase	16.385552
9/26/22	11	Palmostatin_Metaphase	10.969533
9/26/22	11	Palmostatin_Metaphase	10.969533
9/26/22	11	Palmostatin_Metaphase	12.98873
9/26/22	11	Palmostatin_Metaphase	12.98873
9/26/22	11	Palmostatin_Metaphase	10.597066
9/26/22	11	Palmostatin_Metaphase	10.597066
9/26/22	11	Palmostatin_Metaphase	8.219312
9/26/22	11	Palmostatin_Metaphase	8.219312
9/26/22	11	Palmostatin_Metaphase	9.485443
9/26/22	11	Palmostatin_Metaphase	9.485443
9/26/22	11	Palmostatin_Metaphase	9.105914
9/26/22	11	Palmostatin_Metaphase	9.105914
9/26/22	11	Palmostatin_Metaphase	11.391541
9/26/22	11	Palmostatin_Metaphase	11.391541
9/26/22	11	Palmostatin_Metaphase	20.848736
9/26/22	11	Palmostatin_Metaphase	20.848736
9/26/22	1	DMSO	32.483167
9/26/22	1	DMSO	32.483167
9/26/22	1	DMSO	19.883489
9/26/22	1	DMSO	19.883489
9/26/22	1	DMSO	23.989721
9/26/22	1	DMSO	23.989721
9/26/22	1	DMSO	19.008978
9/26/22	1	DMSO	19.008978
9/26/22	1	DMSO	17.262845
9/26/22	1	DMSO	17.262845
9/26/22	1	DMSO	22.822779
9/26/22	1	DMSO	22.822779
9/26/22	1	DMSO	27.595621
9/26/22	1	DMSO	27.595621
9/26/22	1	DMSO	18.944136
9/26/22	1	DMSO	18.944136
9/26/22	1	DMSO	35.033084
9/26/22	1	DMSO	35.033084
9/26/22	1	DMSO	39.952944
9/26/22	1	DMSO	39.952944
9/26/22	1	DMSO	31.783173
9/26/22	1	DMSO	31.783173
9/26/22	1	DMSO	21.435203
9/26/22	1	DMSO	21.435203
9/26/22	1	DMSO	32.663997
9/26/22	1	DMSO	32.663997
9/26/22	1	DMSO	20.249964
9/26/22	1	DMSO	20.249964
9/26/22	1	DMSO	25.807544
9/26/22	1	DMSO	25.807544
9/26/22	1	DMSO	26.765408
9/26/22	1	DMSO	26.765408
9/26/22	1	DMSO	18.697287
9/26/22	1	DMSO	18.697287
9/26/22	1	DMSO	18.668932
9/26/22	1	DMSO	18.668932
9/26/22	1	DMSO	22.229036
9/26/22	1	DMSO	22.229036
9/26/22	1	DMSO	27.673089
9/26/22	1	DMSO	27.673089
9/26/22	1	DMSO	23.939752
9/26/22	1	DMSO	23.939752
9/26/22	1	DMSO	18.297535
9/26/22	1	DMSO	18.297535
9/26/22	1	DMSO	26.066056
9/26/22	1	DMSO	26.066056
9/26/22	1	DMSO	21.22987
9/26/22	1	DMSO	21.22987
9/26/22	1	DMSO	43.239021
9/26/22	1	DMSO	43.239021
9/26/22	1	DMSO	15.970285
9/26/22	1	DMSO	15.970285
9/26/22	1	DMSO	23.060212
9/26/22	1	DMSO	23.060212
9/26/22	1	DMSO	21.280695
9/26/22	1	DMSO	21.280695
9/26/22	1	DMSO	18.918563
9/26/22	1	DMSO	18.918563
9/26/22	1	DMSO	28.554234
9/26/22	1	DMSO	28.554234
9/26/22	1	DMSO	18.954194
9/26/22	1	DMSO	18.954194
9/26/22	1	DMSO	25.809684
9/26/22	1	DMSO	25.809684
9/26/22	1	DMSO	11.268491
9/26/22	1	DMSO	11.268491
9/26/22	1	DMSO	21.401605
9/26/22	1	DMSO	21.401605
9/26/22	1	DMSO	19.250905
9/26/22	1	DMSO	19.250905
9/26/22	1	DMSO	23.830077
9/26/22	1	DMSO	23.830077
9/26/22	1	DMSO	21.767652
9/26/22	1	DMSO	21.767652
9/26/22	1	DMSO	19.496149
9/26/22	1	DMSO	19.496149
9/26/22	1	DMSO	20.666408
9/26/22	1	DMSO	20.666408
9/26/22	1	DMSO	14.712714
9/26/22	1	DMSO	14.712714
9/26/22	1	DMSO	18.432355
9/26/22	1	DMSO	18.432355
9/26/22	1	DMSO	20.202135
9/26/22	1	DMSO	20.202135
9/26/22	1	DMSO	23.515069
9/26/22	1	DMSO	23.515069
9/26/22	1	DMSO	21.888776
9/26/22	1	DMSO	21.888776
9/26/22	1	DMSO	15.259377
9/26/22	1	DMSO	15.259377
9/26/22	1	DMSO	30.07449
9/26/22	1	DMSO	30.07449
9/26/22	1	DMSO	24.832988
9/26/22	1	DMSO	24.832988
9/26/22	1	DMSO	16.753204
9/26/22	1	DMSO	16.753204
9/26/22	1	DMSO	27.617235
9/26/22	1	DMSO	27.617235
9/26/22	1	DMSO	22.549929
9/26/22	1	DMSO	22.549929
9/26/22	1	DMSO	24.14562
9/26/22	1	DMSO	24.14562
9/26/22	1	DMSO	23.337877
9/26/22	1	DMSO	23.337877
9/26/22	1	DMSO	16.083491
9/26/22	1	DMSO	16.083491
9/26/22	1	DMSO	29.668532
9/26/22	1	DMSO	29.668532
9/26/22	1	DMSO	26.126083
9/26/22	1	DMSO	26.126083
9/26/22	1	DMSO	20.582948
9/26/22	1	DMSO	20.582948
9/26/22	1	DMSO	20.761317
9/26/22	1	DMSO	20.761317
9/26/22	1	DMSO	19.282363
9/26/22	1	DMSO	19.282363
9/26/22	1	DMSO	10.992431
9/26/22	1	DMSO	10.992431
9/26/22	1	DMSO	37.717179
9/26/22	1	DMSO	37.717179
9/26/22	1	DMSO	22.016855
9/26/22	1	DMSO	22.016855
9/26/22	1	DMSO	26.88268
9/26/22	1	DMSO	26.88268
9/26/22	1	DMSO	8.30427
9/26/22	1	DMSO	8.30427
9/26/22	1	DMSO	34.882749
9/26/22	1	DMSO	34.882749
9/26/22	1	DMSO	27.434479
9/26/22	1	DMSO	27.434479
9/26/22	1	DMSO	11.454564
9/26/22	1	DMSO	11.454564
9/26/22	1	DMSO	26.608974
9/26/22	1	DMSO	26.608974
9/26/22	1	DMSO	17.426983
9/26/22	1	DMSO	17.426983
9/26/22	1	DMSO	14.871395
9/26/22	1	DMSO	14.871395
9/26/22	1	DMSO	27.957709
9/26/22	1	DMSO	27.957709
9/26/22	1	DMSO	17.399377
9/26/22	1	DMSO	17.399377
9/26/22	1	DMSO	41.272361
9/26/22	1	DMSO	41.272361
9/26/22	1	DMSO	23.252277
9/26/22	1	DMSO	23.252277
9/26/22	1	DMSO	20.424267
9/26/22	1	DMSO	20.424267
9/26/22	2	Palmostatin_Both	6.819645
9/26/22	2	Palmostatin_Both	6.819645
9/26/22	2	Palmostatin_Both	14.177072
9/26/22	2	Palmostatin_Both	14.177072
9/26/22	2	Palmostatin_Both	9.748021
9/26/22	2	Palmostatin_Both	9.748021
9/26/22	2	Palmostatin_Both	11.938097
9/26/22	2	Palmostatin_Both	11.938097
9/26/22	2	Palmostatin_Both	9.108482
9/26/22	2	Palmostatin_Both	9.108482
9/26/22	2	Palmostatin_Both	8.943488
9/26/22	2	Palmostatin_Both	8.943488
9/26/22	2	Palmostatin_Both	22.484017
9/26/22	2	Palmostatin_Both	22.484017
9/26/22	2	Palmostatin_Both	7.4686
9/26/22	2	Palmostatin_Both	7.4686
9/26/22	2	Palmostatin_Both	8.263396
9/26/22	2	Palmostatin_Both	8.263396
9/26/22	2	Palmostatin_Both	16.540916
9/26/22	2	Palmostatin_Both	16.540916
9/26/22	2	Palmostatin_Both	11.421608
9/26/22	2	Palmostatin_Both	11.421608
9/26/22	2	Palmostatin_Both	9.242446
9/26/22	2	Palmostatin_Both	9.242446
9/26/22	2	Palmostatin_Both	23.752609
9/26/22	2	Palmostatin_Both	23.752609
9/26/22	2	Palmostatin_Both	16.676378
9/26/22	2	Palmostatin_Both	16.676378
9/26/22	2	Palmostatin_Both	14.009082
9/26/22	2	Palmostatin_Both	14.009082
9/26/22	2	Palmostatin_Both	8.944344
9/26/22	2	Palmostatin_Both	8.944344
9/26/22	2	Palmostatin_Both	11.7914
9/26/22	2	Palmostatin_Both	11.7914
9/26/22	2	Palmostatin_Both	17.478664
9/26/22	2	Palmostatin_Both	17.478664
9/26/22	2	Palmostatin_Both	6.778557
9/26/22	2	Palmostatin_Both	6.778557
9/26/22	2	Palmostatin_Both	11.952542
9/26/22	2	Palmostatin_Both	11.952542
9/26/22	2	Palmostatin_Both	23.594998
9/26/22	2	Palmostatin_Both	23.594998
9/26/22	2	Palmostatin_Both	16.589494
9/26/22	2	Palmostatin_Both	16.589494
9/26/22	2	Palmostatin_Both	10.44427
9/26/22	2	Palmostatin_Both	10.44427
9/26/22	2	Palmostatin_Both	15.901805
9/26/22	2	Palmostatin_Both	15.901805
9/26/22	2	Palmostatin_Both	11.725381
9/26/22	2	Palmostatin_Both	11.725381
9/26/22	2	Palmostatin_Both	15.881475
9/26/22	2	Palmostatin_Both	15.881475
9/26/22	2	Palmostatin_Both	7.914683
9/26/22	2	Palmostatin_Both	7.914683
9/26/22	2	Palmostatin_Both	12.479945
9/26/22	2	Palmostatin_Both	12.479945
9/26/22	2	Palmostatin_Both	23.160899
9/26/22	2	Palmostatin_Both	23.160899
9/26/22	2	Palmostatin_Both	15.633342
9/26/22	2	Palmostatin_Both	15.633342
9/26/22	2	Palmostatin_Both	21.303486
9/26/22	2	Palmostatin_Both	21.303486
9/26/22	2	Palmostatin_Both	16.978011
9/26/22	2	Palmostatin_Both	16.978011
9/26/22	2	Palmostatin_Both	19.651406
9/26/22	2	Palmostatin_Both	19.651406
9/26/22	2	Palmostatin_Both	13.761484
9/26/22	2	Palmostatin_Both	13.761484
9/26/22	2	Palmostatin_Both	17.839147
9/26/22	2	Palmostatin_Both	17.839147
9/26/22	2	Palmostatin_Both	14.552
9/26/22	2	Palmostatin_Both	14.552
9/26/22	2	Palmostatin_Both	17.705183
9/26/22	2	Palmostatin_Both	17.705183
9/26/22	2	Palmostatin_Both	11.451782
9/26/22	2	Palmostatin_Both	11.451782
9/26/22	2	Palmostatin_Both	14.545687
9/26/22	2	Palmostatin_Both	14.545687
9/26/22	2	Palmostatin_Both	10.192713
9/26/22	2	Palmostatin_Both	10.192713
9/26/22	2	Palmostatin_Both	11.321563
9/26/22	2	Palmostatin_Both	11.321563
9/26/22	2	Palmostatin_Both	8.391261
9/26/22	2	Palmostatin_Both	8.391261
9/26/22	2	Palmostatin_Both	13.680057
9/26/22	2	Palmostatin_Both	13.680057
9/26/22	2	Palmostatin_Both	21.55622
9/26/22	2	Palmostatin_Both	21.55622
9/26/22	2	Palmostatin_Both	25.068495
9/26/22	2	Palmostatin_Both	25.068495
9/26/22	2	Palmostatin_Both	14.671412
9/26/22	2	Palmostatin_Both	14.671412
9/26/22	2	Palmostatin_Both	19.033374
9/26/22	2	Palmostatin_Both	19.033374
9/26/22	2	Palmostatin_Both	18.584188
9/26/22	2	Palmostatin_Both	18.584188
9/26/22	2	Palmostatin_Both	21.429211
9/26/22	2	Palmostatin_Both	21.429211
9/26/22	2	Palmostatin_Both	8.199838
9/26/22	2	Palmostatin_Both	8.199838
9/26/22	2	Palmostatin_Both	11.069043
9/26/22	2	Palmostatin_Both	11.069043
9/26/22	2	Palmostatin_Both	12.638519
9/26/22	2	Palmostatin_Both	12.638519
9/26/22	2	Palmostatin_Both	16.425356
9/26/22	2	Palmostatin_Both	16.425356
9/26/22	2	Palmostatin_Both	14.505134
9/26/22	2	Palmostatin_Both	14.505134
9/26/22	2	Palmostatin_Both	18.373184
9/26/22	2	Palmostatin_Both	18.373184
9/26/22	2	Palmostatin_Both	6.987635
9/26/22	2	Palmostatin_Both	6.987635
9/26/22	2	Palmostatin_Both	12.23866
9/26/22	2	Palmostatin_Both	12.23866
9/26/22	2	Palmostatin_Both	12.707213
9/26/22	2	Palmostatin_Both	12.707213
9/26/22	2	Palmostatin_Both	11.805631
9/26/22	2	Palmostatin_Both	11.805631
9/26/22	2	Palmostatin_Both	11.783375
9/26/22	2	Palmostatin_Both	11.783375
9/26/22	2	Palmostatin_Both	13.153724
9/26/22	2	Palmostatin_Both	13.153724
9/26/22	2	Palmostatin_Both	12.805332
9/26/22	2	Palmostatin_Both	12.805332
9/26/22	2	Palmostatin_Both	13.455999
9/26/22	2	Palmostatin_Both	13.455999
9/26/22	2	Palmostatin_Both	18.194066
9/26/22	2	Palmostatin_Both	18.194066
9/26/22	2	Palmostatin_Both	10.12755
9/26/22	2	Palmostatin_Both	10.12755
9/26/22	2	Palmostatin_Both	17.95246
9/26/22	2	Palmostatin_Both	17.95246
9/26/22	2	Palmostatin_Both	17.649008
9/26/22	2	Palmostatin_Both	17.649008
9/26/22	9	Palmostatin_Interphase	21.510959
9/26/22	9	Palmostatin_Interphase	21.510959
9/26/22	9	Palmostatin_Interphase	37.653193
9/26/22	9	Palmostatin_Interphase	37.653193
9/26/22	9	Palmostatin_Interphase	26.353244
9/26/22	9	Palmostatin_Interphase	26.353244
9/26/22	9	Palmostatin_Interphase	14.308789
9/26/22	9	Palmostatin_Interphase	14.308789
9/26/22	9	Palmostatin_Interphase	30.919469
9/26/22	9	Palmostatin_Interphase	30.919469
9/26/22	9	Palmostatin_Interphase	18.665294
9/26/22	9	Palmostatin_Interphase	18.665294
9/26/22	9	Palmostatin_Interphase	13.101615
9/26/22	9	Palmostatin_Interphase	13.101615
9/26/22	9	Palmostatin_Interphase	15.680957
9/26/22	9	Palmostatin_Interphase	15.680957
9/26/22	9	Palmostatin_Interphase	24.690785
9/26/22	9	Palmostatin_Interphase	24.690785
9/26/22	9	Palmostatin_Interphase	27.67127
9/26/22	9	Palmostatin_Interphase	27.67127
9/26/22	9	Palmostatin_Interphase	38.723835
9/26/22	9	Palmostatin_Interphase	38.723835
9/26/22	9	Palmostatin_Interphase	25.897638
9/26/22	9	Palmostatin_Interphase	25.897638
9/26/22	9	Palmostatin_Interphase	21.976195
9/26/22	9	Palmostatin_Interphase	21.976195
9/26/22	9	Palmostatin_Interphase	27.554854
9/26/22	9	Palmostatin_Interphase	27.554854
9/26/22	9	Palmostatin_Interphase	29.633543
9/26/22	9	Palmostatin_Interphase	29.633543
9/26/22	9	Palmostatin_Interphase	18.113281
9/26/22	9	Palmostatin_Interphase	18.113281
9/26/22	9	Palmostatin_Interphase	28.526307
9/26/22	9	Palmostatin_Interphase	28.526307
9/26/22	9	Palmostatin_Interphase	24.673237
9/26/22	9	Palmostatin_Interphase	24.673237
9/26/22	9	Palmostatin_Interphase	16.249234
9/26/22	9	Palmostatin_Interphase	16.249234
9/26/22	9	Palmostatin_Interphase	25.595042
9/26/22	9	Palmostatin_Interphase	25.595042
9/26/22	9	Palmostatin_Interphase	23.486821
9/26/22	9	Palmostatin_Interphase	23.486821
9/26/22	9	Palmostatin_Interphase	16.818581
9/26/22	9	Palmostatin_Interphase	16.818581
9/26/22	9	Palmostatin_Interphase	28.802688
9/26/22	9	Palmostatin_Interphase	28.802688
9/26/22	9	Palmostatin_Interphase	20.082509
9/26/22	9	Palmostatin_Interphase	20.082509
9/26/22	9	Palmostatin_Interphase	26.588109
9/26/22	9	Palmostatin_Interphase	26.588109
9/26/22	9	Palmostatin_Interphase	20.619649
9/26/22	9	Palmostatin_Interphase	20.619649
9/26/22	9	Palmostatin_Interphase	17.672655
9/26/22	9	Palmostatin_Interphase	17.672655
9/26/22	9	Palmostatin_Interphase	24.211318
9/26/22	9	Palmostatin_Interphase	24.211318
9/26/22	9	Palmostatin_Interphase	28.171281
9/26/22	9	Palmostatin_Interphase	28.171281
9/26/22	9	Palmostatin_Interphase	25.910799
9/26/22	9	Palmostatin_Interphase	25.910799
9/26/22	9	Palmostatin_Interphase	22.048206
9/26/22	9	Palmostatin_Interphase	22.048206
9/26/22	9	Palmostatin_Interphase	42.272276
9/26/22	9	Palmostatin_Interphase	42.272276
9/26/22	9	Palmostatin_Interphase	16.356448
9/26/22	9	Palmostatin_Interphase	16.356448
9/26/22	9	Palmostatin_Interphase	27.196511
9/26/22	9	Palmostatin_Interphase	27.196511
9/26/22	9	Palmostatin_Interphase	20.822307
9/26/22	9	Palmostatin_Interphase	20.822307
9/26/22	9	Palmostatin_Interphase	21.170057
9/26/22	9	Palmostatin_Interphase	21.170057
9/26/22	9	Palmostatin_Interphase	21.084992
9/26/22	9	Palmostatin_Interphase	21.084992
9/26/22	9	Palmostatin_Interphase	23.688088
9/26/22	9	Palmostatin_Interphase	23.688088
9/26/22	9	Palmostatin_Interphase	27.54501
9/26/22	9	Palmostatin_Interphase	27.54501
9/26/22	9	Palmostatin_Interphase	22.419068
9/26/22	9	Palmostatin_Interphase	22.419068
9/26/22	9	Palmostatin_Interphase	26.294501
9/26/22	9	Palmostatin_Interphase	26.294501
9/26/22	9	Palmostatin_Interphase	19.725129
9/26/22	9	Palmostatin_Interphase	19.725129
9/26/22	9	Palmostatin_Interphase	19.677942
9/26/22	9	Palmostatin_Interphase	19.677942
9/26/22	9	Palmostatin_Interphase	20.849806
9/26/22	9	Palmostatin_Interphase	20.849806
9/26/22	9	Palmostatin_Interphase	12.52542
9/26/22	9	Palmostatin_Interphase	12.52542
9/26/22	9	Palmostatin_Interphase	18.104507
9/26/22	9	Palmostatin_Interphase	18.104507
9/26/22	9	Palmostatin_Interphase	27.289173
9/26/22	9	Palmostatin_Interphase	27.289173
9/26/22	9	Palmostatin_Interphase	21.05439
9/26/22	9	Palmostatin_Interphase	21.05439
9/26/22	9	Palmostatin_Interphase	26.101045
9/26/22	9	Palmostatin_Interphase	26.101045
9/26/22	9	Palmostatin_Interphase	26.800504
9/26/22	9	Palmostatin_Interphase	26.800504
9/26/22	9	Palmostatin_Interphase	16.898082
9/26/22	9	Palmostatin_Interphase	16.898082
9/26/22	9	Palmostatin_Interphase	26.190069
9/26/22	9	Palmostatin_Interphase	26.190069
9/26/22	9	Palmostatin_Interphase	18.377464
9/26/22	9	Palmostatin_Interphase	18.377464
9/26/22	9	Palmostatin_Interphase	15.491032
9/26/22	9	Palmostatin_Interphase	15.491032
9/26/22	9	Palmostatin_Interphase	29.097687
9/26/22	9	Palmostatin_Interphase	29.097687
9/26/22	9	Palmostatin_Interphase	33.834363
9/26/22	9	Palmostatin_Interphase	33.834363
9/26/22	9	Palmostatin_Interphase	33.477518
9/26/22	9	Palmostatin_Interphase	33.477518
9/26/22	9	Palmostatin_Interphase	14.907561
9/26/22	9	Palmostatin_Interphase	14.907561
9/26/22	9	Palmostatin_Interphase	25.409932
9/26/22	9	Palmostatin_Interphase	25.409932
9/26/22	9	Palmostatin_Interphase	18.017623
9/26/22	9	Palmostatin_Interphase	18.017623
9/26/22	9	Palmostatin_Interphase	30.966121
9/26/22	9	Palmostatin_Interphase	30.966121
9/26/22	9	Palmostatin_Interphase	24.623054
9/26/22	9	Palmostatin_Interphase	24.623054
9/26/22	9	Palmostatin_Interphase	24.762047
9/26/22	9	Palmostatin_Interphase	24.762047
9/26/22	9	Palmostatin_Interphase	17.327901
9/26/22	9	Palmostatin_Interphase	17.327901
9/26/22	9	Palmostatin_Interphase	28.221678
9/26/22	9	Palmostatin_Interphase	28.221678
9/26/22	9	Palmostatin_Interphase	30.882982
9/26/22	9	Palmostatin_Interphase	30.882982
9/26/22	9	Palmostatin_Interphase	22.119575
9/26/22	9	Palmostatin_Interphase	22.119575
9/26/22	9	Palmostatin_Interphase	25.317591
9/26/22	9	Palmostatin_Interphase	25.317591
9/26/22	9	Palmostatin_Interphase	21.749997
9/26/22	9	Palmostatin_Interphase	21.749997
9/26/22	9	Palmostatin_Interphase	22.613166
9/26/22	9	Palmostatin_Interphase	22.613166
