# Supplementary material for: Mitotic chromosomes scale to nuclear-cytoplasmic ratio and cell size in Xenopus
Source: eLife. 2023 Apr 25;12:e84360. doi: 10.7554/eLife.84360 (PMC10260010; doi:10.7554/eLife.84360)
Supplement: Figure 6—source data 1. [file elife-84360-fig6-data1.zip › Figure 6_Source Data/Figure 6-Source Data 1.csv]

Date	Sample_type	Length_in_microns
9/10/22	DMSO	14.245231
9/10/22	DMSO	25.526883
9/10/22	DMSO	16.307656
9/10/22	DMSO	22.789609
9/10/22	DMSO	19.859628
9/10/22	DMSO	19.10699
9/10/22	DMSO	20.054796
9/10/22	DMSO	34.156005
9/10/22	DMSO	28.702536
9/10/22	DMSO	11.65872
9/10/22	DMSO	14.781408
9/10/22	DMSO	16.037909
9/10/22	DMSO	20.692837
9/10/22	DMSO	22.407084
9/10/22	DMSO	16.15914
9/10/22	DMSO	16.79365
9/10/22	DMSO	23.103333
9/10/22	DMSO	26.508715
9/10/22	DMSO	30.676365
9/10/22	DMSO	17.619797
9/10/22	DMSO	25.191545
9/10/22	DMSO	31.189323
9/10/22	DMSO	14.214415
9/10/22	DMSO	16.71875
9/10/22	DMSO	11.479067
9/10/22	DMSO	27.514515
9/10/22	DMSO	15.524202
9/10/22	DMSO	13.143131
9/10/22	DMSO	22.31057
9/10/22	DMSO	24.378131
9/10/22	DMSO	36.924309
9/10/22	DMSO	22.974077
9/10/22	DMSO	20.909298
9/10/22	DMSO	32.230112
9/10/22	DMSO	31.3296
9/10/22	DMSO	14.016037
9/10/22	DMSO	19.150432
9/10/22	DMSO	21.49416
9/10/22	DMSO	17.473956
9/10/22	DMSO	23.390307
9/10/22	DMSO	19.642953
9/10/22	DMSO	20.077694
9/10/22	DMSO	29.035734
9/10/22	DMSO	27.645055
9/10/22	DMSO	20.166183
9/10/22	DMSO	28.428937
9/10/22	DMSO	10.975204
9/10/22	DMSO	20.997894
9/10/22	DMSO	19.270914
9/10/22	DMSO	24.235714
9/10/22	DMSO	24.127644
9/10/22	Palmostatin	21.712547
9/10/22	Palmostatin	12.84107
9/10/22	Palmostatin	17.046063
9/10/22	Palmostatin	12.62707
9/10/22	Palmostatin	9.624864
9/10/22	Palmostatin	17.427411
9/10/22	Palmostatin	17.867609
9/10/22	Palmostatin	16.223875
9/10/22	Palmostatin	10.889283
9/10/22	Palmostatin	18.869557
9/10/22	Palmostatin	17.96637
9/10/22	Palmostatin	13.839808
9/10/22	Palmostatin	15.595357
9/10/22	Palmostatin	12.854231
9/10/22	Palmostatin	13.531113
9/10/22	Palmostatin	26.266788
9/10/22	Palmostatin	12.424626
9/10/22	Palmostatin	9.416214
9/10/22	Palmostatin	10.08261
9/10/22	Palmostatin	20.044845
9/10/22	Palmostatin	15.069773
9/10/22	Palmostatin	20.414423
9/10/22	Palmostatin	16.125542
9/10/22	Palmostatin	14.764288
9/10/22	Palmostatin	30.457657
9/10/22	Palmostatin	27.378411
9/10/22	Palmostatin	11.769037
9/10/22	Palmostatin	11.683437
9/10/22	Palmostatin	23.698039
9/10/22	Palmostatin	14.135877
9/10/22	Palmostatin	11.486129
9/10/22	Palmostatin	11.627797
9/10/22	Palmostatin	9.928637
9/10/22	Palmostatin	23.703817
9/10/22	Palmostatin	11.149507
9/10/22	Palmostatin	16.573765
9/10/22	Palmostatin	15.474554
9/10/22	Palmostatin	8.717718
9/10/22	Palmostatin	8.541275
9/10/22	Palmostatin	8.179401
9/10/22	Palmostatin	9.963519
9/10/22	Palmostatin	18.566105
9/10/22	Palmostatin	25.423842
9/10/22	Palmostatin	17.661099
9/10/22	Palmostatin	21.89327
9/10/22	Palmostatin	13.233439
9/10/22	Palmostatin	6.029878
9/10/22	Palmostatin	7.955771
9/10/22	Palmostatin	9.916546
9/10/22	Palmostatin	12.190296
9/10/22	Palmostatin	18.256875
9/10/22	Palmostatin	16.741648
9/10/22	Palmostatin	13.03474
9/10/22	Palmostatin	8.424538
9/10/22	Palmostatin	11.678194
9/10/22	Palmostatin	21.086169
9/10/22	Palmostatin_NP_impalpha	15.524951
9/10/22	Palmostatin_NP_impalpha	25.869925
9/10/22	Palmostatin_NP_impalpha	25.193685
9/10/22	Palmostatin_NP_impalpha	22.377766
9/10/22	Palmostatin_NP_impalpha	24.203721
9/10/22	Palmostatin_NP_impalpha	24.613745
9/10/22	Palmostatin_NP_impalpha	17.614126
9/10/22	Palmostatin_NP_impalpha	17.138725
9/10/22	Palmostatin_NP_impalpha	21.042834
9/10/22	Palmostatin_NP_impalpha	25.332785
9/10/22	Palmostatin_NP_impalpha	20.828085
9/10/22	Palmostatin_NP_impalpha	21.935749
9/10/22	Palmostatin_NP_impalpha	22.201644
9/10/22	Palmostatin_NP_impalpha	23.685092
9/10/22	Palmostatin_NP_impalpha	22.137123
9/10/22	Palmostatin_NP_impalpha	20.270187
9/10/22	Palmostatin_NP_impalpha	25.252214
9/10/22	Palmostatin_NP_impalpha	14.480096
9/10/22	Palmostatin_NP_impalpha	30.029336
9/10/22	Palmostatin_NP_impalpha	24.874825
9/10/22	Palmostatin_NP_impalpha	16.253942
9/10/22	Palmostatin_NP_impalpha	13.611256
9/10/22	Palmostatin_NP_impalpha	30.488045
9/10/22	Palmostatin_NP_impalpha	32.821394
9/10/22	Palmostatin_NP_impalpha	29.379418
9/10/22	Palmostatin_NP_impalpha	29.106996
9/10/22	Palmostatin_NP_impalpha	20.547531
9/10/22	Palmostatin_NP_impalpha	27.571332
9/10/22	Palmostatin_NP_impalpha	12.040817
9/10/22	Palmostatin_NP_impalpha	10.53629
9/10/22	Palmostatin_NP_impalpha	25.140185
9/10/22	Palmostatin_NP_impalpha	16.68879
9/10/22	Palmostatin_NP_impalpha	16.097294
9/10/22	Palmostatin_NP_impalpha	25.10969
9/10/22	Palmostatin_NP_impalpha	36.872521
9/10/22	Palmostatin_NP_impalpha	31.430929
9/10/22	Palmostatin_NP_impalpha	18.133611
9/10/22	Palmostatin_NP_impalpha	30.531273
9/10/22	Palmostatin_NP_impalpha	13.290791
9/10/22	Palmostatin_NP_impalpha	14.037116
9/10/22	Palmostatin_NP_impalpha	21.378065
9/10/22	Palmostatin_NP_impalpha	14.040219
9/10/22	Palmostatin_NP_impalpha	16.274593
9/10/22	Palmostatin_NP_impalpha	16.124472
9/10/22	Palmostatin_NP_impalpha	22.586202
9/10/22	Palmostatin_NP_impalpha	19.277441
9/10/22	Palmostatin_NP_impalpha	29.749852
9/10/22	Palmostatin_NP_impalpha	26.553013
9/10/22	Palmostatin_NP_impalpha	28.468634
9/10/22	Palmostatin_NP_impalpha	29.194629
9/10/22	Palmostatin_WT_impalpha	19.781946
9/10/22	Palmostatin_WT_impalpha	11.979399
9/10/22	Palmostatin_WT_impalpha	13.41566
9/10/22	Palmostatin_WT_impalpha	6.696702
9/10/22	Palmostatin_WT_impalpha	14.168833
9/10/22	Palmostatin_WT_impalpha	11.623838
9/10/22	Palmostatin_WT_impalpha	13.68851
9/10/22	Palmostatin_WT_impalpha	21.511387
9/10/22	Palmostatin_WT_impalpha	11.048927
9/10/22	Palmostatin_WT_impalpha	27.689995
9/10/22	Palmostatin_WT_impalpha	21.217886
9/10/22	Palmostatin_WT_impalpha	11.024531
9/10/22	Palmostatin_WT_impalpha	14.722451
9/10/22	Palmostatin_WT_impalpha	23.655667
9/10/22	Palmostatin_WT_impalpha	10.014879
9/10/22	Palmostatin_WT_impalpha	12.955346
9/10/22	Palmostatin_WT_impalpha	20.593541
9/10/22	Palmostatin_WT_impalpha	14.642629
9/10/22	Palmostatin_WT_impalpha	14.921364
9/10/22	Palmostatin_WT_impalpha	15.179769
9/10/22	Palmostatin_WT_impalpha	5.788807
9/10/22	Palmostatin_WT_impalpha	8.504253
9/10/22	Palmostatin_WT_impalpha	11.940665
9/10/22	Palmostatin_WT_impalpha	9.346236
9/10/22	Palmostatin_WT_impalpha	6.895936
9/10/22	Palmostatin_WT_impalpha	11.335901
9/10/22	Palmostatin_WT_impalpha	12.089395
9/10/22	Palmostatin_WT_impalpha	12.608238
9/10/22	Palmostatin_WT_impalpha	22.053128
9/10/22	Palmostatin_WT_impalpha	11.85453
9/10/22	Palmostatin_WT_impalpha	13.873513
9/10/22	Palmostatin_WT_impalpha	5.981407
9/10/22	Palmostatin_WT_impalpha	11.076426
9/10/22	Palmostatin_WT_impalpha	9.189267
9/10/22	Palmostatin_WT_impalpha	14.364322
9/10/22	Palmostatin_WT_impalpha	11.830562
9/10/22	Palmostatin_WT_impalpha	8.371573
9/10/22	Palmostatin_WT_impalpha	12.625144
9/10/22	Palmostatin_WT_impalpha	5.919882
9/10/22	Palmostatin_WT_impalpha	18.750573
9/10/22	Palmostatin_WT_impalpha	20.448556
9/10/22	Palmostatin_WT_impalpha	9.458051
9/10/22	Palmostatin_WT_impalpha	9.348055
9/10/22	Palmostatin_WT_impalpha	8.890309
9/10/22	Palmostatin_WT_impalpha	22.040823
9/10/22	Palmostatin_WT_impalpha	7.713951
9/10/22	Palmostatin_WT_impalpha	12.759429
9/10/22	Palmostatin_WT_impalpha	12.500489
9/10/22	Palmostatin_WT_impalpha	8.806528
9/10/22	Palmostatin_WT_impalpha	21.561998
9/10/22	Palmostatin_WT_impalpha	8.284903
9/10/22	Palmostatin_WT_impalpha	17.953637
9/10/22	Palmostatin_WT_impalpha	9.045994
9/10/22	Palmostatin_WT_impalpha	13.737409
9/10/22	Palmostatin_WT_impalpha	12.113684
9/10/22	Palmostatin_WT_impalpha	11.75823
9/6/22	Buffer	13.874369
9/6/22	Buffer	15.93979
9/6/22	Buffer	15.676891
9/6/22	Buffer	23.861321
9/6/22	Buffer	18.193638
9/6/22	Buffer	12.2622
9/6/22	Buffer	17.258779
9/6/22	Buffer	28.013028
9/6/22	Buffer	5.759596
9/6/22	Buffer	18.149982
9/6/22	Buffer	15.771479
9/6/22	Buffer	19.633323
9/6/22	Buffer	14.393961
9/6/22	Buffer	19.934207
9/6/22	Buffer	14.730904
9/6/22	Buffer	21.387802
9/6/22	Buffer	14.161771
9/6/22	Buffer	11.326378
9/6/22	Buffer	20.690376
9/6/22	Buffer	15.114392
9/6/22	Buffer	17.671478
9/6/22	Buffer	20.097917
9/6/22	Buffer	18.794015
9/6/22	Buffer	12.154451
9/6/22	Buffer	25.578671
9/6/22	Buffer	24.737544
9/6/22	Buffer	14.867543
9/6/22	Buffer	14.865938
9/6/22	Buffer	23.437066
9/6/22	Buffer	18.433318
9/6/22	Buffer	19.639101
9/6/22	Buffer	12.36171
9/6/22	Buffer	11.070113
9/6/22	Buffer	15.863285
9/6/22	Buffer	9.356829
9/6/22	Buffer	11.849394
9/6/22	Buffer	21.476184
9/6/22	Buffer	11.214135
9/6/22	Buffer	23.265759
9/6/22	Buffer	21.12929
9/6/22	Buffer	25.79128
9/6/22	Buffer	27.652224
9/6/22	Buffer	42.692679
9/6/22	Buffer	49.920208
9/6/22	Buffer	11.633896
9/6/22	Buffer	25.008468
9/6/22	Buffer	12.326507
9/6/22	Buffer	33.853623
9/6/22	Buffer	28.769518
9/6/22	Buffer	14.890548
9/6/22	Buffer	11.74967
9/6/22	Buffer	26.731382
9/6/22	Buffer	24.107635
9/6/22	Buffer	22.455555
9/6/22	Buffer	22.372844
9/6/22	Buffer	15.982376
9/6/22	Buffer	29.800249
9/6/22	Buffer	23.587187
9/6/22	Buffer	27.373917
9/6/22	Buffer	20.972321
9/6/22	Buffer	20.382858
9/6/22	Buffer	33.288128
9/6/22	Buffer	18.706382
9/6/22	Buffer	15.986549
9/6/22	Buffer	44.087959
9/6/22	Buffer	27.89169
9/6/22	Buffer	30.425022
9/6/22	Buffer	28.691194
9/6/22	Buffer	15.163291
9/6/22	Buffer	22.674156
9/6/22	Buffer	27.813045
9/6/22	Buffer	26.559754
9/6/22	Buffer	34.840484
9/6/22	Buffer	15.035426
9/6/22	Buffer	20.595467
9/6/22	Buffer	16.865875
9/6/22	Buffer	15.976598
9/6/22	Buffer	14.107736
9/6/22	Buffer	12.667195
9/6/22	Buffer	15.184691
9/6/22	Buffer	15.87559
9/6/22	Buffer	16.324241
9/6/22	Buffer	4.955384
9/6/22	Buffer	12.918538
9/6/22	Buffer	19.52964
9/6/22	Buffer	15.799513
9/6/22	Buffer	10.737022
9/6/22	Buffer	10.139748
9/6/22	Buffer	15.884043
9/6/22	Buffer	16.638714
9/6/22	Buffer	13.011414
9/6/22	Buffer	10.786135
9/6/22	Buffer	14.070821
9/6/22	Buffer	19.853636
9/6/22	Buffer	14.382512
9/6/22	Buffer	21.965495
9/6/22	Buffer	10.0794
9/6/22	Buffer	10.025686
9/6/22	Buffer	26.903224
9/6/22	Buffer	9.685212
9/6/22	Buffer	14.887766
9/6/22	Buffer	13.665184
9/6/22	Buffer	15.925987
9/6/22	Buffer	16.068511
9/6/22	Buffer	17.641197
9/6/22	Buffer	14.072105
9/6/22	Buffer	12.839465
9/6/22	Buffer	14.290171
9/6/22	Buffer	28.993255
9/6/22	Buffer	15.002684
9/6/22	Buffer	17.516756
9/6/22	Buffer	16.659686
9/6/22	Buffer	16.946125
9/6/22	Buffer	14.689281
9/6/22	Buffer	28.726825
9/6/22	Buffer	8.276022
9/6/22	Buffer	9.752408
9/6/22	Buffer	17.259742
9/6/22	Buffer	16.405882
9/6/22	Buffer	20.568075
9/6/22	Buffer	7.58416
9/6/22	Buffer	16.085631
9/6/22	Buffer	15.630453
9/6/22	Buffer	10.556299
9/6/22	Buffer	21.084992
9/6/22	Buffer	16.702272
9/6/22	Buffer	16.254263
9/6/22	Buffer	24.609893
9/6/22	Buffer	19.718281
9/6/22	Buffer	22.291952
9/6/22	Buffer	10.902979
9/6/22	Buffer	40.644699
9/6/22	Buffer	21.188889
9/6/22	Buffer	6.344351
9/6/22	Buffer	11.691034
9/6/22	Buffer	28.511648
9/6/22	Buffer	14.240523
9/6/22	Buffer	12.090358
9/6/22	Buffer	15.073625
9/6/22	Buffer	12.392205
9/6/22	Buffer	32.243808
9/6/22	Buffer	20.76549
9/6/22	Buffer	20.874737
9/6/22	Buffer	15.55138
9/6/22	Buffer	16.189956
9/6/22	Buffer	25.874419
9/6/22	Buffer	21.674669
9/6/22	Buffer	12.032685
9/6/22	Buffer	33.222858
9/6/22	Buffer	10.945351
9/6/22	Buffer	15.958087
9/6/22	DMSO	19.102282
9/6/22	DMSO	6.871861
9/6/22	DMSO	20.932945
9/6/22	DMSO	20.268689
9/6/22	DMSO	20.584018
9/6/22	DMSO	14.198686
9/6/22	DMSO	15.310844
9/6/22	DMSO	22.669341
9/6/22	DMSO	25.609701
9/6/22	DMSO	27.465081
9/6/22	DMSO	17.293768
9/6/22	DMSO	20.980453
9/6/22	DMSO	24.022677
9/6/22	DMSO	9.543758
9/6/22	DMSO	13.036452
9/6/22	DMSO	21.056316
9/6/22	DMSO	19.009834
9/6/22	DMSO	28.069524
9/6/22	DMSO	16.039621
9/6/22	DMSO	14.802594
9/6/22	DMSO	15.979059
9/6/22	DMSO	30.515651
9/6/22	DMSO	9.967371
9/6/22	DMSO	36.919066
9/6/22	DMSO	20.782717
9/6/22	DMSO	19.457308
9/6/22	DMSO	16.925688
9/6/22	DMSO	26.659906
9/6/22	DMSO	23.443914
9/6/22	DMSO	9.621333
9/6/22	DMSO	21.609292
9/6/22	DMSO	12.916077
9/6/22	DMSO	17.41746
9/6/22	DMSO	22.708289
9/6/22	DMSO	16.328628
9/6/22	DMSO	10.239579
9/6/22	DMSO	10.602737
9/6/22	DMSO	20.382216
9/6/22	DMSO	15.439244
9/6/22	DMSO	16.695531
9/6/22	DMSO	18.304704
9/6/22	DMSO	23.152981
9/6/22	DMSO	27.164946
9/6/22	DMSO	21.152081
9/6/22	DMSO	31.868131
9/6/22	DMSO	16.561995
9/6/22	DMSO	10.787312
9/6/22	DMSO	14.850423
9/6/22	DMSO	7.988192
9/6/22	DMSO	19.644023
9/6/22	DMSO	11.422036
9/6/22	DMSO	12.531947
9/6/22	DMSO	27.507988
9/6/22	DMSO	16.727952
9/6/22	DMSO	15.341446
9/6/22	DMSO	16.383305
9/6/22	DMSO	11.983144
9/6/22	DMSO	18.185613
9/6/22	DMSO	8.719858
9/6/22	DMSO	34.351494
9/6/22	DMSO	12.203671
9/6/22	DMSO	21.151011
9/6/22	DMSO	19.424887
9/6/22	DMSO	28.129765
9/6/22	DMSO	12.17339
9/6/22	DMSO	26.507431
9/6/22	DMSO	16.812161
9/6/22	DMSO	17.043495
9/6/22	DMSO	20.634522
9/6/22	DMSO	7.97899
9/6/22	DMSO	12.021343
9/6/22	DMSO	13.841948
9/6/22	DMSO	20.816315
9/6/22	DMSO	21.06616
9/6/22	DMSO	17.667519
9/6/22	DMSO	31.84641
9/6/22	DMSO	11.255009
9/6/22	DMSO	26.19146
9/6/22	DMSO	15.573315
9/6/22	DMSO	30.062399
9/6/22	DMSO	21.040801
9/6/22	DMSO	11.798248
9/6/22	DMSO	27.654471
9/6/22	DMSO	19.08773
9/6/22	DMSO	17.394562
9/6/22	DMSO	29.032845
9/6/22	DMSO	28.596071
9/6/22	DMSO	29.384233
9/6/22	DMSO	20.029437
9/6/22	DMSO	30.326261
9/6/22	DMSO	16.264963
9/6/22	DMSO	23.019659
9/6/22	DMSO	36.704103
9/6/22	DMSO	20.423625
9/6/22	DMSO	15.821662
9/6/22	DMSO	20.171747
9/6/22	DMSO	20.150347
9/6/22	DMSO	25.954241
9/6/22	DMSO	28.936866
9/6/22	DMSO	21.009878
9/6/22	DMSO	20.945678
9/6/22	DMSO	19.372671
9/6/22	DMSO	13.602161
9/6/22	DMSO	19.748455
9/6/22	DMSO	18.894809
9/6/22	DMSO	10.486963
9/6/22	DMSO	8.851789
9/6/22	DMSO	12.13808
9/6/22	DMSO	26.474261
9/6/22	DMSO	15.711131
9/6/22	DMSO	31.401718
9/6/22	DMSO	27.20796
9/6/22	DMSO	16.890378
9/6/22	DMSO	10.971673
9/6/22	DMSO	13.302347
9/6/22	DMSO	22.06875
9/6/22	DMSO	30.551068
9/6/22	DMSO	15.375044
9/6/22	DMSO	24.354377
9/6/22	DMSO	14.951003
9/6/22	DMSO	21.749569
9/6/22	DMSO	13.68637
9/6/22	DMSO	16.537706
9/6/22	DMSO	20.115144
9/6/22	DMSO	8.848579
9/6/22	DMSO	18.354138
9/6/22	DMSO	17.089933
9/6/22	DMSO	9.564409
9/6/22	DMSO	17.620332
9/6/22	DMSO	14.769531
9/6/22	DMSO	23.725645
9/6/22	DMSO	20.241618
9/6/22	DMSO	22.115188
9/6/22	DMSO	24.402313
9/6/22	DMSO	20.403509
9/6/22	DMSO	20.536724
9/6/22	DMSO	27.218232
9/6/22	DMSO	22.165692
9/6/22	NP_impalpha	14.130099
9/6/22	NP_impalpha	17.237807
9/6/22	NP_impalpha	18.835317
9/6/22	NP_impalpha	12.541684
9/6/22	NP_impalpha	11.909956
9/6/22	NP_impalpha	21.529577
9/6/22	NP_impalpha	16.461308
9/6/22	NP_impalpha	16.780168
9/6/22	NP_impalpha	11.499397
9/6/22	NP_impalpha	25.586803
9/6/22	NP_impalpha	15.640404
9/6/22	NP_impalpha	14.885305
9/6/22	NP_impalpha	20.829904
9/6/22	NP_impalpha	24.371818
9/6/22	NP_impalpha	21.265715
9/6/22	NP_impalpha	9.517008
9/6/22	NP_impalpha	19.804416
9/6/22	NP_impalpha	22.213628
9/6/22	NP_impalpha	14.509307
9/6/22	NP_impalpha	23.219642
9/6/22	NP_impalpha	17.897676
9/6/22	NP_impalpha	10.468238
9/6/22	NP_impalpha	19.220838
9/6/22	NP_impalpha	13.252271
9/6/22	NP_impalpha	25.721516
9/6/22	NP_impalpha	18.147949
9/6/22	NP_impalpha	12.564047
9/6/22	NP_impalpha	23.06064
9/6/22	NP_impalpha	14.081949
9/6/22	NP_impalpha	25.775872
9/6/22	NP_impalpha	16.638714
9/6/22	NP_impalpha	18.120129
9/6/22	NP_impalpha	16.451678
9/6/22	NP_impalpha	17.563515
9/6/22	NP_impalpha	13.487564
9/6/22	NP_impalpha	20.744197
9/6/22	NP_impalpha	14.418036
9/6/22	NP_impalpha	17.127276
9/6/22	NP_impalpha	23.629024
9/6/22	NP_impalpha	12.713847
9/6/22	NP_impalpha	33.957734
9/6/22	NP_impalpha	11.099645
9/6/22	NP_impalpha	17.2484
9/6/22	NP_impalpha	33.889789
9/6/22	NP_impalpha	20.21658
9/6/22	NP_impalpha	20.656029
9/6/22	NP_impalpha	9.379192
9/6/22	NP_impalpha	13.169346
9/6/22	NP_impalpha	28.990045
9/6/22	NP_impalpha	18.681665
9/6/22	NP_impalpha	12.211268
9/6/22	NP_impalpha	26.519308
9/6/22	NP_impalpha	23.783746
9/6/22	NP_impalpha	17.702615
9/6/22	NP_impalpha	31.206336
9/6/22	NP_impalpha	37.332835
9/6/22	NP_impalpha	12.15627
9/6/22	NP_impalpha	17.255676
9/6/22	NP_impalpha	12.965618
9/6/22	NP_impalpha	12.73621
9/6/22	NP_impalpha	20.820167
9/6/22	NP_impalpha	19.60561
9/6/22	NP_impalpha	29.890985
9/6/22	NP_impalpha	16.334192
9/6/22	NP_impalpha	24.446718
9/6/22	NP_impalpha	10.075441
9/6/22	NP_impalpha	19.040436
9/6/22	NP_impalpha	25.785288
9/6/22	NP_impalpha	20.701825
9/6/22	NP_impalpha	13.04758
9/6/22	NP_impalpha	24.57683
9/6/22	NP_impalpha	18.579266
9/6/22	NP_impalpha	26.48999
9/6/22	NP_impalpha	11.688466
9/6/22	NP_impalpha	13.771221
9/6/22	NP_impalpha	34.800038
9/6/22	NP_impalpha	21.251163
9/6/22	NP_impalpha	17.367705
9/6/22	NP_impalpha	17.286813
9/6/22	NP_impalpha	9.160163
9/6/22	NP_impalpha	24.828708
9/6/22	NP_impalpha	19.064511
9/6/22	NP_impalpha	15.233162
9/6/22	NP_impalpha	25.169396
9/6/22	NP_impalpha	21.420651
9/6/22	NP_impalpha	12.868676
9/6/22	NP_impalpha	13.690757
9/6/22	NP_impalpha	16.4994
9/6/22	NP_impalpha	23.953555
9/6/22	NP_impalpha	13.556472
9/6/22	NP_impalpha	16.858278
9/6/22	NP_impalpha	15.41335
9/6/22	NP_impalpha	14.617163
9/6/22	NP_impalpha	11.892515
9/6/22	NP_impalpha	8.189138
9/6/22	NP_impalpha	22.863332
9/6/22	NP_impalpha	9.512942
9/6/22	NP_impalpha	5.903939
9/6/22	NP_impalpha	9.486834
9/6/22	NP_impalpha	14.376734
9/6/22	NP_impalpha	8.558074
9/6/22	NP_impalpha	9.670018
9/6/22	NP_impalpha	13.598202
9/6/22	NP_impalpha	11.18257
9/6/22	NP_impalpha	13.412557
9/6/22	NP_impalpha	17.369845
9/6/22	NP_impalpha	13.620779
9/6/22	NP_impalpha	10.792983
9/6/22	NP_impalpha	12.789389
9/6/22	NP_impalpha	10.876229
9/6/22	NP_impalpha	14.590092
9/6/22	NP_impalpha	12.275147
9/6/22	NP_impalpha	12.462825
9/6/22	NP_impalpha	9.099922
9/6/22	NP_impalpha	7.513433
9/6/22	NP_impalpha	15.930802
9/6/22	NP_impalpha	12.689665
9/6/22	NP_impalpha	24.150007
9/6/22	NP_impalpha	9.517222
9/6/22	NP_impalpha	23.633197
9/6/22	NP_impalpha	5.388734
9/6/22	NP_impalpha	13.332521
9/6/22	NP_impalpha	14.495183
9/6/22	NP_impalpha	20.275323
9/6/22	NP_impalpha	13.560324
9/6/22	NP_impalpha	20.291159
9/6/22	NP_impalpha	11.305834
9/6/22	NP_impalpha	11.396035
9/6/22	NP_impalpha	21.746573
9/6/22	NP_impalpha	23.604735
9/6/22	NP_impalpha	23.02426
9/6/22	NP_impalpha	21.373357
9/6/22	NP_impalpha	21.122228
9/6/22	NP_impalpha	17.489792
9/6/22	NP_impalpha	26.855181
9/6/22	NP_impalpha	27.58353
9/6/22	NP_impalpha	23.994964
9/6/22	NP_impalpha	9.787932
9/6/22	NP_impalpha	15.624354
9/6/22	NP_impalpha	12.633276
9/6/22	NP_impalpha	20.968897
9/6/22	NP_impalpha	23.479117
9/6/22	NP_impalpha	13.840557
9/6/22	NP_impalpha	17.347161
9/6/22	NP_impalpha	16.651982
9/6/22	NP_impalpha	26.348108
9/6/22	NP_impalpha	22.119575
9/6/22	NP_impalpha	11.732122
9/6/22	NP_impalpha	21.719181
9/6/22	NP_impalpha	25.32476
9/6/22	NP_impalpha	15.959799
9/6/22	NP_impalpha	24.810946
9/6/22	NP_impalpha	11.650695
9/6/22	NP_impalpha	18.603983
9/6/22	NP_impalpha	18.692472
9/6/22	NP_impalpha	19.652583
9/6/22	NP_impalpha	17.20239
9/6/22	NP_impalpha	19.863587
9/6/22	NP_impalpha	16.456386
9/6/22	NP_impalpha	20.603813
9/6/22	NP_impalpha	13.279235
9/6/22	NP_impalpha	12.24829
9/6/22	NP_impalpha	14.620694
9/6/22	NP_impalpha	9.640379
9/6/22	NP_impalpha	8.018901
9/6/22	NP_impalpha	24.064621
9/6/22	Palmostatin	13.040304
9/6/22	Palmostatin	6.874536
9/6/22	Palmostatin	10.648533
9/6/22	Palmostatin	11.837196
9/6/22	Palmostatin	10.142958
9/6/22	Palmostatin	8.631476
9/6/22	Palmostatin	8.573482
9/6/22	Palmostatin	4.755401
9/6/22	Palmostatin	7.64301
9/6/22	Palmostatin	5.116526
9/6/22	Palmostatin	7.517927
9/6/22	Palmostatin	6.560705
9/6/22	Palmostatin	6.270307
9/6/22	Palmostatin	7.698864
9/6/22	Palmostatin	8.517842
9/6/22	Palmostatin	7.155839
9/6/22	Palmostatin	8.697816
9/6/22	Palmostatin	5.296928
9/6/22	Palmostatin	7.574637
9/6/22	Palmostatin	4.783863
9/6/22	Palmostatin	9.090185
9/6/22	Palmostatin	7.037176
9/6/22	Palmostatin	14.841328
9/6/22	Palmostatin	3.245845
9/6/22	Palmostatin	4.313063
9/6/22	Palmostatin	7.345764
9/6/22	Palmostatin	6.498859
9/6/22	Palmostatin	7.125879
9/6/22	Palmostatin	5.462671
9/6/22	Palmostatin	4.051127
9/6/22	Palmostatin	5.163606
9/6/22	Palmostatin	5.895272
9/6/22	Palmostatin	5.172273
9/6/22	Palmostatin	6.195728
9/6/22	Palmostatin	6.77096
9/6/22	Palmostatin	6.818789
9/6/22	Palmostatin	9.54547
9/6/22	Palmostatin	8.310583
9/6/22	Palmostatin	4.57639
9/6/22	Palmostatin	6.521222
9/6/22	Palmostatin	15.062283
9/6/22	Palmostatin	5.471338
9/6/22	Palmostatin	7.895744
9/6/22	Palmostatin	6.126071
9/6/22	Palmostatin	6.737148
9/6/22	Palmostatin	6.826172
9/6/22	Palmostatin	9.653433
9/6/22	Palmostatin	6.455845
9/6/22	Palmostatin	12.307461
9/6/22	Palmostatin	7.512363
9/6/22	Palmostatin	7.499737
9/6/22	Palmostatin	8.657263
9/6/22	Palmostatin	7.303071
9/6/22	Palmostatin	8.779564
9/6/22	Palmostatin	7.055794
9/6/22	Palmostatin	5.233156
9/6/22	Palmostatin	8.379491
9/6/22	Palmostatin	6.070003
9/6/22	Palmostatin	5.876226
9/6/22	Palmostatin	6.020034
9/6/22	Palmostatin	4.494856
9/6/22	Palmostatin	6.967091
9/6/22	Palmostatin	7.701539
9/6/22	Palmostatin	5.127761
9/6/22	Palmostatin	6.634856
9/6/22	Palmostatin	9.234421
9/6/22	Palmostatin	10.437957
9/6/22	Palmostatin	16.753739
9/6/22	Palmostatin	7.788851
9/6/22	Palmostatin	5.802824
9/6/22	Palmostatin	12.587266
9/6/22	Palmostatin	4.940939
9/6/22	Palmostatin	8.281265
9/6/22	Palmostatin	7.908263
9/6/22	Palmostatin	7.481226
9/6/22	Palmostatin	9.231425
9/6/22	Palmostatin	6.103601
9/6/22	Palmostatin	7.943466
9/6/22	Palmostatin	11.01779
9/6/22	Palmostatin	17.272154
9/6/22	Palmostatin	7.788423
9/6/22	Palmostatin	7.866105
9/6/22	Palmostatin	10.006854
9/6/22	Palmostatin	10.041201
9/6/22	Palmostatin	17.081159
9/6/22	Palmostatin	6.628436
9/6/22	Palmostatin	11.902573
9/6/22	Palmostatin	7.539434
9/6/22	Palmostatin	19.301302
9/6/22	Palmostatin	11.242383
9/6/22	Palmostatin	6.715748
9/6/22	Palmostatin	10.575559
9/6/22	Palmostatin	12.50081
9/6/22	Palmostatin	12.855515
9/6/22	Palmostatin	25.913474
9/6/22	Palmostatin	16.33141
9/6/22	Palmostatin	14.297875
9/6/22	Palmostatin	14.878778
9/6/22	Palmostatin	13.69493
9/6/22	Palmostatin	28.37854
9/6/22	Palmostatin	7.245826
9/6/22	Palmostatin	9.641021
9/6/22	Palmostatin	15.623819
9/6/22	Palmostatin	11.36661
9/6/22	Palmostatin	10.304528
9/6/22	Palmostatin	13.522874
9/6/22	Palmostatin	21.58511
9/6/22	Palmostatin	12.268406
9/6/22	Palmostatin	17.840217
9/6/22	Palmostatin	22.518578
9/6/22	Palmostatin	25.610343
9/6/22	Palmostatin	14.570297
9/6/22	Palmostatin	19.996053
9/6/22	Palmostatin	9.500316
9/6/22	Palmostatin	4.725548
9/6/22	Palmostatin	14.795532
9/6/22	Palmostatin	13.275383
9/6/22	Palmostatin	15.864462
9/6/22	Palmostatin	10.730495
9/6/22	Palmostatin	21.453714
9/6/22	Palmostatin	16.916379
9/6/22	Palmostatin	17.465503
9/6/22	Palmostatin	19.14444
9/6/22	Palmostatin	14.07692
9/6/22	Palmostatin	21.988821
9/6/22	Palmostatin	24.271559
9/6/22	Palmostatin	12.848132
9/6/22	Palmostatin	8.495372
9/6/22	Palmostatin	8.372001
9/6/22	Palmostatin	25.47242
9/6/22	Palmostatin	9.294662
9/6/22	Palmostatin	13.882929
9/6/22	Palmostatin	18.523519
9/6/22	Palmostatin	11.439263
9/6/22	Palmostatin	9.40102
9/6/22	Palmostatin	14.383796
9/6/22	Palmostatin	14.526641
9/6/22	Palmostatin	9.996475
9/6/22	Palmostatin	12.331429
9/6/22	Palmostatin	10.807214
9/6/22	Palmostatin	22.282001
9/6/22	Palmostatin	17.93213
9/6/22	Palmostatin	11.951686
9/6/22	Palmostatin	11.172619
9/6/22	Palmostatin	6.197975
9/6/22	Palmostatin	8.990889
9/6/22	Palmostatin	16.090553
9/6/22	Palmostatin	21.738762
9/6/22	Palmostatin_NP_impalpha	17.883124
9/6/22	Palmostatin_NP_impalpha	13.939104
9/6/22	Palmostatin_NP_impalpha	13.199306
9/6/22	Palmostatin_NP_impalpha	17.455552
9/6/22	Palmostatin_NP_impalpha	15.412815
9/6/22	Palmostatin_NP_impalpha	21.630157
9/6/22	Palmostatin_NP_impalpha	54.787638
9/6/22	Palmostatin_NP_impalpha	17.099135
9/6/22	Palmostatin_NP_impalpha	26.738016
9/6/22	Palmostatin_NP_impalpha	18.751215
9/6/22	Palmostatin_NP_impalpha	42.844298
9/6/22	Palmostatin_NP_impalpha	12.185802
9/6/22	Palmostatin_NP_impalpha	17.8262
9/6/22	Palmostatin_NP_impalpha	15.219359
9/6/22	Palmostatin_NP_impalpha	22.459514
9/6/22	Palmostatin_NP_impalpha	17.165261
9/6/22	Palmostatin_NP_impalpha	15.555446
9/6/22	Palmostatin_NP_impalpha	20.452515
9/6/22	Palmostatin_NP_impalpha	39.613433
9/6/22	Palmostatin_NP_impalpha	11.890696
9/6/22	Palmostatin_NP_impalpha	11.032128
9/6/22	Palmostatin_NP_impalpha	21.233829
9/6/22	Palmostatin_NP_impalpha	23.478261
9/6/22	Palmostatin_NP_impalpha	34.231012
9/6/22	Palmostatin_NP_impalpha	13.79337
9/6/22	Palmostatin_NP_impalpha	21.900546
9/6/22	Palmostatin_NP_impalpha	17.47524
9/6/22	Palmostatin_NP_impalpha	16.428994
9/6/22	Palmostatin_NP_impalpha	18.526836
9/6/22	Palmostatin_NP_impalpha	12.862684
9/6/22	Palmostatin_NP_impalpha	21.390905
9/6/22	Palmostatin_NP_impalpha	20.679355
9/6/22	Palmostatin_NP_impalpha	18.649458
9/6/22	Palmostatin_NP_impalpha	19.54034
9/6/22	Palmostatin_NP_impalpha	18.260941
9/6/22	Palmostatin_NP_impalpha	21.66108
9/6/22	Palmostatin_NP_impalpha	19.687251
9/6/22	Palmostatin_NP_impalpha	28.452905
9/6/22	Palmostatin_NP_impalpha	20.105835
9/6/22	Palmostatin_NP_impalpha	28.229489
9/6/22	Palmostatin_NP_impalpha	18.498588
9/6/22	Palmostatin_NP_impalpha	30.560484
9/6/22	Palmostatin_NP_impalpha	19.274552
9/6/22	Palmostatin_NP_impalpha	32.647733
9/6/22	Palmostatin_NP_impalpha	25.506232
9/6/22	Palmostatin_NP_impalpha	25.625109
9/6/22	Palmostatin_NP_impalpha	9.759042
9/6/22	Palmostatin_NP_impalpha	26.557721
9/6/22	Palmostatin_NP_impalpha	25.802194
9/6/22	Palmostatin_NP_impalpha	11.079636
9/6/22	Palmostatin_NP_impalpha	14.019782
9/6/22	Palmostatin_NP_impalpha	21.911674
9/6/22	Palmostatin_NP_impalpha	17.642374
9/6/22	Palmostatin_NP_impalpha	21.078358
9/6/22	Palmostatin_NP_impalpha	13.233867
9/6/22	Palmostatin_NP_impalpha	35.746453
9/6/22	Palmostatin_NP_impalpha	26.086814
9/6/22	Palmostatin_NP_impalpha	18.655557
9/6/22	Palmostatin_NP_impalpha	22.879275
9/6/22	Palmostatin_NP_impalpha	33.044489
9/6/22	Palmostatin_NP_impalpha	16.694461
9/6/22	Palmostatin_NP_impalpha	29.348174
9/6/22	Palmostatin_NP_impalpha	26.605015
9/6/22	Palmostatin_NP_impalpha	15.189399
9/6/22	Palmostatin_NP_impalpha	26.845765
9/6/22	Palmostatin_NP_impalpha	16.885349
9/6/22	Palmostatin_NP_impalpha	19.88809
9/6/22	Palmostatin_NP_impalpha	28.431933
9/6/22	Palmostatin_NP_impalpha	24.298202
9/6/22	Palmostatin_NP_impalpha	19.481276
9/6/22	Palmostatin_NP_impalpha	20.389278
9/6/22	Palmostatin_NP_impalpha	45.080384
9/6/22	Palmostatin_NP_impalpha	28.529731
9/6/22	Palmostatin_NP_impalpha	24.063979
9/6/22	Palmostatin_NP_impalpha	26.735662
9/6/22	Palmostatin_NP_impalpha	28.014847
9/6/22	Palmostatin_NP_impalpha	16.008163
9/6/22	Palmostatin_NP_impalpha	22.161519
9/6/22	Palmostatin_WT_impalpha	14.651189
9/6/22	Palmostatin_WT_impalpha	10.87548
9/6/22	Palmostatin_WT_impalpha	11.157211
9/6/22	Palmostatin_WT_impalpha	13.997098
9/6/22	Palmostatin_WT_impalpha	17.335712
9/6/22	Palmostatin_WT_impalpha	7.08019
9/6/22	Palmostatin_WT_impalpha	18.227343
9/6/22	Palmostatin_WT_impalpha	10.91079
9/6/22	Palmostatin_WT_impalpha	12.13701
9/6/22	Palmostatin_WT_impalpha	15.110647
9/6/22	Palmostatin_WT_impalpha	12.685278
9/6/22	Palmostatin_WT_impalpha	9.318416
9/6/22	Palmostatin_WT_impalpha	10.616754
9/6/22	Palmostatin_WT_impalpha	12.409218
9/6/22	Palmostatin_WT_impalpha	5.953159
9/6/22	Palmostatin_WT_impalpha	8.846546
9/6/22	Palmostatin_WT_impalpha	11.177006
9/6/22	Palmostatin_WT_impalpha	4.96266
9/6/22	Palmostatin_WT_impalpha	5.293718
9/6/22	Palmostatin_WT_impalpha	5.472729
9/6/22	Palmostatin_WT_impalpha	11.464729
9/6/22	Palmostatin_WT_impalpha	9.438791
9/6/22	Palmostatin_WT_impalpha	12.968935
9/6/22	Palmostatin_WT_impalpha	14.406908
9/6/22	Palmostatin_WT_impalpha	6.756836
9/6/22	Palmostatin_WT_impalpha	9.584525
9/6/22	Palmostatin_WT_impalpha	14.475281
9/6/22	Palmostatin_WT_impalpha	11.404274
9/6/22	Palmostatin_WT_impalpha	19.471111
9/6/22	Palmostatin_WT_impalpha	9.264595
9/6/22	Palmostatin_WT_impalpha	15.873343
9/6/22	Palmostatin_WT_impalpha	16.920231
9/6/22	Palmostatin_WT_impalpha	17.448597
9/6/22	Palmostatin_WT_impalpha	17.778692
9/6/22	Palmostatin_WT_impalpha	14.530065
9/6/22	Palmostatin_WT_impalpha	19.701161
9/6/22	Palmostatin_WT_impalpha	9.346236
9/6/22	Palmostatin_WT_impalpha	10.43678
9/6/22	Palmostatin_WT_impalpha	18.319363
9/6/22	Palmostatin_WT_impalpha	11.765827
9/6/22	Palmostatin_WT_impalpha	14.264491
9/6/22	Palmostatin_WT_impalpha	12.256957
9/6/22	Palmostatin_WT_impalpha	9.440717
9/6/22	Palmostatin_WT_impalpha	6.573973
9/6/22	Palmostatin_WT_impalpha	10.681489
9/6/22	Palmostatin_WT_impalpha	14.179961
9/6/22	Palmostatin_WT_impalpha	13.993674
9/6/22	Palmostatin_WT_impalpha	5.684589
9/6/22	Palmostatin_WT_impalpha	5.118452
9/6/22	Palmostatin_WT_impalpha	17.712459
9/6/22	Palmostatin_WT_impalpha	7.795913
9/6/22	Palmostatin_WT_impalpha	11.308295
9/6/22	Palmostatin_WT_impalpha	17.764889
9/6/22	Palmostatin_WT_impalpha	12.444314
9/6/22	Palmostatin_WT_impalpha	11.989457
9/6/22	Palmostatin_WT_impalpha	11.563918
9/6/22	Palmostatin_WT_impalpha	10.902551
9/6/22	Palmostatin_WT_impalpha	11.559531
9/6/22	Palmostatin_WT_impalpha	4.962767
9/6/22	Palmostatin_WT_impalpha	26.078682
9/6/22	Palmostatin_WT_impalpha	15.203202
9/6/22	Palmostatin_WT_impalpha	13.444443
9/6/22	Palmostatin_WT_impalpha	14.463404
9/6/22	Palmostatin_WT_impalpha	17.794849
9/6/22	Palmostatin_WT_impalpha	8.445082
9/6/22	Palmostatin_WT_impalpha	12.215334
9/6/22	Palmostatin_WT_impalpha	9.658676
9/6/22	Palmostatin_WT_impalpha	9.360574
9/6/22	Palmostatin_WT_impalpha	18.225096
9/6/22	Palmostatin_WT_impalpha	5.703528
9/6/22	Palmostatin_WT_impalpha	11.886202
9/6/22	Palmostatin_WT_impalpha	8.882819
9/6/22	Palmostatin_WT_impalpha	6.388007
9/6/22	Palmostatin_WT_impalpha	16.418722
9/6/22	Palmostatin_WT_impalpha	6.070324
9/6/22	Palmostatin_WT_impalpha	13.299779
9/6/22	Palmostatin_WT_impalpha	5.301957
9/6/22	Palmostatin_WT_impalpha	13.379922
9/6/22	Palmostatin_WT_impalpha	6.080061
9/6/22	Palmostatin_WT_impalpha	10.175379
9/6/22	Palmostatin_WT_impalpha	18.179621
9/6/22	Palmostatin_WT_impalpha	9.697838
9/6/22	Palmostatin_WT_impalpha	17.887083
9/6/22	Wnt_C59	12.261451
9/6/22	Wnt_C59	17.611665
9/6/22	Wnt_C59	23.157582
9/6/22	Wnt_C59	7.574958
9/6/22	Wnt_C59	17.320411
9/6/22	Wnt_C59	8.139918
9/6/22	Wnt_C59	13.05186
9/6/22	Wnt_C59	16.088092
9/6/22	Wnt_C59	9.042035
9/6/22	Wnt_C59	13.456748
9/6/22	Wnt_C59	19.918371
9/6/22	Wnt_C59	9.260101
9/6/22	Wnt_C59	9.138121
9/6/22	Wnt_C59	9.861013
9/6/22	Wnt_C59	3.314539
9/6/22	Wnt_C59	18.685624
9/6/22	Wnt_C59	18.691402
9/6/22	Wnt_C59	8.441016
9/6/22	Wnt_C59	6.568195
9/6/22	Wnt_C59	8.680268
9/6/22	Wnt_C59	17.986593
9/6/22	Wnt_C59	10.202771
9/6/22	Wnt_C59	12.483262
9/6/22	Wnt_C59	13.406672
9/6/22	Wnt_C59	27.550146
9/6/22	Wnt_C59	13.043835
9/6/22	Wnt_C59	12.617868
9/6/22	Wnt_C59	10.453686
9/6/22	Wnt_C59	26.094304
9/6/22	Wnt_C59	15.02494
9/6/22	Wnt_C59	22.867291
9/6/22	Wnt_C59	11.686005
9/6/22	Wnt_C59	22.695342
9/6/22	Wnt_C59	13.301063
9/6/22	Wnt_C59	19.666172
9/6/22	Wnt_C59	4.513367
9/6/22	Wnt_C59	29.797681
9/6/22	Wnt_C59	9.476348
9/6/22	Wnt_C59	21.249558
9/6/22	Wnt_C59	13.197487
9/6/22	Wnt_C59	10.50847
9/6/22	Wnt_C59	23.34847
9/6/22	Wnt_C59	8.235683
9/6/22	Wnt_C59	12.032257
9/6/22	Wnt_C59	14.727159
9/6/22	Wnt_C59	20.504945
9/6/22	Wnt_C59	16.821577
9/6/22	Wnt_C59	16.800819
9/6/22	Wnt_C59	7.969146
9/6/22	Wnt_C59	25.171643
9/6/22	Wnt_C59	12.945288
9/6/22	Wnt_C59	8.890523
9/6/22	Wnt_C59	12.426766
9/6/22	Wnt_C59	15.368303
9/6/22	Wnt_C59	16.3175
9/6/22	Wnt_C59	13.349641
9/6/22	Wnt_C59	14.996906
9/6/22	Wnt_C59	17.168792
9/6/22	Wnt_C59	19.998086
9/6/22	Wnt_C59	23.993573
9/6/22	Wnt_C59	18.131899
9/6/22	Wnt_C59	15.911649
9/6/22	Wnt_C59	10.536183
9/6/22	Wnt_C59	24.688003
9/6/22	Wnt_C59	13.756134
9/6/22	Wnt_C59	12.198749
9/6/22	Wnt_C59	13.975912
9/6/22	Wnt_C59	13.765122
9/6/22	Wnt_C59	16.400639
9/6/22	Wnt_C59	17.260705
9/6/22	Wnt_C59	16.931894
9/6/22	Wnt_C59	16.451999
9/6/22	Wnt_C59	8.827179
9/6/22	Wnt_C59	12.254817
9/6/22	Wnt_C59	13.341616
9/6/22	Wnt_C59	18.201449
9/6/22	Wnt_C59	17.289809
9/6/22	Wnt_C59	16.42022
9/6/22	Wnt_C59	14.233461
9/6/22	Wnt_C59	11.038976
9/6/22	Wnt_C59	12.552919
9/6/22	Wnt_C59	18.904546
9/6/22	Wnt_C59	15.975207
9/6/22	Wnt_C59	25.017777
9/6/22	Wnt_C59	27.418429
9/6/22	Wnt_C59	19.848286
9/6/22	Wnt_C59	8.467231
9/6/22	Wnt_C59	19.996374
9/6/22	Wnt_C59	9.26192
9/6/22	Wnt_C59	34.275952
9/6/22	Wnt_C59	27.74831
9/6/22	Wnt_C59	20.965366
9/6/22	Wnt_C59	19.950257
9/6/22	Wnt_C59	16.172301
9/6/22	Wnt_C59	30.295445
9/6/22	Wnt_C59	34.52034
9/6/22	Wnt_C59	16.081886
9/6/22	Wnt_C59	33.092639
9/6/22	Wnt_C59	28.573066
9/6/22	Wnt_C59	17.420563
9/6/22	Wnt_C59	26.281126
9/6/22	Wnt_C59	21.993422
9/6/22	Wnt_C59	26.433066
9/6/22	Wnt_C59	11.214777
9/6/22	Wnt_C59	22.461012
9/6/22	Wnt_C59	16.739722
9/6/22	Wnt_C59	24.958927
9/6/22	Wnt_C59	18.389876
9/6/22	Wnt_C59	20.075233
9/6/22	Wnt_C59	9.498818
9/6/22	Wnt_C59	9.877063
9/6/22	Wnt_C59	16.660649
9/6/22	Wnt_C59	17.716311
9/6/22	Wnt_C59	9.092111
9/6/22	Wnt_C59	16.66097
9/6/22	Wnt_C59	13.276988
9/6/22	Wnt_C59	16.958965
9/6/22	Wnt_C59	16.180754
9/6/22	Wnt_C59	24.161456
9/6/22	Wnt_C59	11.369499
9/6/22	Wnt_C59	18.938144
9/6/22	Wnt_C59	13.693111
9/6/22	Wnt_C59	21.469229
9/6/22	Wnt_C59	18.322466
9/6/22	Wnt_C59	20.06785
9/6/22	Wnt_C59	37.169232
9/6/22	Wnt_C59	18.119808
9/6/22	Wnt_C59	19.457094
9/6/22	Wnt_C59	21.266143
9/6/22	Wnt_C59	15.968894
9/6/22	Wnt_C59	11.29278
9/6/22	Wnt_C59	16.902469
9/6/22	Wnt_C59	20.984198
9/6/22	Wnt_C59	14.9586
9/6/22	Wnt_C59	36.362987
9/6/22	Wnt_C59	20.873346
9/6/22	Wnt_C59	13.901226
9/6/22	Wnt_C59	24.710687
9/6/22	Wnt_C59	33.901452
9/6/22	Wnt_C59	17.438004
9/6/22	Wnt_C59	25.720232
9/6/22	Wnt_C59	23.286945
9/6/22	Wnt_C59	31.7041
9/6/22	Wnt_C59	24.494975
9/6/22	Wnt_C59	28.608483
9/6/22	Wnt_C59	25.360819
9/6/22	Wnt_C59	33.603992
9/6/22	Wnt_C59	24.836733
9/6/22	Wnt_C59	30.188231
9/6/22	Wnt_C59	21.104038
9/6/22	Wnt_C59	14.156314
9/6/22	Wnt_C59	10.16714
9/6/22	Wnt_C59	21.568846
9/6/22	Wnt_C59	29.943094
9/6/22	WT_impalpha	16.963031
9/6/22	WT_impalpha	17.574964
9/6/22	WT_impalpha	20.519925
9/6/22	WT_impalpha	15.098235
9/6/22	WT_impalpha	25.648328
9/6/22	WT_impalpha	28.156301
9/6/22	WT_impalpha	17.880663
9/6/22	WT_impalpha	26.994067
9/6/22	WT_impalpha	22.791428
9/6/22	WT_impalpha	25.366704
9/6/22	WT_impalpha	14.470038
9/6/22	WT_impalpha	25.040675
9/6/22	WT_impalpha	30.344558
9/6/22	WT_impalpha	13.221562
9/6/22	WT_impalpha	16.91777
9/6/22	WT_impalpha	32.709044
9/6/22	WT_impalpha	17.291949
9/6/22	WT_impalpha	13.074437
9/6/22	WT_impalpha	28.545888
9/6/22	WT_impalpha	26.505933
9/6/22	WT_impalpha	9.578533
9/6/22	WT_impalpha	8.285224
9/6/22	WT_impalpha	14.197295
9/6/22	WT_impalpha	15.896134
9/6/22	WT_impalpha	21.683657
9/6/22	WT_impalpha	9.099494
9/6/22	WT_impalpha	18.753034
9/6/22	WT_impalpha	20.709743
9/6/22	WT_impalpha	7.322331
9/6/22	WT_impalpha	13.429249
9/6/22	WT_impalpha	12.283172
9/6/22	WT_impalpha	23.779894
9/6/22	WT_impalpha	13.599593
9/6/22	WT_impalpha	18.567924
9/6/22	WT_impalpha	6.881598
9/6/22	WT_impalpha	16.839125
9/6/22	WT_impalpha	23.992396
9/6/22	WT_impalpha	7.824482
9/6/22	WT_impalpha	15.884257
9/6/22	WT_impalpha	19.527072
9/6/22	WT_impalpha	19.41515
9/6/22	WT_impalpha	16.388013
9/6/22	WT_impalpha	10.444056
9/6/22	WT_impalpha	16.568308
9/6/22	WT_impalpha	10.876229
9/6/22	WT_impalpha	19.653653
9/6/22	WT_impalpha	18.558401
9/6/22	WT_impalpha	9.478274
9/6/22	WT_impalpha	8.912351
9/6/22	WT_impalpha	19.738825
9/6/22	WT_impalpha	7.878731
9/6/22	WT_impalpha	16.821042
9/6/22	WT_impalpha	30.161374
9/6/22	WT_impalpha	17.403122
9/6/22	WT_impalpha	15.395374
9/6/22	WT_impalpha	21.886315
9/6/22	WT_impalpha	17.588981
9/6/22	WT_impalpha	22.860443
9/6/22	WT_impalpha	28.351255
9/6/22	WT_impalpha	15.474661
9/6/22	WT_impalpha	11.488483
9/6/22	WT_impalpha	8.204118
9/6/22	WT_impalpha	16.048181
9/6/22	WT_impalpha	11.175615
9/6/22	WT_impalpha	24.179325
9/6/22	WT_impalpha	16.782629
9/6/22	WT_impalpha	13.649455
9/6/22	WT_impalpha	22.596902
9/6/22	WT_impalpha	17.022951
9/6/22	WT_impalpha	24.052102
9/6/22	WT_impalpha	14.010045
9/6/22	WT_impalpha	6.564129
9/6/22	WT_impalpha	17.401624
9/6/22	WT_impalpha	12.959947
9/6/22	WT_impalpha	24.288572
9/6/22	WT_impalpha	17.776552
9/6/22	WT_impalpha	14.048565
9/6/22	WT_impalpha	23.220605
9/6/22	WT_impalpha	18.507683
9/6/22	WT_impalpha	10.258946
9/6/22	WT_impalpha	18.966713
9/6/22	WT_impalpha	20.878375
9/6/22	WT_impalpha	7.411676
9/6/22	WT_impalpha	10.814597
9/6/22	WT_impalpha	12.63135
9/6/22	WT_impalpha	16.124472
9/6/22	WT_impalpha	5.860283
9/6/22	WT_impalpha	13.89609
9/6/22	WT_impalpha	11.373458
9/6/22	WT_impalpha	5.744937
9/6/22	WT_impalpha	19.964274
9/6/22	WT_impalpha	20.117712
9/6/22	WT_impalpha	16.746463
9/6/22	WT_impalpha	6.627473
9/6/22	WT_impalpha	12.280497
9/6/22	WT_impalpha	12.253961
9/6/22	WT_impalpha	5.323892
9/6/22	WT_impalpha	8.494837
9/6/22	WT_impalpha	36.388453
9/6/22	WT_impalpha	15.331495
9/6/22	WT_impalpha	25.530307
9/6/22	WT_impalpha	17.513974
9/6/22	WT_impalpha	15.567323
9/6/22	WT_impalpha	11.555679
9/6/22	WT_impalpha	11.543053
9/6/22	WT_impalpha	5.752213
9/6/22	WT_impalpha	8.062022
9/6/22	WT_impalpha	7.028081
9/6/22	WT_impalpha	9.241376
9/6/22	WT_impalpha	12.085222
9/6/22	WT_impalpha	11.515982
9/6/22	WT_impalpha	6.914768
9/6/22	WT_impalpha	13.258584
9/6/22	WT_impalpha	9.374163
9/6/22	WT_impalpha	12.495674
9/6/22	WT_impalpha	7.727219
9/6/22	WT_impalpha	5.138461
9/6/22	WT_impalpha	5.42811
9/6/22	WT_impalpha	14.766321
9/6/22	WT_impalpha	12.878627
9/6/22	WT_impalpha	24.316285
9/6/22	WT_impalpha	5.997029
9/6/22	WT_impalpha	22.138621
9/6/22	WT_impalpha	3.917698
9/6/22	WT_impalpha	8.771004
9/6/22	WT_impalpha	10.553838
9/6/22	WT_impalpha	6.064439
9/6/22	WT_impalpha	4.940832
9/6/22	WT_impalpha	9.068357
9/6/22	WT_impalpha	14.50492
9/6/22	WT_impalpha	10.549237
9/6/22	WT_impalpha	7.719087
9/6/22	WT_impalpha	8.100435
9/6/22	WT_impalpha	11.156997
9/6/22	WT_impalpha	10.038205
9/6/22	WT_impalpha	7.614334
9/6/22	WT_impalpha	5.8957
9/6/22	WT_impalpha	16.580613
9/6/22	WT_impalpha	13.408277
9/6/22	WT_impalpha	9.886158
9/6/22	WT_impalpha	7.513326
9/6/22	WT_impalpha	6.96891
9/6/22	WT_impalpha	19.405841
9/6/22	WT_impalpha	2.486787
9/6/22	WT_impalpha	10.659447
9/6/22	WT_impalpha	14.491117
9/6/22	WT_impalpha	14.945867
9/6/22	WT_impalpha	16.304446
9/6/22	WT_impalpha	11.302089
9/6/22	WT_impalpha	7.056757
9/6/22	WT_impalpha	12.659919
9/6/22	WT_impalpha	6.01768
9/9/22	Buffer	23.575952
9/9/22	Buffer	26.595813
9/9/22	Buffer	20.024729
9/9/22	Buffer	17.520394
9/9/22	Buffer	21.860956
9/9/22	Buffer	22.759649
9/9/22	Buffer	29.804101
9/9/22	Buffer	25.319089
9/9/22	Buffer	23.655132
9/9/22	Buffer	15.130442
9/9/22	Buffer	31.828648
9/9/22	Buffer	23.157689
9/9/22	Buffer	21.535569
9/9/22	Buffer	16.681407
9/9/22	Buffer	22.009151
9/9/22	Buffer	14.971119
9/9/22	Buffer	26.508822
9/9/22	Buffer	32.865906
9/9/22	Buffer	13.700815
9/9/22	Buffer	14.408085
9/9/22	Buffer	17.030548
9/9/22	Buffer	36.035995
9/9/22	Buffer	13.042872
9/9/22	Buffer	13.568991
9/9/22	Buffer	45.610676
9/9/22	Buffer	13.939853
9/9/22	Buffer	28.176845
9/9/22	Buffer	18.961791
9/9/22	Buffer	13.434171
9/9/22	Buffer	27.173399
9/9/22	Buffer	19.934635
9/9/22	Buffer	17.389533
9/9/22	Buffer	25.782613
9/9/22	Buffer	16.896263
9/9/22	Buffer	22.527031
9/9/22	Buffer	8.976765
9/9/22	Buffer	11.879675
9/9/22	Buffer	17.991301
9/9/22	Buffer	20.770305
9/9/22	Buffer	21.478431
9/9/22	Buffer	17.203567
9/9/22	Buffer	5.411632
9/9/22	Buffer	8.560963
9/9/22	Buffer	15.188757
9/9/22	Buffer	26.250203
9/9/22	Buffer	16.490733
9/9/22	Buffer	23.908508
9/9/22	Buffer	7.669974
9/9/22	Buffer	10.198705
9/9/22	Buffer	13.55155
9/9/22	Buffer	22.393495
9/9/22	Buffer	17.511299
9/9/22	Buffer	33.026834
9/9/22	Buffer	12.012034
9/9/22	Buffer	24.635038
9/9/22	Buffer	16.397108
9/9/22	Buffer	16.36886
9/9/22	Buffer	13.348999
9/9/22	Buffer	9.730259
9/9/22	Buffer	11.608537
9/9/22	Buffer	20.461931
9/9/22	Buffer	11.257577
9/9/22	Buffer	30.328615
9/9/22	Buffer	22.98574
9/9/22	Buffer	23.284163
9/9/22	Buffer	18.860034
9/9/22	Buffer	14.630217
9/9/22	Buffer	19.697844
9/9/22	Buffer	29.53949
9/9/22	Buffer	29.061735
9/9/22	Buffer	14.963629
9/9/22	Buffer	17.918434
9/9/22	Buffer	9.348483
9/9/22	Buffer	31.766695
9/9/22	Buffer	16.105747
9/9/22	Buffer	16.980044
9/9/22	Buffer	13.649562
9/9/22	Buffer	15.463105
9/9/22	Buffer	12.014067
9/9/22	Buffer	26.751712
9/9/22	Buffer	26.491488
9/9/22	Buffer	17.724229
9/9/22	Buffer	17.486154
9/9/22	Buffer	16.496832
9/9/22	Buffer	9.977536
9/9/22	Buffer	18.234298
9/9/22	Buffer	25.110332
9/9/22	Buffer	30.700012
9/9/22	Buffer	19.237744
9/9/22	Buffer	25.359321
9/9/22	Buffer	18.319256
9/9/22	Buffer	25.577708
9/9/22	Buffer	23.039026
9/9/22	Buffer	21.113775
9/9/22	Buffer	14.743958
9/9/22	Buffer	20.738205
9/9/22	Buffer	34.913993
9/9/22	Buffer	15.012956
9/9/22	Buffer	15.025368
9/9/22	Buffer	17.727332
9/9/22	Buffer	31.934257
9/9/22	Buffer	30.048703
9/9/22	Buffer	32.617238
9/9/22	Buffer	14.205641
9/9/22	Buffer	14.893544
9/9/22	Buffer	31.445802
9/9/22	Buffer	31.87102
9/9/22	Buffer	13.242106
9/9/22	Buffer	13.92712
9/9/22	Buffer	29.785376
9/9/22	Buffer	33.887114
9/9/22	Buffer	35.010721
9/9/22	Buffer	5.041519
9/9/22	Buffer	17.199822
9/9/22	Buffer	32.871042
9/9/22	Buffer	34.762588
9/9/22	Buffer	15.834288
9/9/22	Buffer	31.423974
9/9/22	Buffer	16.6706
9/9/22	Buffer	12.518037
9/9/22	Buffer	20.16522
9/9/22	Buffer	35.31642
9/9/22	Buffer	8.726492
9/9/22	Buffer	16.720569
9/9/22	Buffer	18.067592
9/9/22	Buffer	27.331117
9/9/22	Buffer	16.523154
9/9/22	Buffer	24.547512
9/9/22	Buffer	22.27419
9/9/22	Buffer	30.39014
9/9/22	Buffer	10.43464
9/9/22	Buffer	25.545501
9/9/22	Buffer	15.697221
9/9/22	Buffer	38.21612
9/9/22	Buffer	25.668872
9/9/22	Buffer	25.448345
9/9/22	Buffer	40.521863
9/9/22	Buffer	15.342195
9/9/22	Buffer	11.219164
9/9/22	Buffer	11.959283
9/9/22	Buffer	30.936803
9/9/22	Buffer	20.848522
9/9/22	Buffer	29.50632
9/9/22	Buffer	16.625874
9/9/22	Buffer	15.137397
9/9/22	Buffer	16.731804
9/9/22	Buffer	15.485682
9/9/22	Buffer	12.132837
9/9/22	Buffer	29.155574
9/9/22	Buffer	25.508693
9/9/22	Buffer	23.307489
9/9/22	Buffer	23.859609
9/9/22	Buffer	12.371875
9/9/22	Buffer	17.151672
9/9/22	Buffer	23.862391
9/9/22	Buffer	25.845743
9/9/22	Buffer	10.459464
9/9/22	Buffer	6.658396
9/9/22	Buffer	18.555512
9/9/22	Buffer	22.487441
9/9/22	Buffer	20.708031
9/9/22	Buffer	18.09584
9/9/22	Buffer	12.27183
9/9/22	Buffer	27.520507
9/9/22	Buffer	28.910009
9/9/22	Buffer	20.514361
9/9/22	Buffer	14.521826
9/9/22	Buffer	16.414228
9/9/22	Buffer	10.470271
9/9/22	DMSO	37.872436
9/9/22	DMSO	24.290284
9/9/22	DMSO	19.984604
9/9/22	DMSO	8.549193
9/9/22	DMSO	16.535459
9/9/22	DMSO	27.917691
9/9/22	DMSO	8.271742
9/9/22	DMSO	19.149469
9/9/22	DMSO	10.933367
9/9/22	DMSO	14.206604
9/9/22	DMSO	27.24327
9/9/22	DMSO	28.953665
9/9/22	DMSO	19.204574
9/9/22	DMSO	20.424695
9/9/22	DMSO	23.124198
9/9/22	DMSO	17.440786
9/9/22	DMSO	23.965432
9/9/22	DMSO	27.705189
9/9/22	DMSO	19.697951
9/9/22	DMSO	28.352325
9/9/22	DMSO	22.701334
9/9/22	DMSO	12.036537
9/9/22	DMSO	26.272566
9/9/22	DMSO	15.182123
9/9/22	DMSO	14.465865
9/9/22	DMSO	12.890397
9/9/22	DMSO	21.605226
9/9/22	DMSO	16.82682
9/9/22	DMSO	10.206944
9/9/22	DMSO	33.233023
9/9/22	DMSO	22.874139
9/9/22	DMSO	12.394238
9/9/22	DMSO	10.959582
9/9/22	DMSO	6.610032
9/9/22	DMSO	19.117262
9/9/22	DMSO	16.726775
9/9/22	DMSO	15.869063
9/9/22	DMSO	18.012808
9/9/22	DMSO	21.857639
9/9/22	DMSO	19.916766
9/9/22	DMSO	37.511204
9/9/22	DMSO	15.422017
9/9/22	DMSO	27.069502
9/9/22	DMSO	13.596918
9/9/22	DMSO	19.965879
9/9/22	DMSO	39.335982
9/9/22	DMSO	25.100274
9/9/22	DMSO	41.142142
9/9/22	DMSO	7.867924
9/9/22	DMSO	12.95449
9/9/22	DMSO	26.178941
9/9/22	DMSO	25.7121
9/9/22	DMSO	27.690423
9/9/22	DMSO	21.058349
9/9/22	DMSO	21.305519
9/9/22	DMSO	38.095745
9/9/22	DMSO	23.844201
9/9/22	DMSO	37.175117
9/9/22	DMSO	14.657395
9/9/22	DMSO	21.635935
9/9/22	DMSO	14.84197
9/9/22	DMSO	9.886907
9/9/22	DMSO	26.722608
9/9/22	DMSO	13.33434
9/9/22	DMSO	16.165881
9/9/22	DMSO	22.518257
9/9/22	DMSO	24.196124
9/9/22	DMSO	12.690414
9/9/22	DMSO	17.0986
9/9/22	DMSO	33.980739
9/9/22	DMSO	21.579546
9/9/22	DMSO	24.439977
9/9/22	DMSO	29.262467
9/9/22	DMSO	20.869173
9/9/22	DMSO	10.777575
9/9/22	DMSO	17.039536
9/9/22	DMSO	21.427713
9/9/22	DMSO	12.277608
9/9/22	DMSO	29.346034
9/9/22	DMSO	9.775413
9/9/22	DMSO	18.707452
9/9/22	DMSO	26.33591
9/9/22	DMSO	28.317657
9/9/22	DMSO	22.482733
9/9/22	DMSO	19.077886
9/9/22	DMSO	16.124365
9/9/22	DMSO	21.041871
9/9/22	DMSO	19.978077
9/9/22	DMSO	7.520495
9/9/22	DMSO	20.674861
9/9/22	DMSO	11.388331
9/9/22	DMSO	15.288695
9/9/22	DMSO	14.948649
9/9/22	DMSO	13.820869
9/9/22	DMSO	12.669121
9/9/22	DMSO	17.967333
9/9/22	DMSO	21.319322
9/9/22	DMSO	20.613015
9/9/22	DMSO	14.436654
9/9/22	DMSO	33.363884
9/9/22	DMSO	10.810531
9/9/22	DMSO	26.333021
9/9/22	DMSO	28.366235
9/9/22	DMSO	12.532482
9/9/22	DMSO	12.375834
9/9/22	DMSO	20.123918
9/9/22	DMSO	22.490437
9/9/22	DMSO	20.680104
9/9/22	DMSO	14.238811
9/9/22	DMSO	13.769188
9/9/22	DMSO	24.019574
9/9/22	DMSO	39.509964
9/9/22	DMSO	14.536485
9/9/22	DMSO	27.333578
9/9/22	DMSO	12.903879
9/9/22	DMSO	21.962071
9/9/22	DMSO	17.512904
9/9/22	DMSO	15.730819
9/9/22	DMSO	16.541451
9/9/22	DMSO	16.202368
9/9/22	DMSO	26.566709
9/9/22	DMSO	49.713163
9/9/22	DMSO	13.59435
9/9/22	DMSO	11.180216
9/9/22	DMSO	8.560214
9/9/22	DMSO	23.598208
9/9/22	DMSO	9.934736
9/9/22	DMSO	19.531031
9/9/22	DMSO	13.080536
9/9/22	DMSO	20.357499
9/9/22	DMSO	25.228888
9/9/22	DMSO	20.602101
9/9/22	DMSO	21.65787
9/9/22	DMSO	11.179788
9/9/22	DMSO	15.912077
9/9/22	DMSO	31.399899
9/9/22	DMSO	27.408371
9/9/22	DMSO	19.869579
9/9/22	DMSO	16.578901
9/9/22	DMSO	22.497285
9/9/22	DMSO	12.253105
9/9/22	DMSO	26.271175
9/9/22	DMSO	31.519311
9/9/22	DMSO	21.357521
9/9/22	DMSO	34.941278
9/9/22	DMSO	10.841668
9/9/22	DMSO	24.671953
9/9/22	DMSO	32.208605
9/9/22	DMSO	24.187564
9/9/22	DMSO	19.309006
9/9/22	DMSO	15.989759
9/9/22	DMSO	14.258713
9/9/22	DMSO	15.469525
9/9/22	DMSO	19.123575
9/9/22	DMSO	14.913767
9/9/22	NP_impalpha	10.363913
9/9/22	NP_impalpha	13.551336
9/9/22	NP_impalpha	11.802956
9/9/22	NP_impalpha	8.32888
9/9/22	NP_impalpha	21.765191
9/9/22	NP_impalpha	23.405287
9/9/22	NP_impalpha	14.281611
9/9/22	NP_impalpha	19.689177
9/9/22	NP_impalpha	19.524611
9/9/22	NP_impalpha	18.601629
9/9/22	NP_impalpha	25.741846
9/9/22	NP_impalpha	12.619794
9/9/22	NP_impalpha	26.343828
9/9/22	NP_impalpha	24.612461
9/9/22	NP_impalpha	21.789908
9/9/22	NP_impalpha	24.28472
9/9/22	NP_impalpha	22.539443
9/9/22	NP_impalpha	26.758774
9/9/22	NP_impalpha	35.156562
9/9/22	NP_impalpha	18.688406
9/9/22	NP_impalpha	20.558552
9/9/22	NP_impalpha	38.931308
9/9/22	NP_impalpha	23.903372
9/9/22	NP_impalpha	17.56191
9/9/22	NP_impalpha	40.98314
9/9/22	NP_impalpha	24.765364
9/9/22	NP_impalpha	22.349197
9/9/22	NP_impalpha	42.858529
9/9/22	NP_impalpha	11.485915
9/9/22	NP_impalpha	18.49067
9/9/22	NP_impalpha	19.416113
9/9/22	NP_impalpha	9.299049
9/9/22	NP_impalpha	25.719162
9/9/22	NP_impalpha	20.564116
9/9/22	NP_impalpha	32.714501
9/9/22	NP_impalpha	13.313796
9/9/22	NP_impalpha	16.397536
9/9/22	NP_impalpha	33.107619
9/9/22	NP_impalpha	22.352621
9/9/22	NP_impalpha	32.909134
9/9/22	NP_impalpha	36.218858
9/9/22	NP_impalpha	18.756993
9/9/22	NP_impalpha	13.522446
9/9/22	NP_impalpha	25.095459
9/9/22	NP_impalpha	9.054447
9/9/22	NP_impalpha	11.047108
9/9/22	NP_impalpha	12.449129
9/9/22	NP_impalpha	21.871763
9/9/22	NP_impalpha	10.56946
9/9/22	NP_impalpha	10.251777
9/9/22	NP_impalpha	18.16753
9/9/22	NP_impalpha	20.563367
9/9/22	NP_impalpha	11.050104
9/9/22	NP_impalpha	27.809942
9/9/22	NP_impalpha	17.969687
9/9/22	NP_impalpha	22.1597
9/9/22	NP_impalpha	24.327413
9/9/22	NP_impalpha	25.006328
9/9/22	NP_impalpha	11.617953
9/9/22	NP_impalpha	14.19997
9/9/22	NP_impalpha	41.32126
9/9/22	NP_impalpha	11.215312
9/9/22	NP_impalpha	18.293041
9/9/22	NP_impalpha	17.120321
9/9/22	NP_impalpha	12.814106
9/9/22	NP_impalpha	12.615621
9/9/22	NP_impalpha	27.028949
9/9/22	NP_impalpha	12.473525
9/9/22	NP_impalpha	16.135065
9/9/22	NP_impalpha	28.842385
9/9/22	NP_impalpha	30.133661
9/9/22	NP_impalpha	23.947242
9/9/22	NP_impalpha	21.457031
9/9/22	NP_impalpha	16.503894
9/9/22	NP_impalpha	22.524891
9/9/22	NP_impalpha	28.675572
9/9/22	NP_impalpha	21.702275
9/9/22	NP_impalpha	23.850728
9/9/22	NP_impalpha	10.483004
9/9/22	NP_impalpha	21.397218
9/9/22	NP_impalpha	21.968384
9/9/22	NP_impalpha	13.769402
9/9/22	NP_impalpha	15.391201
9/9/22	NP_impalpha	12.547141
9/9/22	NP_impalpha	10.368193
9/9/22	NP_impalpha	12.085008
9/9/22	NP_impalpha	9.018495
9/9/22	NP_impalpha	23.211938
9/9/22	NP_impalpha	29.786018
9/9/22	NP_impalpha	22.446139
9/9/22	NP_impalpha	17.625682
9/9/22	NP_impalpha	21.616782
9/9/22	NP_impalpha	15.114071
9/9/22	NP_impalpha	10.266757
9/9/22	NP_impalpha	13.667645
9/9/22	NP_impalpha	33.439747
9/9/22	NP_impalpha	22.232032
9/9/22	NP_impalpha	20.654317
9/9/22	NP_impalpha	13.667324
9/9/22	NP_impalpha	12.83465
9/9/22	NP_impalpha	18.780212
9/9/22	NP_impalpha	13.456962
9/9/22	NP_impalpha	18.098194
9/9/22	NP_impalpha	25.364136
9/9/22	NP_impalpha	12.424733
9/9/22	NP_impalpha	30.033295
9/9/22	NP_impalpha	12.011178
9/9/22	NP_impalpha	24.579184
9/9/22	NP_impalpha	16.737047
9/9/22	NP_impalpha	36.064457
9/9/22	NP_impalpha	15.599744
9/9/22	NP_impalpha	9.791356
9/9/22	NP_impalpha	23.172669
9/9/22	NP_impalpha	26.640432
9/9/22	NP_impalpha	21.964532
9/9/22	NP_impalpha	13.251201
9/9/22	NP_impalpha	19.612351
9/9/22	NP_impalpha	7.214368
9/9/22	NP_impalpha	34.268783
9/9/22	NP_impalpha	25.91647
9/9/22	NP_impalpha	15.277567
9/9/22	NP_impalpha	23.497842
9/9/22	NP_impalpha	19.744496
9/9/22	NP_impalpha	24.744178
9/9/22	NP_impalpha	8.625805
9/9/22	NP_impalpha	26.65263
9/9/22	NP_impalpha	11.976724
9/9/22	NP_impalpha	13.705309
9/9/22	NP_impalpha	25.726117
9/9/22	NP_impalpha	24.658257
9/9/22	NP_impalpha	24.121331
9/9/22	NP_impalpha	15.373546
9/9/22	NP_impalpha	28.367626
9/9/22	NP_impalpha	17.26124
9/9/22	NP_impalpha	16.303804
9/9/22	NP_impalpha	9.946827
9/9/22	NP_impalpha	11.77107
9/9/22	NP_impalpha	9.592871
9/9/22	NP_impalpha	27.932671
9/9/22	NP_impalpha	21.902793
9/9/22	NP_impalpha	29.55126
9/9/22	NP_impalpha	29.088592
9/9/22	NP_impalpha	19.902963
9/9/22	NP_impalpha	12.405794
9/9/22	NP_impalpha	6.76026
9/9/22	NP_impalpha	25.48526
9/9/22	NP_impalpha	15.192609
9/9/22	NP_impalpha	24.699131
9/9/22	Palmostatin	15.917855
9/9/22	Palmostatin	18.310482
9/9/22	Palmostatin	23.660375
9/9/22	Palmostatin	8.688079
9/9/22	Palmostatin	8.006168
9/9/22	Palmostatin	30.328508
9/9/22	Palmostatin	17.374446
9/9/22	Palmostatin	19.347526
9/9/22	Palmostatin	15.406288
9/9/22	Palmostatin	33.216866
9/9/22	Palmostatin	25.53769
9/9/22	Palmostatin	14.3594
9/9/22	Palmostatin	14.199542
9/9/22	Palmostatin	11.321884
9/9/22	Palmostatin	24.453031
9/9/22	Palmostatin	7.217364
9/9/22	Palmostatin	8.01002
9/9/22	Palmostatin	19.573403
9/9/22	Palmostatin	21.291823
9/9/22	Palmostatin	17.63681
9/9/22	Palmostatin	14.89012
9/9/22	Palmostatin	10.004072
9/9/22	Palmostatin	11.98507
9/9/22	Palmostatin	6.895294
9/9/22	Palmostatin	13.305664
9/9/22	Palmostatin	4.58281
9/9/22	Palmostatin	15.184584
9/9/22	Palmostatin	6.015754
9/9/22	Palmostatin	15.393983
9/9/22	Palmostatin	11.752773
9/9/22	Palmostatin	7.687201
9/9/22	Palmostatin	13.948734
9/9/22	Palmostatin	15.740877
9/9/22	Palmostatin	17.571647
9/9/22	Palmostatin	14.771992
9/9/22	Palmostatin	8.775605
9/9/22	Palmostatin	54.190364
9/9/22	Palmostatin	18.559899
9/9/22	Palmostatin	23.272821
9/9/22	Palmostatin	8.349638
9/9/22	Palmostatin	13.575625
9/9/22	Palmostatin	12.20763
9/9/22	Palmostatin	6.406946
9/9/22	Palmostatin	15.119528
9/9/22	Palmostatin	22.137444
9/9/22	Palmostatin	15.565397
9/9/22	Palmostatin	17.058261
9/9/22	Palmostatin	10.778645
9/9/22	Palmostatin	16.769575
9/9/22	Palmostatin	14.095966
9/9/22	Palmostatin	9.318951
9/9/22	Palmostatin	13.236649
9/9/22	Palmostatin	12.204955
9/9/22	Palmostatin	11.714039
9/9/22	Palmostatin	13.623668
9/9/22	Palmostatin	8.391047
9/9/22	Palmostatin	12.772162
9/9/22	Palmostatin	12.21405
9/9/22	Palmostatin	22.018888
9/9/22	Palmostatin	10.630557
9/9/22	Palmostatin	16.145337
9/9/22	Palmostatin	21.294391
9/9/22	Palmostatin	14.916228
9/9/22	Palmostatin	24.785159
9/9/22	Palmostatin	12.839465
9/9/22	Palmostatin	6.615917
9/9/22	Palmostatin	28.138432
9/9/22	Palmostatin	7.055259
9/9/22	Palmostatin	32.736329
9/9/22	Palmostatin	8.30213
9/9/22	Palmostatin	11.303159
9/9/22	Palmostatin	6.959173
9/9/22	Palmostatin	7.296758
9/9/22	Palmostatin	15.736276
9/9/22	Palmostatin	8.009806
9/9/22	Palmostatin	18.232586
9/9/22	Palmostatin	12.718448
9/9/22	Palmostatin	13.209364
9/9/22	Palmostatin	9.816394
9/9/22	Palmostatin	18.50672
9/9/22	Palmostatin	21.249986
9/9/22	Palmostatin	14.800026
9/9/22	Palmostatin	5.628842
9/9/22	Palmostatin	9.463936
9/9/22	Palmostatin	14.007584
9/9/22	Palmostatin	16.862986
9/9/22	Palmostatin	9.971758
9/9/22	Palmostatin	7.50926
9/9/22	Palmostatin	8.068763
9/9/22	Palmostatin	12.955667
9/9/22	Palmostatin	5.308377
9/9/22	Palmostatin	16.406631
9/9/22	Palmostatin	11.303587
9/9/22	Palmostatin	13.807066
9/9/22	Palmostatin	7.751508
9/9/22	Palmostatin	10.818021
9/9/22	Palmostatin	14.444679
9/9/22	Palmostatin	7.468707
9/9/22	Palmostatin	7.151024
9/9/22	Palmostatin	5.914211
9/9/22	Palmostatin	12.091321
9/9/22	Palmostatin	7.017916
9/9/22	Palmostatin	7.660344
9/9/22	Palmostatin	7.255456
9/9/22	Palmostatin	15.559298
9/9/22	Palmostatin	7.711704
9/9/22	Palmostatin	12.066497
9/9/22	Palmostatin	12.335174
9/9/22	Palmostatin	13.950018
9/9/22	Palmostatin	11.804026
9/9/22	Palmostatin	7.052584
9/9/22	Palmostatin	12.945074
9/9/22	Palmostatin	13.089524
9/9/22	Palmostatin	9.795101
9/9/22	Palmostatin	15.148739
9/9/22	Palmostatin	17.816249
9/9/22	Palmostatin	15.048587
9/9/22	Palmostatin	14.736682
9/9/22	Palmostatin	14.88049
9/9/22	Palmostatin	7.463143
9/9/22	Palmostatin	7.898847
9/9/22	Palmostatin	16.381914
9/9/22	Palmostatin	14.583886
9/9/22	Palmostatin	6.462158
9/9/22	Palmostatin	11.318567
9/9/22	Palmostatin	12.097099
9/9/22	Palmostatin	8.793153
9/9/22	Palmostatin	11.292138
9/9/22	Palmostatin	6.528284
9/9/22	Palmostatin	7.749047
9/9/22	Palmostatin	28.776259
9/9/22	Palmostatin	14.31232
9/9/22	Palmostatin	13.953121
9/9/22	Palmostatin	8.535925
9/9/22	Palmostatin	17.203246
9/9/22	Palmostatin	14.147112
9/9/22	Palmostatin	7.406647
9/9/22	Palmostatin	5.91175
9/9/22	Palmostatin	21.782739
9/9/22	Palmostatin	11.15261
9/9/22	Palmostatin_NP_impalpha	10.781962
9/9/22	Palmostatin_NP_impalpha	13.625273
9/9/22	Palmostatin_NP_impalpha	26.675421
9/9/22	Palmostatin_NP_impalpha	16.77332
9/9/22	Palmostatin_NP_impalpha	20.936262
9/9/22	Palmostatin_NP_impalpha	18.530474
9/9/22	Palmostatin_NP_impalpha	15.635268
9/9/22	Palmostatin_NP_impalpha	30.305503
9/9/22	Palmostatin_NP_impalpha	21.510745
9/9/22	Palmostatin_NP_impalpha	23.079579
9/9/22	Palmostatin_NP_impalpha	26.990322
9/9/22	Palmostatin_NP_impalpha	30.743775
9/9/22	Palmostatin_NP_impalpha	25.738957
9/9/22	Palmostatin_NP_impalpha	11.863304
9/9/22	Palmostatin_NP_impalpha	16.123937
9/9/22	Palmostatin_NP_impalpha	12.090679
9/9/22	Palmostatin_NP_impalpha	14.440613
9/9/22	Palmostatin_NP_impalpha	20.010284
9/9/22	Palmostatin_NP_impalpha	17.82299
9/9/22	Palmostatin_NP_impalpha	16.808095
9/9/22	Palmostatin_NP_impalpha	14.131169
9/9/22	Palmostatin_NP_impalpha	36.948919
9/9/22	Palmostatin_NP_impalpha	31.859892
9/9/22	Palmostatin_NP_impalpha	24.984393
9/9/22	Palmostatin_NP_impalpha	17.31474
9/9/22	Palmostatin_NP_impalpha	15.948564
9/9/22	Palmostatin_NP_impalpha	15.4508
9/9/22	Palmostatin_NP_impalpha	22.120645
9/9/22	Palmostatin_NP_impalpha	11.561457
9/9/22	Palmostatin_NP_impalpha	17.299011
9/9/22	Palmostatin_NP_impalpha	19.194195
9/9/22	Palmostatin_NP_impalpha	13.373716
9/9/22	Palmostatin_NP_impalpha	32.745638
9/9/22	Palmostatin_NP_impalpha	15.142854
9/9/22	Palmostatin_NP_impalpha	20.970181
9/9/22	Palmostatin_NP_impalpha	21.480357
9/9/22	Palmostatin_NP_impalpha	13.236221
9/9/22	Palmostatin_NP_impalpha	25.500347
9/9/22	Palmostatin_NP_impalpha	26.044763
9/9/22	Palmostatin_NP_impalpha	26.012342
9/9/22	Palmostatin_NP_impalpha	33.168288
9/9/22	Palmostatin_NP_impalpha	42.370288
9/9/22	Palmostatin_NP_impalpha	24.446825
9/9/22	Palmostatin_NP_impalpha	20.709957
9/9/22	Palmostatin_NP_impalpha	30.322302
9/9/22	Palmostatin_NP_impalpha	27.49365
9/9/22	Palmostatin_NP_impalpha	26.887388
9/9/22	Palmostatin_NP_impalpha	27.30854
9/9/22	Palmostatin_NP_impalpha	12.583093
9/9/22	Palmostatin_NP_impalpha	20.688022
9/9/22	Palmostatin_NP_impalpha	29.655799
9/9/22	Palmostatin_NP_impalpha	16.7134
9/9/22	Palmostatin_NP_impalpha	17.469569
9/9/22	Palmostatin_NP_impalpha	35.258105
9/9/22	Palmostatin_NP_impalpha	32.454384
9/9/22	Palmostatin_NP_impalpha	24.799069
9/9/22	Palmostatin_NP_impalpha	17.897783
9/9/22	Palmostatin_NP_impalpha	15.483435
9/9/22	Palmostatin_NP_impalpha	14.60015
9/9/22	Palmostatin_NP_impalpha	15.823374
9/9/22	Palmostatin_NP_impalpha	14.966197
9/9/22	Palmostatin_NP_impalpha	20.572462
9/9/22	Palmostatin_NP_impalpha	18.567282
9/9/22	Palmostatin_NP_impalpha	15.540573
9/9/22	Palmostatin_NP_impalpha	42.076038
9/9/22	Palmostatin_NP_impalpha	36.53515
9/9/22	Palmostatin_NP_impalpha	26.529366
9/9/22	Palmostatin_NP_impalpha	33.789423
9/9/22	Palmostatin_NP_impalpha	28.874592
9/9/22	Palmostatin_NP_impalpha	20.704821
9/9/22	Palmostatin_NP_impalpha	29.025676
9/9/22	Palmostatin_NP_impalpha	17.8262
9/9/22	Palmostatin_NP_impalpha	23.073266
9/9/22	Palmostatin_NP_impalpha	40.307114
9/9/22	Palmostatin_NP_impalpha	33.876093
9/9/22	Palmostatin_NP_impalpha	21.101791
9/9/22	Palmostatin_NP_impalpha	23.324716
9/9/22	Palmostatin_NP_impalpha	17.306073
9/9/22	Palmostatin_NP_impalpha	22.718347
9/9/22	Palmostatin_NP_impalpha	12.925921
9/9/22	Palmostatin_NP_impalpha	11.641814
9/9/22	Palmostatin_NP_impalpha	25.452946
9/9/22	Palmostatin_NP_impalpha	32.258788
9/9/22	Palmostatin_NP_impalpha	13.718684
9/9/22	Palmostatin_NP_impalpha	36.800724
9/9/22	Palmostatin_NP_impalpha	19.57672
9/9/22	Palmostatin_NP_impalpha	38.005651
9/9/22	Palmostatin_NP_impalpha	14.682861
9/9/22	Palmostatin_NP_impalpha	25.096101
9/9/22	Palmostatin_NP_impalpha	19.956998
9/9/22	Palmostatin_NP_impalpha	38.211626
9/9/22	Palmostatin_NP_impalpha	18.577768
9/9/22	Palmostatin_NP_impalpha	23.499875
9/9/22	Palmostatin_NP_impalpha	19.611067
9/9/22	Palmostatin_NP_impalpha	16.742718
9/9/22	Palmostatin_NP_impalpha	21.232224
9/9/22	Palmostatin_NP_impalpha	29.213247
9/9/22	Palmostatin_NP_impalpha	23.170743
9/9/22	Palmostatin_NP_impalpha	27.564056
9/9/22	Palmostatin_NP_impalpha	14.048886
9/9/22	Palmostatin_NP_impalpha	16.757056
9/9/22	Palmostatin_NP_impalpha	21.177333
9/9/22	Palmostatin_NP_impalpha	25.167363
9/9/22	Palmostatin_NP_impalpha	22.060404
[truncated: 494 more rows]
